# Supplementary material for: A Combined Human in Silico and CRISPR/Cas9-Mediated in Vivo Zebrafish Based Approach to Provide Phenotypic Data for Supporting Early Target Validation
Source: Front Pharmacol. 2022 Apr 25;13:827686. doi: 10.3389/fphar.2022.827686 (PMC9082939; doi:10.3389/fphar.2022.827686)
Supplement: Supplementary file 1 [file DataSheet1.zip]

Archive with 23 entries (23 files):
- V18 lmo2 g#123 blood flow.mpg
- CRISPR HF (Supp Info including figures and tables).pdf
- Data S1_Network Analysis V2.xlsx
- Data S2_Differential Expression V2.xlsx
- Data S3_Genetic Associations V2.xlsx
- Data S4_Homologies V2.xlsx
- V1 gata5 Cas9 heart beat.mpg
- V2 gata5 Cas9 blood flow.mpg
- V3 gata5 g#1 heart beat.mpg
- V4 gata5 g#1 blood flow.mpg
- V5 gata5 g#123 heart beat.mpg
- V6 gata5 g#123 blood flow.mpg
- V7 api5 g#1 heart beat.mpg
- V8 api5 g#1 blood flow.mpg
- V9 api5 g#123 heart beat.mpg
- V10 api5 g#123 blood flow.mpg
- V11 hspb7 g#3 heart beat.mpg
- V12 hspb7 g#3 blood flow.mpg
- V13 hspb7 g#123 heart beat.mpg
- V14 hspb7 g#123 blood flow.mpg
- V15 lmo2 g#2 heart beat.mpg
- V16 lmo2 g#2 blood flow.mpg
- V17 lmo2 g#123 heart beat.mpg
