# Supplementary material for: A Combined Human in Silico and CRISPR/Cas9-Mediated in Vivo Zebrafish Based Approach to Provide Phenotypic Data for Supporting Early Target Validation
Source: Front Pharmacol. 2022 Apr 25;13:827686. doi: 10.3389/fphar.2022.827686 (PMC9082939; doi:10.3389/fphar.2022.827686)
Supplement: Supplementary file 1 [file DataSheet1.zip › Data S1_Network Analysis V2.xlsx]

## Sheet: description
Supplementary Data 1 - Results from network-based functional predictions from 3 data sources; STRING (https://string-db.org/)(Szklarczyk et al 2019), GeneMANIA (https://genemania.org/)(Warde-Farley et al 2010) and Harmonizome (https://maayanlab.cloud/Harmonizome/) (Rouillard et al 2016). Analyses were performed using default settings.

## Sheet: API5_STRING
Ontology	#term ID	term description	observed gene count	background gene count	strength	false discovery rate	matching proteins in your network (IDs)	matching proteins in your network (labels)
KEGG	hsa03040	Spliceosome	4	130	1.74	1.53e-05	9606.ENSP00000215793,9606.ENSP00000261973,9606.ENSP00000262710,9606.ENSP00000360532	SF3A1,RBM25,ACIN1,CDC5L
GO Biological Process	GO:0048024	regulation of mRNA splicing, via spliceosome	3	77	1.84	0.0072	9606.ENSP00000215793,9606.ENSP00000261973,9606.ENSP00000262710	SF3A1,RBM25,ACIN1
GO Biological Process	GO:0006396	RNA processing	5	825	1.03	0.0113	9606.ENSP00000206542,9606.ENSP00000215793,9606.ENSP00000261973,9606.ENSP00000262710,9606.ENSP00000360532	OSGEP,SF3A1,RBM25,ACIN1,CDC5L
GO Biological Process	GO:0006397	mRNA processing	4	456	1.19	0.0113	9606.ENSP00000215793,9606.ENSP00000261973,9606.ENSP00000262710,9606.ENSP00000360532	SF3A1,RBM25,ACIN1,CDC5L
GO Biological Process	GO:0008380	RNA splicing	4	391	1.26	0.0113	9606.ENSP00000215793,9606.ENSP00000261973,9606.ENSP00000262710,9606.ENSP00000360532	SF3A1,RBM25,ACIN1,CDC5L
KEGG	hsa03015	mRNA surveillance pathway	2	89	1.6	0.0132	9606.ENSP00000262710,9606.ENSP00000337641	ACIN1,PPP2R5E
GO Biological Process	GO:0000381	regulation of alternative mRNA splicing, via spliceosome	2	42	1.93	0.026	9606.ENSP00000215793,9606.ENSP00000261973	SF3A1,RBM25

## Sheet: API5_GeneMania
No enriched functions

## Sheet: API5_Harmonizome
Ontology	term description	Z-score (-log10Pvalue)
GO Biological Process	DNA unwinding involved in DNA replication (GO:0006268)	5.45922
GO Biological Process	establishment of integrated proviral latency (GO:0075713)	5.06986
GO Biological Process	nuclear pore organization (GO:0006999)	4.76647
GO Biological Process	protein localization to kinetochore (GO:0034501)	4.70427
KEGG	DNA replication_Homo sapiens_hsa03030	4.60537
GO Biological Process	nuclear pore complex assembly (GO:0051292)	4.60468
GO Biological Process	folic acid-containing compound biosynthetic process (GO:0009396)	4.4465
GO Biological Process	DNA strand elongation involved in DNA replication (GO:0006271)	4.39259
GO Biological Process	mitotic nuclear envelope disassembly (GO:0007077)	4.38692
GO Biological Process	DNA replication initiation (GO:0006270)	4.28016
GO Biological Process	non-recombinational repair (GO:0000726)	4.21868
GO Biological Process	double-strand break repair via nonhomologous end joining (GO:0006303)	4.21868
GO Biological Process	IMP biosynthetic process (GO:0006188)	4.17073
GO Biological Process	DNA strand elongation (GO:0022616)	4.17053
GO Biological Process	membrane disassembly (GO:0030397)	4.12519
GO Biological Process	nuclear envelope disassembly (GO:0051081)	4.12519
GO Biological Process	protein localization to chromosome, centromeric region (GO:0071459)	3.97562
GO Biological Process	IMP metabolic process (GO:0046040)	3.95482
GO Biological Process	establishment of viral latency (GO:0019043)	3.9109
GO Biological Process	DNA ligation (GO:0006266)	3.90399
GO Biological Process	DNA replication-dependent nucleosome organization (GO:0034723)	3.88936
GO Biological Process	DNA replication-dependent nucleosome assembly (GO:0006335)	3.88936
GO Biological Process	nucleobase biosynthetic process (GO:0046112)	3.88079
GO Biological Process	mitotic chromosome condensation (GO:0007076)	3.87429
KEGG	Mismatch repair_Homo sapiens_hsa03430	3.82007
GO Biological Process	telomere maintenance via semi-conservative replication (GO:0032201)	3.77902
GO Biological Process	regulation of single stranded viral RNA replication via double stranded DNA intermediate (GO:0045091	3.77808
GO Biological Process	mitotic metaphase plate congression (GO:0007080)	3.70781
GO Biological Process	DNA duplex unwinding (GO:0032508)	3.67433
GO Biological Process	mitotic spindle checkpoint (GO:0071174)	3.67098
GO Biological Process	DNA geometric change (GO:0032392)	3.64484
GO Biological Process	formation of translation preinitiation complex (GO:0001731)	3.61934
GO Biological Process	regulation of spindle organization (GO:0090224)	3.60996
GO Biological Process	regulation of double-strand break repair via homologous recombination (GO:0010569)	3.59727
GO Biological Process	histone-serine phosphorylation (GO:0035404)	3.58888
GO Biological Process	purine nucleobase biosynthetic process (GO:0009113)	3.54481
GO Biological Process	regulation of centriole replication (GO:0046599)	3.52203
GO Biological Process	mitotic sister chromatid cohesion (GO:0007064)	3.51429
GO Biological Process	mitotic recombination (GO:0006312)	3.50493
GO Biological Process	DNA replication checkpoint (GO:0000076)	3.49364
GO Biological Process	protein complex localization (GO:0031503)	3.48484
GO Biological Process	regulation of attachment of spindle microtubules to kinetochore (GO:0051988)	3.48326
GO Biological Process	telomere maintenance via recombination (GO:0000722)	3.48257
GO Biological Process	negative regulation of metaphase/anaphase transition of cell cycle (GO:1902100)	3.47805
GO Biological Process	sister chromatid segregation (GO:0000819)	3.46011
GO Biological Process	attachment of spindle microtubules to kinetochore (GO:0008608)	3.45763
GO Biological Process	dosage compensation (GO:0007549)	3.45266
GO Biological Process	pore complex assembly (GO:0046931)	3.42977
GO Biological Process	translesion synthesis (GO:0019985)	3.42957
GO Biological Process	regulation of histone H3-K9 methylation (GO:0051570)	3.42459
GO Biological Process	negative regulation of mRNA splicing, via spliceosome (GO:0048025)	3.35893
GO Biological Process	metaphase plate congression (GO:0051310)	3.31876
GO Biological Process	positive regulation of chromosome segregation (GO:0051984)	3.30949
GO Biological Process	regulation of sister chromatid segregation (GO:0033045)	3.30937
GO Biological Process	regulation of mitotic sister chromatid separation (GO:0010965)	3.30937
GO Biological Process	regulation of mitotic sister chromatid segregation (GO:0033047)	3.30937
GO Biological Process	nuclear envelope organization (GO:0006998)	3.30875
GO Biological Process	mitotic sister chromatid segregation (GO:0000070)	3.30531
GO Biological Process	negative regulation of histone methylation (GO:0031061)	3.28215
GO Biological Process	ribosome assembly (GO:0042255)	3.23546
GO Biological Process	regulation of translational termination (GO:0006449)	3.20729
GO Biological Process	DNA replication-independent nucleosome assembly (GO:0006336)	3.195
GO Biological Process	DNA replication-independent nucleosome organization (GO:0034724)	3.195
GO Biological Process	regulation of ubiquitin-protein ligase activity involved in mitotic cell cycle (GO:0051439)	3.1949
GO Biological Process	chromatin remodeling at centromere (GO:0031055)	3.18848
GO Biological Process	CENP-A containing nucleosome assembly (GO:0034080)	3.18446
GO Biological Process	tRNA aminoacylation for protein translation (GO:0006418)	3.16711
GO Biological Process	anaphase-promoting complex-dependent proteasomal ubiquitin-dependent protein catabolic process (GO:0	3.14586
GO Biological Process	negative regulation of RNA splicing (GO:0033119)	3.13517
GO Biological Process	DNA double-strand break processing (GO:0000729)	3.11893
GO Biological Process	cellular protein complex localization (GO:0034629)	3.10872
GO Biological Process	postreplication repair (GO:0006301)	3.09016
GO Biological Process	amino acid activation (GO:0043038)	3.08528
GO Biological Process	tRNA aminoacylation (GO:0043039)	3.08528
GO Biological Process	heterochromatin organization (GO:0070828)	3.08463
GO Biological Process	establishment of chromosome localization (GO:0051303)	3.0816
GO Biological Process	negative regulation of ubiquitin-protein ligase activity involved in mitotic cell cycle (GO:0051436)	3.0753
GO Biological Process	3-UTR-mediated mRNA stabilization (GO:0070935)	3.07287
GO Biological Process	regulation of translational fidelity (GO:0006450)	3.06282
GO Biological Process	regulation of mitotic spindle organization (GO:0060236)	3.05694
GO Biological Process	regulation of transcription involved in G1/S transition of mitotic cell cycle (GO:0000083)	3.05192
GO Biological Process	kinetochore organization (GO:0051383)	3.0433
GO Biological Process	proteasome assembly (GO:0043248)	3.04141
GO Biological Process	RNA-dependent DNA replication (GO:0006278)	3.0236
GO Biological Process	telomere maintenance via telomere lengthening (GO:0010833)	3.02096
GO Biological Process	nucleotide-excision repair, DNA gap filling (GO:0006297)	3.01042
GO Biological Process	negative regulation of DNA recombination (GO:0045910)	3.00819
GO Biological Process	negative regulation of mRNA metabolic process (GO:1903312)	2.99268
GO Biological Process	regulation of sister chromatid cohesion (GO:0007063)	2.9864
KEGG	RNA transport_Homo sapiens_hsa03013	2.98205
KEGG	Ribosome biogenesis in eukaryotes_Homo sapiens_hsa03008	2.97161
GO Biological Process	response to X-ray (GO:0010165)	2.97092
GO Biological Process	spliceosomal tri-snRNP complex assembly (GO:0000244)	2.96043
GO Biological Process	chromatin assembly or disassembly (GO:0006333)	2.94848
GO Biological Process	regulation of helicase activity (GO:0051095)	2.94081
GO Biological Process	DNA conformation change (GO:0071103)	2.93454
KEGG	Spliceosome_Homo sapiens_hsa03040	2.93151
GO Biological Process	protein localization to chromosome (GO:0034502)	2.92971
KEGG	Cell cycle_Homo sapiens_hsa04110	2.92893
GO Biological Process	telomere organization (GO:0032200)	2.92544
GO Biological Process	regulation of chromosome segregation (GO:0051983)	2.9113
GO Biological Process	somatic hypermutation of immunoglobulin genes (GO:0016446)	2.89957
GO Biological Process	somatic diversification of immune receptors via somatic mutation (GO:0002566)	2.89957
GO Biological Process	pre-miRNA processing (GO:0031054)	2.89395
GO Biological Process	DNA topological change (GO:0006265)	2.8491
GO Biological Process	regulation of mitotic metaphase/anaphase transition (GO:0030071)	2.84261
GO Biological Process	positive regulation of mitotic sister chromatid separation (GO:1901970)	2.84182
GO Biological Process	positive regulation of mitotic metaphase/anaphase transition (GO:0045842)	2.84182
GO Biological Process	positive regulation of metaphase/anaphase transition of cell cycle (GO:1902101)	2.84182
GO Biological Process	negative regulation of mRNA processing (GO:0050686)	2.83018
GO Biological Process	Golgi transport vesicle coating (GO:0048200)	2.81794
GO Biological Process	COPI coating of Golgi vesicle (GO:0048205)	2.81794
GO Biological Process	spindle assembly checkpoint (GO:0071173)	2.80938
KEGG	One carbon pool by folate_Homo sapiens_hsa00670	2.78559
GO Biological Process	RNA stabilization (GO:0043489)	2.78007
GO Biological Process	mRNA stabilization (GO:0048255)	2.78007
GO Biological Process	regulation of metaphase/anaphase transition of cell cycle (GO:1902099)	2.76467
GO Biological Process	glucocorticoid receptor signaling pathway (GO:0042921)	2.76215
GO Biological Process	regulation of centrosome cycle (GO:0046605)	2.76211
GO Biological Process	spindle checkpoint (GO:0031577)	2.76179
GO Biological Process	chromatin assembly (GO:0031497)	2.75811
GO Biological Process	negative regulation of chromosome segregation (GO:0051985)	2.75802
GO Biological Process	mitotic spindle assembly checkpoint (GO:0007094)	2.75443
GO Biological Process	mRNA transport (GO:0051028)	2.75262
GO Biological Process	ribosomal small subunit assembly (GO:0000028)	2.75083
GO Biological Process	histone exchange (GO:0043486)	2.74877
GO Biological Process	negative regulation of mitotic metaphase/anaphase transition (GO:0045841)	2.74621
GO Biological Process	negative regulation of sister chromatid segregation (GO:0033046)	2.74621
GO Biological Process	negative regulation of mitotic sister chromatid separation (GO:2000816)	2.74621
GO Biological Process	negative regulation of mitotic sister chromatid segregation (GO:0033048)	2.74621
GO Biological Process	ATP-dependent chromatin remodeling (GO:0043044)	2.72205
GO Biological Process	mRNA splicing, via spliceosome (GO:0000398)	2.71688
GO Biological Process	RNA splicing, via transesterification reactions with bulged adenosine as nucleophile (GO:0000377)	2.71688
GO Biological Process	telomere maintenance (GO:0000723)	2.70972
GO Biological Process	RNA splicing, via transesterification reactions (GO:0000375)	2.69873
KEGG	Base excision repair_Homo sapiens_hsa03410	2.63616
KEGG	Aminoacyl-tRNA biosynthesis_Homo sapiens_hsa00970	2.56897
KEGG	Citrate cycle (TCA cycle)_Homo sapiens_hsa00020	2.34719
KEGG	Nucleotide excision repair_Homo sapiens_hsa03420	2.27231
KEGG	Homologous recombination_Homo sapiens_hsa03440	2.11779
KEGG	mRNA surveillance pathway_Homo sapiens_hsa03015	1.80593
KEGG	Terpenoid backbone biosynthesis_Homo sapiens_hsa00900	1.78367
KEGG	Non-homologous end-joining_Homo sapiens_hsa03450	1.75516
KEGG	RNA polymerase_Homo sapiens_hsa03020	1.75403
KEGG	p53 signaling pathway_Homo sapiens_hsa04115	1.73097
KEGG	2-Oxocarboxylic acid metabolism_Homo sapiens_hsa01210	1.71223
KEGG	Pyrimidine metabolism_Homo sapiens_hsa00240	1.67147
KEGG	RNA degradation_Homo sapiens_hsa03018	1.64992
KEGG	Fanconi anemia pathway_Homo sapiens_hsa03460	1.61378
KEGG	Proteasome_Homo sapiens_hsa03050	1.54217
KEGG	Propanoate metabolism_Homo sapiens_hsa00640	1.53165
KEGG	Ribosome_Homo sapiens_hsa03010	1.50944
KEGG	Systemic lupus erythematosus_Homo sapiens_hsa05322	1.46326
KEGG	Viral carcinogenesis_Homo sapiens_hsa05203	1.45709
KEGG	Fatty acid elongation_Homo sapiens_hsa00062	1.43762
KEGG	Antigen processing and presentation_Homo sapiens_hsa04612	1.41759
KEGG	Vitamin B6 metabolism_Homo sapiens_hsa00750	1.39518
KEGG	Pyruvate metabolism_Homo sapiens_hsa00620	1.352
KEGG	Phenylalanine, tyrosine and tryptophan biosynthesis_Homo sapiens_hsa00400	1.34494
KEGG	Selenocompound metabolism_Homo sapiens_hsa00450	1.31433

## Sheet: HSPB7_STRING
Ontology	#term ID	term description	observed gene count	background gene count	strength	false discovery rate	matching proteins in your network (IDs)	matching proteins in your network (labels)
GO Cellular Component	GO:0030017	sarcomere	5	195	1.66	3.72e-06	9606.ENSP00000306997,9606.ENSP00000327145,9606.ENSP00000358081,9606.ENSP00000358866,9606.ENSP00000368808	MYOZ2,FLNC,BAG3,FLNA,SMPX
GO Cellular Component	GO:0030018	Z disc	4	122	1.77	1.04e-05	9606.ENSP00000306997,9606.ENSP00000327145,9606.ENSP00000358081,9606.ENSP00000358866	MYOZ2,FLNC,BAG3,FLNA
GO Cellular Component	GO:0043034	costamere	2	19	2.27	0.0008	9606.ENSP00000327145,9606.ENSP00000368808	FLNC,SMPX
REACTOME	HSA-446353	Cell-extracellular matrix interactions	2	18	2.3	0.0014	9606.ENSP00000327145,9606.ENSP00000358866	FLNC,FLNA
KEGG	hsa05132	Salmonella infection	2	84	1.63	0.0041	9606.ENSP00000327145,9606.ENSP00000358866	FLNC,FLNA
KEGG	hsa04510	Focal adhesion	2	197	1.26	0.0104	9606.ENSP00000327145,9606.ENSP00000358866	FLNC,FLNA
KEGG	hsa05205	Proteoglycans in cancer	2	195	1.26	0.0104	9606.ENSP00000327145,9606.ENSP00000358866	FLNC,FLNA
KEGG	hsa04010	MAPK signaling pathway	2	293	1.08	0.0114	9606.ENSP00000327145,9606.ENSP00000358866	FLNC,FLNA
GO Cellular Component	GO:0015629	actin cytoskeleton	3	432	1.09	0.0126	9606.ENSP00000306997,9606.ENSP00000310111,9606.ENSP00000358866	MYOZ2,HSPB7,FLNA
REACTOME	HSA-3371556	Cellular response to heat stress	2	85	1.62	0.0131	9606.ENSP00000281938,9606.ENSP00000358081	HSPB8,BAG3
GO Cellular Component	GO:0043232	intracellular non-membrane-bounded organelle	7	4005	0.49	0.0166	9606.ENSP00000306997,9606.ENSP00000310111,9606.ENSP00000327145,9606.ENSP00000358081,9606.ENSP00000358866,9606.ENSP00000368808,9606.ENSP00000381549	MYOZ2,HSPB7,FLNC,BAG3,FLNA,SMPX,FRMD4B
GO Cellular Component	GO:0005856	cytoskeleton	5	2068	0.63	0.0218	9606.ENSP00000306997,9606.ENSP00000310111,9606.ENSP00000327145,9606.ENSP00000358866,9606.ENSP00000381549	MYOZ2,HSPB7,FLNC,FLNA,FRMD4B
GO Cellular Component	GO:0005912	adherens junction	2	252	1.15	0.0488	9606.ENSP00000368808,9606.ENSP00000381549	SMPX,FRMD4B

## Sheet: HSPB7_GeneMania
Function	FDR	Genes in network	Genes in genome
heart process	0.0168647	4	99
muscle contraction	0.0168647	5	190
heart contraction	0.0168647	4	98
muscle system process	0.0168647	5	213
response to unfolded protein	0.0177179	4	106
response to topologically incorrect protein	0.0190442	4	113
actin-mediated cell contraction	0.0498719	3	48

## Sheet: HSPB7_Harmonizome
Ontology	term description	Z-score (-log10Pvalue)
GO Biological Process	sarcomere organization (GO:0045214)	9.45063
GO Biological Process	cardiac myofibril assembly (GO:0055003)	8.73735
GO Biological Process	negative regulation of potassium ion transmembrane transporter activity (GO:1901017)	8.06855
GO Biological Process	myofibril assembly (GO:0030239)	7.92002
GO Biological Process	actin-myosin filament sliding (GO:0033275)	7.58159
GO Biological Process	muscle filament sliding (GO:0030049)	7.58159
GO Biological Process	negative regulation of potassium ion transmembrane transport (GO:1901380)	7.34034
GO Biological Process	cardiac muscle contraction (GO:0060048)	6.77926
GO Biological Process	positive regulation of ryanodine-sensitive calcium-release channel activity (GO:0060316)	6.69425
GO Biological Process	plasma membrane repair (GO:0001778)	6.67479
GO Biological Process	regulation of cardiac muscle contraction by regulation of the release of sequestered calcium ion (GO	6.51016
GO Biological Process	cardiac muscle cell development (GO:0055013)	6.42978
GO Biological Process	regulation of release of sequestered calcium ion into cytosol by sarcoplasmic reticulum (GO:0010880)	6.33995
GO Biological Process	actin-mediated cell contraction (GO:0070252)	6.26952
GO Biological Process	regulation of actin filament-based movement (GO:1903115)	6.15931
GO Biological Process	tricarboxylic acid cycle (GO:0006099)	6.15314
GO Biological Process	regulation of skeletal muscle contraction (GO:0014819)	6.04809
GO Biological Process	cardiac cell development (GO:0055006)	6.04167
GO Biological Process	actomyosin structure organization (GO:0031032)	5.94648
GO Biological Process	adult heart development (GO:0007512)	5.84045
GO Biological Process	ventricular cardiac muscle cell action potential (GO:0086005)	5.83551
KEGG	Citrate cycle (TCA cycle)_Homo sapiens_hsa00020	5.81424
GO Biological Process	cardiac muscle tissue morphogenesis (GO:0055008)	5.77855
GO Biological Process	regulation of relaxation of muscle (GO:1901077)	5.76838
GO Biological Process	regulation of cardiac muscle contraction by calcium ion signaling (GO:0010882)	5.73493
GO Biological Process	regulation of ventricular cardiac muscle cell membrane repolarization (GO:0060307)	5.72492
GO Biological Process	bundle of His cell to Purkinje myocyte communication (GO:0086069)	5.71521
GO Biological Process	ventricular cardiac muscle tissue morphogenesis (GO:0055010)	5.6629
GO Biological Process	cardiac muscle hypertrophy (GO:0003300)	5.49782
GO Biological Process	striated muscle contraction (GO:0006941)	5.4907
GO Biological Process	striated muscle hypertrophy (GO:0014897)	5.23129
GO Biological Process	regulation of sarcomere organization (GO:0060297)	5.23064
GO Biological Process	muscle tissue morphogenesis (GO:0060415)	5.2221
GO Biological Process	heart trabecula formation (GO:0060347)	5.20727
GO Biological Process	sarcoplasmic reticulum calcium ion transport (GO:0070296)	5.17572
GO Biological Process	regulation of acetyl-CoA biosynthetic process from pyruvate (GO:0010510)	5.1659
GO Biological Process	carnitine shuttle (GO:0006853)	5.12907
GO Biological Process	regulation of ryanodine-sensitive calcium-release channel activity (GO:0060314)	5.01289
GO Biological Process	regulation of striated muscle contraction (GO:0006942)	4.9979
GO Biological Process	cardiac chamber formation (GO:0003207)	4.97249
GO Biological Process	heart contraction (GO:0060047)	4.89476
GO Biological Process	heart process (GO:0003015)	4.89476
GO Biological Process	regulation of cell communication by electrical coupling (GO:0010649)	4.89162
GO Biological Process	regulation of the force of heart contraction (GO:0002026)	4.75799
GO Biological Process	actin filament-based movement (GO:0030048)	4.72681
GO Biological Process	regulation of membrane repolarization (GO:0060306)	4.72624
GO Biological Process	regulation of acyl-CoA biosynthetic process (GO:0050812)	4.69587
GO Biological Process	muscle hypertrophy (GO:0014896)	4.63103
GO Biological Process	cell communication involved in cardiac conduction (GO:0086065)	4.62801
GO Biological Process	cell communication by electrical coupling involved in cardiac conduction (GO:0086064)	4.60967
GO Biological Process	cardiac ventricle formation (GO:0003211)	4.52759
KEGG	Cardiac muscle contraction_Homo sapiens_hsa04260	4.42898
GO Biological Process	fatty acid transmembrane transport (GO:1902001)	4.40664
GO Biological Process	response to stimulus involved in regulation of muscle adaptation (GO:0014874)	4.38719
KEGG	2-Oxocarboxylic acid metabolism_Homo sapiens_hsa01210	4.3323
GO Biological Process	regulation of cofactor metabolic process (GO:0051193)	4.27886
GO Biological Process	regulation of coenzyme metabolic process (GO:0051196)	4.27886
GO Biological Process	regulation of cardioblast differentiation (GO:0051890)	4.24874
GO Biological Process	regulation of cardiac muscle cell contraction (GO:0086004)	4.23009
GO Biological Process	regulation of cardiac muscle contraction (GO:0055117)	4.14312
GO Biological Process	negative regulation of cardiac muscle cell apoptotic process (GO:0010667)	4.12156
GO Biological Process	negative regulation of protein localization to cell surface (GO:2000009)	4.08529
GO Biological Process	cardiac muscle cell action potential involved in contraction (GO:0086002)	4.06247
KEGG	Dilated cardiomyopathy_Homo sapiens_hsa05414	4.05634
GO Biological Process	cardiac muscle hypertrophy in response to stress (GO:0014898)	4.03081
GO Biological Process	muscle hypertrophy in response to stress (GO:0003299)	4.03081
GO Biological Process	cardiac muscle adaptation (GO:0014887)	4.03081
GO Biological Process	negative regulation of potassium ion transport (GO:0043267)	4.02333
GO Biological Process	cardiac muscle cell action potential (GO:0086001)	4.01791
GO Biological Process	regulation of heart rate (GO:0002027)	4.00767
GO Biological Process	positive regulation of calcium ion transmembrane transporter activity (GO:1901021)	3.9983
KEGG	Hypertrophic cardiomyopathy (HCM)_Homo sapiens_hsa05410	3.98379
GO Biological Process	mitochondrial ATP synthesis coupled proton transport (GO:0042776)	3.96556
GO Biological Process	cell communication by electrical coupling (GO:0010644)	3.96293
GO Biological Process	negative regulation of striated muscle cell apoptotic process (GO:0010664)	3.91936
GO Biological Process	creatine metabolic process (GO:0006600)	3.88842
GO Biological Process	regulation of ATPase activity (GO:0043462)	3.85953
GO Biological Process	regulation of ATP catabolic process (GO:1903289)	3.85953
GO Biological Process	skeletal muscle contraction (GO:0003009)	3.80091
GO Biological Process	carnitine transmembrane transport (GO:1902603)	3.79385
GO Biological Process	NADH metabolic process (GO:0006734)	3.77434
GO Biological Process	regulation of muscle contraction (GO:0006937)	3.75021
GO Biological Process	2-oxoglutarate metabolic process (GO:0006103)	3.73351
GO Biological Process	membrane depolarization during cardiac muscle cell action potential (GO:0086012)	3.73242
GO Biological Process	striated muscle cell development (GO:0055002)	3.72893
GO Biological Process	oxygen transport (GO:0015671)	3.72245
GO Biological Process	muscle contraction (GO:0006936)	3.70294
GO Biological Process	relaxation of cardiac muscle (GO:0055119)	3.70054
GO Biological Process	cellular response to epinephrine stimulus (GO:0071872)	3.68691
GO Biological Process	ATP synthesis coupled proton transport (GO:0015986)	3.67327
GO Biological Process	energy coupled proton transport, down electrochemical gradient (GO:0015985)	3.67327
GO Biological Process	regulation of heart contraction (GO:0008016)	3.62897
GO Biological Process	mitochondrial electron transport, NADH to ubiquinone (GO:0006120)	3.62531
GO Biological Process	response to epinephrine (GO:0071871)	3.61682
GO Biological Process	response to muscle activity (GO:0014850)	3.57845
GO Biological Process	ventricular cardiac muscle cell development (GO:0055015)	3.56765
GO Biological Process	respiratory electron transport chain (GO:0022904)	3.5446
GO Biological Process	detection of calcium ion (GO:0005513)	3.54175
GO Biological Process	cardiac conduction (GO:0061337)	3.53824
GO Biological Process	oxidative phosphorylation (GO:0006119)	3.51476
GO Biological Process	atrial septum morphogenesis (GO:0060413)	3.51325
GO Biological Process	regulation of sulfur metabolic process (GO:0042762)	3.50627
GO Biological Process	regulation of muscle system process (GO:0090257)	3.50334
GO Biological Process	positive regulation of cation channel activity (GO:2001259)	3.4982
GO Biological Process	response to inactivity (GO:0014854)	3.49202
GO Biological Process	muscle system process (GO:0003012)	3.46582
GO Biological Process	regulation of heart rate by cardiac conduction (GO:0086091)	3.46232
GO Biological Process	amino-acid betaine transport (GO:0015838)	3.44806
GO Biological Process	carnitine transport (GO:0015879)	3.44806
GO Biological Process	regulation of sequestering of triglyceride (GO:0010889)	3.43765
GO Biological Process	electron transport chain (GO:0022900)	3.43363
GO Biological Process	striated muscle adaptation (GO:0014888)	3.4296
KEGG	Phenylalanine, tyrosine and tryptophan biosynthesis_Homo sapiens_hsa00400	3.42936
GO Biological Process	positive regulation of heart contraction (GO:0045823)	3.40523
GO Biological Process	positive regulation of heart rate (GO:0010460)	3.39795
GO Biological Process	cardiac muscle tissue development (GO:0048738)	3.39631
GO Biological Process	regulation of calcium ion transmembrane transport (GO:1903169)	3.38388
GO Biological Process	regulation of calcium ion transmembrane transporter activity (GO:1901019)	3.38388
GO Biological Process	muscle cell development (GO:0055001)	3.3049
GO Biological Process	negative regulation of calcium ion transmembrane transport (GO:1903170)	3.2673
GO Biological Process	negative regulation of calcium ion transmembrane transporter activity (GO:1901020)	3.2673
GO Biological Process	adrenergic receptor signaling pathway (GO:0071875)	3.24119
GO Biological Process	muscle fiber development (GO:0048747)	3.22158
GO Biological Process	relaxation of muscle (GO:0090075)	3.17813
GO Biological Process	response to caffeine (GO:0031000)	3.11842
GO Biological Process	neurological system process involved in regulation of systemic arterial blood pressure (GO:0001976)	3.11015
GO Biological Process	regulation of calcineurin-NFAT signaling cascade (GO:0070884)	3.07759
KEGG	Propanoate metabolism_Homo sapiens_hsa00640	3.06604
KEGG	Parkinsons disease_Homo sapiens_hsa05012	2.96442
KEGG	Oxidative phosphorylation_Homo sapiens_hsa00190	2.84873
KEGG	Fatty acid degradation_Homo sapiens_hsa00071	2.77313
KEGG	Arrhythmogenic right ventricular cardiomyopathy (ARVC)_Homo sapiens_hsa05412	2.68364
KEGG	Carbon metabolism_Homo sapiens_hsa01200	2.4025
KEGG	Alzheimers disease_Homo sapiens_hsa05010	2.20036
KEGG	Valine, leucine and isoleucine degradation_Homo sapiens_hsa00280	2.11648
KEGG	Fatty acid metabolism_Homo sapiens_hsa01212	2.0821
KEGG	Non-alcoholic fatty liver disease (NAFLD)_Homo sapiens_hsa04932	2.0214
KEGG	Viral myocarditis_Homo sapiens_hsa05416	1.93814
KEGG	Adrenergic signaling in cardiomyocytes_Homo sapiens_hsa04261	1.86953
KEGG	Huntingtons disease_Homo sapiens_hsa05016	1.80177
KEGG	Pyruvate metabolism_Homo sapiens_hsa00620	1.71292
KEGG	Glyoxylate and dicarboxylate metabolism_Homo sapiens_hsa00630	1.37083

## Sheet: LMO2_STRING
Ontology	#term ID	term description	observed gene count	background gene count	strength	false discovery rate	matching proteins in your network (IDs)	matching proteins in your network (labels)
GO Biological Process	GO:1902036	regulation of hematopoietic stem cell differentiation	10	26	2.84	1.32e-24	9606.ENSP00000257818,9606.ENSP00000262965,9606.ENSP00000294339,9606.ENSP00000300305,9606.ENSP00000339992,9606.ENSP00000345681,9606.ENSP00000365858,9606.ENSP00000368632,9606.ENSP00000388940,9606.ENSP00000392466	LMO2,TCF3,TAL1,RUNX1,MYB,GATA2,GATA1,GATA3,TCF12,LDB1
REACTOME	HSA-8939236	RUNX1 regulates transcription of genes involved in differentiation of HSCs	10	96	2.27	7.36e-21	9606.ENSP00000257818,9606.ENSP00000262965,9606.ENSP00000294339,9606.ENSP00000300305,9606.ENSP00000339992,9606.ENSP00000345681,9606.ENSP00000365858,9606.ENSP00000368632,9606.ENSP00000388940,9606.ENSP00000392466	LMO2,TCF3,TAL1,RUNX1,MYB,GATA2,GATA1,GATA3,TCF12,LDB1
GO Biological Process	GO:0045944	positive regulation of transcription by RNA polymerase II	11	1104	1.25	4.21e-12	9606.ENSP00000257818,9606.ENSP00000262965,9606.ENSP00000294339,9606.ENSP00000300305,9606.ENSP00000306772,9606.ENSP00000339992,9606.ENSP00000345681,9606.ENSP00000365858,9606.ENSP00000368632,9606.ENSP00000388940,9606.ENSP00000392466	LMO2,TCF3,TAL1,RUNX1,LDB2,MYB,GATA2,GATA1,GATA3,TCF12,LDB1
GO Biological Process	GO:0006366	transcription by RNA polymerase II	9	784	1.31	1.03e-09	9606.ENSP00000257818,9606.ENSP00000294339,9606.ENSP00000300305,9606.ENSP00000339992,9606.ENSP00000345681,9606.ENSP00000365858,9606.ENSP00000368632,9606.ENSP00000388940,9606.ENSP00000392466	LMO2,TAL1,RUNX1,MYB,GATA2,GATA1,GATA3,TCF12,LDB1
GO Biological Process	GO:1903708	positive regulation of hemopoiesis	6	177	1.78	1.6e-08	9606.ENSP00000294339,9606.ENSP00000300305,9606.ENSP00000339992,9606.ENSP00000345681,9606.ENSP00000365858,9606.ENSP00000368632	TAL1,RUNX1,MYB,GATA2,GATA1,GATA3
GO Biological Process	GO:0045597	positive regulation of cell differentiation	8	908	1.2	1.4e-07	9606.ENSP00000262965,9606.ENSP00000294339,9606.ENSP00000300305,9606.ENSP00000339992,9606.ENSP00000345681,9606.ENSP00000365858,9606.ENSP00000368632,9606.ENSP00000388940	TCF3,TAL1,RUNX1,MYB,GATA2,GATA1,GATA3,TCF12
GO Biological Process	GO:0045646	regulation of erythrocyte differentiation	4	46	2.19	4.4e-07	9606.ENSP00000294339,9606.ENSP00000345681,9606.ENSP00000365858,9606.ENSP00000392466	TAL1,GATA2,GATA1,LDB1
GO Biological Process	GO:0006351	transcription, DNA-templated	10	2569	0.84	5.22e-07	9606.ENSP00000257818,9606.ENSP00000262965,9606.ENSP00000294339,9606.ENSP00000300305,9606.ENSP00000339992,9606.ENSP00000345681,9606.ENSP00000365858,9606.ENSP00000368632,9606.ENSP00000388940,9606.ENSP00000392466	LMO2,TCF3,TAL1,RUNX1,MYB,GATA2,GATA1,GATA3,TCF12,LDB1
GO Biological Process	GO:0045892	negative regulation of transcription, DNA-templated	8	1169	1.09	7.2e-07	9606.ENSP00000262965,9606.ENSP00000294339,9606.ENSP00000300305,9606.ENSP00000339992,9606.ENSP00000345681,9606.ENSP00000365858,9606.ENSP00000368632,9606.ENSP00000392466	TCF3,TAL1,RUNX1,MYB,GATA2,GATA1,GATA3,LDB1
GO Biological Process	GO:0030099	myeloid cell differentiation	5	203	1.64	1.35e-06	9606.ENSP00000294339,9606.ENSP00000300305,9606.ENSP00000345681,9606.ENSP00000365858,9606.ENSP00000368632	TAL1,RUNX1,GATA2,GATA1,GATA3
GO Biological Process	GO:0000122	negative regulation of transcription by RNA polymerase II	7	809	1.19	1.42e-06	9606.ENSP00000262965,9606.ENSP00000294339,9606.ENSP00000300305,9606.ENSP00000339992,9606.ENSP00000345681,9606.ENSP00000365858,9606.ENSP00000368632	TCF3,TAL1,RUNX1,MYB,GATA2,GATA1,GATA3
GO Biological Process	GO:0002684	positive regulation of immune system process	7	882	1.15	2.16e-06	9606.ENSP00000262965,9606.ENSP00000294339,9606.ENSP00000300305,9606.ENSP00000339992,9606.ENSP00000345681,9606.ENSP00000365858,9606.ENSP00000368632	TCF3,TAL1,RUNX1,MYB,GATA2,GATA1,GATA3
GO Biological Process	GO:0045165	cell fate commitment	5	230	1.59	2.16e-06	9606.ENSP00000262965,9606.ENSP00000294339,9606.ENSP00000345681,9606.ENSP00000365858,9606.ENSP00000368632	TCF3,TAL1,GATA2,GATA1,GATA3
GO Biological Process	GO:0048699	generation of neurons	8	1422	1.0	2.16e-06	9606.ENSP00000262965,9606.ENSP00000294339,9606.ENSP00000300305,9606.ENSP00000339992,9606.ENSP00000345681,9606.ENSP00000368632,9606.ENSP00000388940,9606.ENSP00000392466	TCF3,TAL1,RUNX1,MYB,GATA2,GATA3,TCF12,LDB1
GO Biological Process	GO:0045637	regulation of myeloid cell differentiation	5	249	1.55	2.75e-06	9606.ENSP00000294339,9606.ENSP00000300305,9606.ENSP00000345681,9606.ENSP00000365858,9606.ENSP00000392466	TAL1,RUNX1,GATA2,GATA1,LDB1
GO Biological Process	GO:0045639	positive regulation of myeloid cell differentiation	4	89	1.9	2.75e-06	9606.ENSP00000294339,9606.ENSP00000300305,9606.ENSP00000345681,9606.ENSP00000365858	TAL1,RUNX1,GATA2,GATA1
GO Biological Process	GO:0007275	multicellular organism development	11	4726	0.62	2.8e-06	9606.ENSP00000257818,9606.ENSP00000262965,9606.ENSP00000294339,9606.ENSP00000300305,9606.ENSP00000306772,9606.ENSP00000339992,9606.ENSP00000345681,9606.ENSP00000365858,9606.ENSP00000368632,9606.ENSP00000388940,9606.ENSP00000392466	LMO2,TCF3,TAL1,RUNX1,LDB2,MYB,GATA2,GATA1,GATA3,TCF12,LDB1
GO Biological Process	GO:0030097	hemopoiesis	6	526	1.31	2.8e-06	9606.ENSP00000262965,9606.ENSP00000294339,9606.ENSP00000300305,9606.ENSP00000345681,9606.ENSP00000365858,9606.ENSP00000368632	TCF3,TAL1,RUNX1,GATA2,GATA1,GATA3
GO Biological Process	GO:0030851	granulocyte differentiation	3	18	2.47	2.89e-06	9606.ENSP00000294339,9606.ENSP00000345681,9606.ENSP00000365858	TAL1,GATA2,GATA1
GO Biological Process	GO:0045638	negative regulation of myeloid cell differentiation	4	93	1.88	2.93e-06	9606.ENSP00000294339,9606.ENSP00000300305,9606.ENSP00000345681,9606.ENSP00000392466	TAL1,RUNX1,GATA2,LDB1
GO Biological Process	GO:1902105	regulation of leukocyte differentiation	5	261	1.53	3.05e-06	9606.ENSP00000294339,9606.ENSP00000300305,9606.ENSP00000339992,9606.ENSP00000345681,9606.ENSP00000368632	TAL1,RUNX1,MYB,GATA2,GATA3
GO Biological Process	GO:0051240	positive regulation of multicellular organismal process	8	1551	0.96	3.29e-06	9606.ENSP00000262965,9606.ENSP00000294339,9606.ENSP00000300305,9606.ENSP00000339992,9606.ENSP00000345681,9606.ENSP00000365858,9606.ENSP00000368632,9606.ENSP00000388940	TCF3,TAL1,RUNX1,MYB,GATA2,GATA1,GATA3,TCF12
GO Biological Process	GO:0035162	embryonic hemopoiesis	3	20	2.43	3.57e-06	9606.ENSP00000294339,9606.ENSP00000365858,9606.ENSP00000368632	TAL1,GATA1,GATA3
GO Biological Process	GO:0002573	myeloid leukocyte differentiation	4	102	1.84	3.84e-06	9606.ENSP00000294339,9606.ENSP00000345681,9606.ENSP00000365858,9606.ENSP00000368632	TAL1,GATA2,GATA1,GATA3
GO Biological Process	GO:0002696	positive regulation of leukocyte activation	5	298	1.47	5.08e-06	9606.ENSP00000262965,9606.ENSP00000300305,9606.ENSP00000339992,9606.ENSP00000345681,9606.ENSP00000368632	TCF3,RUNX1,MYB,GATA2,GATA3
GO Biological Process	GO:0002521	leukocyte differentiation	5	313	1.45	6.06e-06	9606.ENSP00000262965,9606.ENSP00000294339,9606.ENSP00000345681,9606.ENSP00000365858,9606.ENSP00000368632	TCF3,TAL1,GATA2,GATA1,GATA3
GO Biological Process	GO:0045648	positive regulation of erythrocyte differentiation	3	29	2.26	8.22e-06	9606.ENSP00000294339,9606.ENSP00000345681,9606.ENSP00000365858	TAL1,GATA2,GATA1
REACTOME	HSA-983231	Factors involved in megakaryocyte development and platelet production	4	153	1.67	1.01e-05	9606.ENSP00000339992,9606.ENSP00000345681,9606.ENSP00000365858,9606.ENSP00000368632	MYB,GATA2,GATA1,GATA3
GO Biological Process	GO:0001894	tissue homeostasis	4	155	1.66	1.58e-05	9606.ENSP00000306772,9606.ENSP00000345681,9606.ENSP00000365858,9606.ENSP00000392466	LDB2,GATA2,GATA1,LDB1
GO Biological Process	GO:0048513	animal organ development	9	2926	0.74	1.85e-05	9606.ENSP00000262965,9606.ENSP00000294339,9606.ENSP00000300305,9606.ENSP00000306772,9606.ENSP00000345681,9606.ENSP00000365858,9606.ENSP00000368632,9606.ENSP00000388940,9606.ENSP00000392466	TCF3,TAL1,RUNX1,LDB2,GATA2,GATA1,GATA3,TCF12,LDB1
GO Biological Process	GO:1902275	regulation of chromatin organization	4	162	1.64	1.85e-05	9606.ENSP00000294339,9606.ENSP00000339992,9606.ENSP00000345681,9606.ENSP00000368632	TAL1,MYB,GATA2,GATA3
GO Biological Process	GO:0048731	system development	10	4144	0.63	1.89e-05	9606.ENSP00000262965,9606.ENSP00000294339,9606.ENSP00000300305,9606.ENSP00000306772,9606.ENSP00000339992,9606.ENSP00000345681,9606.ENSP00000365858,9606.ENSP00000368632,9606.ENSP00000388940,9606.ENSP00000392466	TCF3,TAL1,RUNX1,LDB2,MYB,GATA2,GATA1,GATA3,TCF12,LDB1
GO Biological Process	GO:0010725	regulation of primitive erythrocyte differentiation	2	2	3.25	1.95e-05	9606.ENSP00000345681,9606.ENSP00000365858	GATA2,GATA1
GO Biological Process	GO:0030221	basophil differentiation	2	2	3.25	1.95e-05	9606.ENSP00000294339,9606.ENSP00000365858	TAL1,GATA1
GO Biological Process	GO:0035854	eosinophil fate commitment	2	2	3.25	1.95e-05	9606.ENSP00000345681,9606.ENSP00000365858	GATA2,GATA1
KEGG	hsa05202	Transcriptional misregulation in cancer	4	169	1.62	2.04e-05	9606.ENSP00000257818,9606.ENSP00000262965,9606.ENSP00000300305,9606.ENSP00000392466	LMO2,TCF3,RUNX1,LDB1
GO Biological Process	GO:0043370	regulation of CD4-positive, alpha-beta T cell differentiation	3	46	2.06	2.61e-05	9606.ENSP00000300305,9606.ENSP00000339992,9606.ENSP00000368632	RUNX1,MYB,GATA3
GO Biological Process	GO:0048872	homeostasis of number of cells	4	193	1.57	3.25e-05	9606.ENSP00000294339,9606.ENSP00000345681,9606.ENSP00000365858,9606.ENSP00000368632	TAL1,GATA2,GATA1,GATA3
GO Biological Process	GO:0035019	somatic stem cell population maintenance	3	53	2.0	3.66e-05	9606.ENSP00000306772,9606.ENSP00000345681,9606.ENSP00000392466	LDB2,GATA2,LDB1
GO Biological Process	GO:0051093	negative regulation of developmental process	6	910	1.07	3.88e-05	9606.ENSP00000294339,9606.ENSP00000300305,9606.ENSP00000345681,9606.ENSP00000365858,9606.ENSP00000368632,9606.ENSP00000392466	TAL1,RUNX1,GATA2,GATA1,GATA3,LDB1
GO Biological Process	GO:0030154	cell differentiation	9	3457	0.67	5.92e-05	9606.ENSP00000262965,9606.ENSP00000294339,9606.ENSP00000300305,9606.ENSP00000339992,9606.ENSP00000345681,9606.ENSP00000365858,9606.ENSP00000368632,9606.ENSP00000388940,9606.ENSP00000392466	TCF3,TAL1,RUNX1,MYB,GATA2,GATA1,GATA3,TCF12,LDB1
GO Biological Process	GO:0051251	positive regulation of lymphocyte activation	4	260	1.44	8.54e-05	9606.ENSP00000262965,9606.ENSP00000300305,9606.ENSP00000339992,9606.ENSP00000368632	TCF3,RUNX1,MYB,GATA3
GO Biological Process	GO:0030218	erythrocyte differentiation	3	76	1.85	8.71e-05	9606.ENSP00000294339,9606.ENSP00000365858,9606.ENSP00000368632	TAL1,GATA1,GATA3
GO Biological Process	GO:0045582	positive regulation of T cell differentiation	3	78	1.84	9.32e-05	9606.ENSP00000300305,9606.ENSP00000339992,9606.ENSP00000368632	RUNX1,MYB,GATA3
GO Biological Process	GO:0045652	regulation of megakaryocyte differentiation	3	78	1.84	9.32e-05	9606.ENSP00000300305,9606.ENSP00000345681,9606.ENSP00000365858	RUNX1,GATA2,GATA1
GO Biological Process	GO:0051241	negative regulation of multicellular organismal process	6	1098	0.99	9.58e-05	9606.ENSP00000294339,9606.ENSP00000300305,9606.ENSP00000345681,9606.ENSP00000365858,9606.ENSP00000368632,9606.ENSP00000392466	TAL1,RUNX1,GATA2,GATA1,GATA3,LDB1
GO Biological Process	GO:1905269	positive regulation of chromatin organization	3	93	1.76	0.00014	9606.ENSP00000294339,9606.ENSP00000339992,9606.ENSP00000368632	TAL1,MYB,GATA3
GO Biological Process	GO:0045596	negative regulation of cell differentiation	5	683	1.11	0.00016	9606.ENSP00000294339,9606.ENSP00000300305,9606.ENSP00000345681,9606.ENSP00000368632,9606.ENSP00000392466	TAL1,RUNX1,GATA2,GATA3,LDB1
GO Biological Process	GO:0045647	negative regulation of erythrocyte differentiation	2	11	2.51	0.00017	9606.ENSP00000294339,9606.ENSP00000392466	TAL1,LDB1
GO Biological Process	GO:0050767	regulation of neurogenesis	5	730	1.09	0.00021	9606.ENSP00000262965,9606.ENSP00000339992,9606.ENSP00000345681,9606.ENSP00000368632,9606.ENSP00000388940	TCF3,MYB,GATA2,GATA3,TCF12
REACTOME	HSA-9018519	Estrogen-dependent gene expression	3	118	1.66	0.00025	9606.ENSP00000300305,9606.ENSP00000339992,9606.ENSP00000368632	RUNX1,MYB,GATA3
GO Biological Process	GO:0002761	regulation of myeloid leukocyte differentiation	3	116	1.66	0.00026	9606.ENSP00000294339,9606.ENSP00000300305,9606.ENSP00000345681	TAL1,RUNX1,GATA2
GO Biological Process	GO:0045785	positive regulation of cell adhesion	4	375	1.28	0.0003	9606.ENSP00000300305,9606.ENSP00000339992,9606.ENSP00000368632,9606.ENSP00000392466	RUNX1,MYB,GATA3,LDB1
GO Biological Process	GO:0045995	regulation of embryonic development	3	125	1.63	0.00032	9606.ENSP00000345681,9606.ENSP00000365858,9606.ENSP00000368632	GATA2,GATA1,GATA3
GO Biological Process	GO:0097067	cellular response to thyroid hormone stimulus	2	16	2.35	0.00032	9606.ENSP00000257818,9606.ENSP00000365858	LMO2,GATA1
GO Biological Process	GO:0060216	definitive hemopoiesis	2	17	2.32	0.00035	9606.ENSP00000294339,9606.ENSP00000345681	TAL1,GATA2
GO Biological Process	GO:0031056	regulation of histone modification	3	134	1.6	0.00038	9606.ENSP00000339992,9606.ENSP00000345681,9606.ENSP00000368632	MYB,GATA2,GATA3
GO Biological Process	GO:0030219	megakaryocyte differentiation	2	19	2.27	0.00041	9606.ENSP00000294339,9606.ENSP00000365858	TAL1,GATA1
GO Biological Process	GO:0030220	platelet formation	2	19	2.27	0.00041	9606.ENSP00000294339,9606.ENSP00000365858	TAL1,GATA1
GO Biological Process	GO:0048568	embryonic organ development	4	417	1.23	0.00042	9606.ENSP00000294339,9606.ENSP00000345681,9606.ENSP00000365858,9606.ENSP00000368632	TAL1,GATA2,GATA1,GATA3
GO Biological Process	GO:0021533	cell differentiation in hindbrain	2	20	2.25	0.00044	9606.ENSP00000345681,9606.ENSP00000392466	GATA2,LDB1
GO Biological Process	GO:0042592	homeostatic process	6	1491	0.85	0.00044	9606.ENSP00000294339,9606.ENSP00000306772,9606.ENSP00000345681,9606.ENSP00000365858,9606.ENSP00000368632,9606.ENSP00000392466	TAL1,LDB2,GATA2,GATA1,GATA3,LDB1
GO Biological Process	GO:0050769	positive regulation of neurogenesis	4	425	1.22	0.00044	9606.ENSP00000262965,9606.ENSP00000339992,9606.ENSP00000345681,9606.ENSP00000388940	TCF3,MYB,GATA2,TCF12
GO Biological Process	GO:0048469	cell maturation	3	146	1.56	0.00045	9606.ENSP00000294339,9606.ENSP00000345681,9606.ENSP00000368632	TAL1,GATA2,GATA3
GO Biological Process	GO:0009790	embryo development	5	890	1.0	0.00047	9606.ENSP00000294339,9606.ENSP00000345681,9606.ENSP00000365858,9606.ENSP00000368632,9606.ENSP00000392466	TAL1,GATA2,GATA1,GATA3,LDB1
GO Biological Process	GO:0002376	immune system process	7	2370	0.72	0.00053	9606.ENSP00000262965,9606.ENSP00000294339,9606.ENSP00000300305,9606.ENSP00000345681,9606.ENSP00000365858,9606.ENSP00000368632,9606.ENSP00000388940	TCF3,TAL1,RUNX1,GATA2,GATA1,GATA3,TCF12
GO Biological Process	GO:0010669	epithelial structure maintenance	2	24	2.17	0.00059	9606.ENSP00000306772,9606.ENSP00000392466	LDB2,LDB1
GO Biological Process	GO:0030182	neuron differentiation	5	940	0.98	0.00059	9606.ENSP00000294339,9606.ENSP00000300305,9606.ENSP00000345681,9606.ENSP00000368632,9606.ENSP00000392466	TAL1,RUNX1,GATA2,GATA3,LDB1
REACTOME	HSA-375170	CDO in myogenesis	2	28	2.1	0.00059	9606.ENSP00000262965,9606.ENSP00000388940	TCF3,TCF12
REACTOME	HSA-525793	Myogenesis	2	28	2.1	0.00059	9606.ENSP00000262965,9606.ENSP00000388940	TCF3,TCF12
GO Biological Process	GO:0042127	regulation of cell population proliferation	6	1594	0.83	0.0006	9606.ENSP00000262965,9606.ENSP00000294339,9606.ENSP00000339992,9606.ENSP00000345681,9606.ENSP00000365858,9606.ENSP00000368632	TCF3,TAL1,MYB,GATA2,GATA1,GATA3
GO Biological Process	GO:0021953	central nervous system neuron differentiation	3	169	1.5	0.00065	9606.ENSP00000294339,9606.ENSP00000345681,9606.ENSP00000392466	TAL1,GATA2,LDB1
GO Biological Process	GO:0051569	regulation of histone H3-K4 methylation	2	26	2.14	0.00067	9606.ENSP00000339992,9606.ENSP00000368632	MYB,GATA3
GO Biological Process	GO:2000352	negative regulation of endothelial cell apoptotic process	2	28	2.1	0.00075	9606.ENSP00000345681,9606.ENSP00000368632	GATA2,GATA3
GO Biological Process	GO:0048821	erythrocyte development	2	29	2.09	0.0008	9606.ENSP00000294339,9606.ENSP00000365858	TAL1,GATA1
GO Biological Process	GO:0002699	positive regulation of immune effector process	3	186	1.46	0.00083	9606.ENSP00000339992,9606.ENSP00000345681,9606.ENSP00000368632	MYB,GATA2,GATA3
GO Biological Process	GO:0048598	embryonic morphogenesis	4	545	1.12	0.001	9606.ENSP00000294339,9606.ENSP00000345681,9606.ENSP00000368632,9606.ENSP00000392466	TAL1,GATA2,GATA3,LDB1
GO Biological Process	GO:0048873	homeostasis of number of cells within a tissue	2	33	2.03	0.001	9606.ENSP00000345681,9606.ENSP00000365858	GATA2,GATA1
GO Biological Process	GO:0045664	regulation of neuron differentiation	4	595	1.08	0.0014	9606.ENSP00000262965,9606.ENSP00000345681,9606.ENSP00000368632,9606.ENSP00000388940	TCF3,GATA2,GATA3,TCF12
GO Biological Process	GO:0001709	cell fate determination	2	43	1.92	0.0016	9606.ENSP00000345681,9606.ENSP00000368632	GATA2,GATA3
GO Biological Process	GO:0046638	positive regulation of alpha-beta T cell differentiation	2	45	1.9	0.0017	9606.ENSP00000300305,9606.ENSP00000339992	RUNX1,MYB
GO Biological Process	GO:0090102	cochlea development	2	45	1.9	0.0017	9606.ENSP00000345681,9606.ENSP00000368632	GATA2,GATA3
GO Biological Process	GO:0045599	negative regulation of fat cell differentiation	2	46	1.89	0.0018	9606.ENSP00000345681,9606.ENSP00000368632	GATA2,GATA3
GO Biological Process	GO:0002762	negative regulation of myeloid leukocyte differentiation	2	49	1.86	0.002	9606.ENSP00000300305,9606.ENSP00000345681	RUNX1,GATA2
GO Biological Process	GO:2000677	regulation of transcription regulatory region DNA binding	2	49	1.86	0.002	9606.ENSP00000365858,9606.ENSP00000368632	GATA1,GATA3
GO Biological Process	GO:0035065	regulation of histone acetylation	2	51	1.84	0.0021	9606.ENSP00000345681,9606.ENSP00000368632	GATA2,GATA3
GO Biological Process	GO:0006325	chromatin organization	4	683	1.02	0.0022	9606.ENSP00000339992,9606.ENSP00000365858,9606.ENSP00000368632,9606.ENSP00000392466	MYB,GATA1,GATA3,LDB1
GO Biological Process	GO:0021515	cell differentiation in spinal cord	2	52	1.84	0.0022	9606.ENSP00000294339,9606.ENSP00000345681	TAL1,GATA2
GO Biological Process	GO:0032663	regulation of interleukin-2 production	2	53	1.83	0.0023	9606.ENSP00000300305,9606.ENSP00000368632	RUNX1,GATA3
REACTOME	HSA-8936459	RUNX1 regulates genes involved in megakaryocyte differentiation and platelet function	2	66	1.73	0.0024	9606.ENSP00000300305,9606.ENSP00000365858	RUNX1,GATA1
GO Biological Process	GO:0007596	blood coagulation	3	288	1.27	0.0026	9606.ENSP00000345681,9606.ENSP00000365858,9606.ENSP00000368632	GATA2,GATA1,GATA3
GO Biological Process	GO:0001701	in utero embryonic development	3	306	1.24	0.003	9606.ENSP00000345681,9606.ENSP00000365858,9606.ENSP00000368632	GATA2,GATA1,GATA3
GO Biological Process	GO:0030334	regulation of cell migration	4	753	0.98	0.003	9606.ENSP00000306772,9606.ENSP00000345681,9606.ENSP00000368632,9606.ENSP00000392466	LDB2,GATA2,GATA3,LDB1
GO Biological Process	GO:0051128	regulation of cellular component organization	6	2306	0.67	0.0037	9606.ENSP00000294339,9606.ENSP00000300305,9606.ENSP00000339992,9606.ENSP00000345681,9606.ENSP00000368632,9606.ENSP00000392466	TAL1,RUNX1,MYB,GATA2,GATA3,LDB1
GO Biological Process	GO:0001942	hair follicle development	2	72	1.69	0.0038	9606.ENSP00000306772,9606.ENSP00000392466	LDB2,LDB1
GO Biological Process	GO:0045666	positive regulation of neuron differentiation	3	337	1.2	0.0038	9606.ENSP00000262965,9606.ENSP00000345681,9606.ENSP00000388940	TCF3,GATA2,TCF12
GO Biological Process	GO:0048468	cell development	5	1493	0.78	0.004	9606.ENSP00000294339,9606.ENSP00000300305,9606.ENSP00000345681,9606.ENSP00000365858,9606.ENSP00000368632	TAL1,RUNX1,GATA2,GATA1,GATA3
GO Biological Process	GO:0048646	anatomical structure formation involved in morphogenesis	4	831	0.93	0.0041	9606.ENSP00000294339,9606.ENSP00000365858,9606.ENSP00000368632,9606.ENSP00000392466	TAL1,GATA1,GATA3,LDB1
GO Biological Process	GO:0002244	hematopoietic progenitor cell differentiation	2	80	1.65	0.0045	9606.ENSP00000294339,9606.ENSP00000368632	TAL1,GATA3
GO Biological Process	GO:1903532	positive regulation of secretion by cell	3	364	1.17	0.0046	9606.ENSP00000339992,9606.ENSP00000345681,9606.ENSP00000368632	MYB,GATA2,GATA3
GO Biological Process	GO:0044087	regulation of cellular component biogenesis	4	867	0.91	0.0047	9606.ENSP00000294339,9606.ENSP00000300305,9606.ENSP00000306772,9606.ENSP00000392466	TAL1,RUNX1,LDB2,LDB1
GO Biological Process	GO:1901888	regulation of cell junction assembly	2	83	1.63	0.0047	9606.ENSP00000300305,9606.ENSP00000392466	RUNX1,LDB1
GO Biological Process	GO:0050776	regulation of immune response	4	873	0.91	0.0048	9606.ENSP00000300305,9606.ENSP00000339992,9606.ENSP00000345681,9606.ENSP00000368632	RUNX1,MYB,GATA2,GATA3
GO Biological Process	GO:0008284	positive regulation of cell population proliferation	4	878	0.91	0.0049	9606.ENSP00000262965,9606.ENSP00000339992,9606.ENSP00000345681,9606.ENSP00000365858	TCF3,MYB,GATA2,GATA1
GO Biological Process	GO:0031058	positive regulation of histone modification	2	86	1.62	0.0049	9606.ENSP00000339992,9606.ENSP00000368632	MYB,GATA3
GO Biological Process	GO:0051247	positive regulation of protein metabolic process	5	1587	0.75	0.0049	9606.ENSP00000294339,9606.ENSP00000339992,9606.ENSP00000365858,9606.ENSP00000368632,9606.ENSP00000392466	TAL1,MYB,GATA1,GATA3,LDB1
GO Biological Process	GO:0065008	regulation of biological quality	7	3559	0.54	0.005	9606.ENSP00000294339,9606.ENSP00000306772,9606.ENSP00000339992,9606.ENSP00000345681,9606.ENSP00000365858,9606.ENSP00000368632,9606.ENSP00000392466	TAL1,LDB2,MYB,GATA2,GATA1,GATA3,LDB1
GO Biological Process	GO:0001819	positive regulation of cytokine production	3	390	1.14	0.0053	9606.ENSP00000300305,9606.ENSP00000339992,9606.ENSP00000368632	RUNX1,MYB,GATA3
GO Biological Process	GO:0009888	tissue development	5	1626	0.74	0.0053	9606.ENSP00000294339,9606.ENSP00000300305,9606.ENSP00000306772,9606.ENSP00000368632,9606.ENSP00000392466	TAL1,RUNX1,LDB2,GATA3,LDB1
GO Biological Process	GO:0042472	inner ear morphogenesis	2	92	1.59	0.0054	9606.ENSP00000345681,9606.ENSP00000368632	GATA2,GATA3
GO Biological Process	GO:0048608	reproductive structure development	3	405	1.12	0.0057	9606.ENSP00000345681,9606.ENSP00000365858,9606.ENSP00000368632	GATA2,GATA1,GATA3
GO Biological Process	GO:0010595	positive regulation of endothelial cell migration	2	96	1.57	0.0058	9606.ENSP00000345681,9606.ENSP00000368632	GATA2,GATA3
GO Biological Process	GO:0051246	regulation of protein metabolic process	6	2668	0.6	0.0069	9606.ENSP00000294339,9606.ENSP00000339992,9606.ENSP00000345681,9606.ENSP00000365858,9606.ENSP00000368632,9606.ENSP00000392466	TAL1,MYB,GATA2,GATA1,GATA3,LDB1
GO Biological Process	GO:0031399	regulation of protein modification process	5	1747	0.71	0.0071	9606.ENSP00000294339,9606.ENSP00000339992,9606.ENSP00000345681,9606.ENSP00000365858,9606.ENSP00000368632	TAL1,MYB,GATA2,GATA1,GATA3
GO Biological Process	GO:0002705	positive regulation of leukocyte mediated immunity	2	109	1.51	0.0072	9606.ENSP00000345681,9606.ENSP00000368632	GATA2,GATA3
GO Biological Process	GO:0001764	neuron migration	2	118	1.48	0.0082	9606.ENSP00000345681,9606.ENSP00000368632	GATA2,GATA3
KEGG	hsa04659	Th17 cell differentiation	2	102	1.54	0.0082	9606.ENSP00000300305,9606.ENSP00000368632	RUNX1,GATA3
GO Biological Process	GO:0035270	endocrine system development	2	120	1.47	0.0084	9606.ENSP00000345681,9606.ENSP00000368632	GATA2,GATA3
GO Biological Process	GO:0071695	anatomical structure maturation	2	121	1.47	0.0085	9606.ENSP00000294339,9606.ENSP00000368632	TAL1,GATA3
GO Biological Process	GO:0000904	cell morphogenesis involved in differentiation	3	498	1.03	0.0095	9606.ENSP00000294339,9606.ENSP00000365858,9606.ENSP00000368632	TAL1,GATA1,GATA3
GO Biological Process	GO:0008584	male gonad development	2	132	1.43	0.0099	9606.ENSP00000365858,9606.ENSP00000368632	GATA1,GATA3
GO Biological Process	GO:0030856	regulation of epithelial cell differentiation	2	137	1.41	0.0105	9606.ENSP00000300305,9606.ENSP00000368632	RUNX1,GATA3
GO Biological Process	GO:0051130	positive regulation of cellular component organization	4	1128	0.8	0.0105	9606.ENSP00000294339,9606.ENSP00000339992,9606.ENSP00000345681,9606.ENSP00000368632	TAL1,MYB,GATA2,GATA3
GO Biological Process	GO:0031401	positive regulation of protein modification process	4	1149	0.79	0.0112	9606.ENSP00000294339,9606.ENSP00000339992,9606.ENSP00000365858,9606.ENSP00000368632	TAL1,MYB,GATA1,GATA3
GO Biological Process	GO:0009653	anatomical structure morphogenesis	5	1992	0.65	0.0117	9606.ENSP00000294339,9606.ENSP00000345681,9606.ENSP00000365858,9606.ENSP00000368632,9606.ENSP00000392466	TAL1,GATA2,GATA1,GATA3,LDB1
GO Biological Process	GO:0006338	chromatin remodeling	2	156	1.36	0.0129	9606.ENSP00000339992,9606.ENSP00000368632	MYB,GATA3
GO Biological Process	GO:0007369	gastrulation	2	158	1.35	0.0131	9606.ENSP00000294339,9606.ENSP00000392466	TAL1,LDB1
GO Biological Process	GO:0045766	positive regulation of angiogenesis	2	162	1.34	0.0137	9606.ENSP00000300305,9606.ENSP00000345681	RUNX1,GATA2
GO Biological Process	GO:0050778	positive regulation of immune response	3	589	0.96	0.0142	9606.ENSP00000339992,9606.ENSP00000345681,9606.ENSP00000368632	MYB,GATA2,GATA3
GO Biological Process	GO:0050731	positive regulation of peptidyl-tyrosine phosphorylation	2	180	1.3	0.0164	9606.ENSP00000294339,9606.ENSP00000365858	TAL1,GATA1
GO Biological Process	GO:0010646	regulation of cell communication	6	3327	0.51	0.0185	9606.ENSP00000294339,9606.ENSP00000300305,9606.ENSP00000339992,9606.ENSP00000345681,9606.ENSP00000365858,9606.ENSP00000368632	TAL1,RUNX1,MYB,GATA2,GATA1,GATA3
GO Biological Process	GO:0065009	regulation of molecular function	6	3322	0.51	0.0185	9606.ENSP00000262965,9606.ENSP00000294339,9606.ENSP00000306772,9606.ENSP00000365858,9606.ENSP00000368632,9606.ENSP00000392466	TCF3,TAL1,LDB2,GATA1,GATA3,LDB1
GO Biological Process	GO:0043523	regulation of neuron apoptotic process	2	195	1.26	0.0188	9606.ENSP00000339992,9606.ENSP00000368632	MYB,GATA3
GO Biological Process	GO:0008285	negative regulation of cell population proliferation	3	669	0.9	0.0193	9606.ENSP00000345681,9606.ENSP00000365858,9606.ENSP00000368632	GATA2,GATA1,GATA3
GO Biological Process	GO:0023051	regulation of signaling	6	3360	0.5	0.0193	9606.ENSP00000294339,9606.ENSP00000300305,9606.ENSP00000339992,9606.ENSP00000345681,9606.ENSP00000365858,9606.ENSP00000368632	TAL1,RUNX1,MYB,GATA2,GATA1,GATA3
GO Biological Process	GO:0032989	cellular component morphogenesis	3	720	0.87	0.0233	9606.ENSP00000294339,9606.ENSP00000365858,9606.ENSP00000368632	TAL1,GATA1,GATA3
GO Biological Process	GO:0042325	regulation of phosphorylation	4	1465	0.69	0.0237	9606.ENSP00000294339,9606.ENSP00000306772,9606.ENSP00000365858,9606.ENSP00000392466	TAL1,LDB2,GATA1,LDB1
GO Biological Process	GO:0030098	lymphocyte differentiation	2	226	1.2	0.0241	9606.ENSP00000262965,9606.ENSP00000368632	TCF3,GATA3
GO Biological Process	GO:0042981	regulation of apoptotic process	4	1501	0.68	0.0255	9606.ENSP00000339992,9606.ENSP00000345681,9606.ENSP00000365858,9606.ENSP00000368632	MYB,GATA2,GATA1,GATA3
GO Biological Process	GO:0048666	neuron development	3	758	0.85	0.0262	9606.ENSP00000300305,9606.ENSP00000345681,9606.ENSP00000368632	RUNX1,GATA2,GATA3
GO Biological Process	GO:0032879	regulation of localization	5	2524	0.55	0.0285	9606.ENSP00000306772,9606.ENSP00000339992,9606.ENSP00000345681,9606.ENSP00000368632,9606.ENSP00000392466	LDB2,MYB,GATA2,GATA3,LDB1
GO Biological Process	GO:0035295	tube development	3	793	0.83	0.0291	9606.ENSP00000294339,9606.ENSP00000345681,9606.ENSP00000368632	TAL1,GATA2,GATA3
KEGG	hsa05166	HTLV-I infection	2	250	1.15	0.0308	9606.ENSP00000262965,9606.ENSP00000339992	TCF3,MYB
GO Biological Process	GO:0043549	regulation of kinase activity	3	849	0.8	0.0347	9606.ENSP00000294339,9606.ENSP00000306772,9606.ENSP00000392466	TAL1,LDB2,LDB1
GO Biological Process	GO:0043066	negative regulation of apoptotic process	3	859	0.79	0.0355	9606.ENSP00000345681,9606.ENSP00000365858,9606.ENSP00000368632	GATA2,GATA1,GATA3
GO Biological Process	GO:0048583	regulation of response to stimulus	6	3882	0.44	0.0367	9606.ENSP00000294339,9606.ENSP00000300305,9606.ENSP00000339992,9606.ENSP00000345681,9606.ENSP00000365858,9606.ENSP00000368632	TAL1,RUNX1,MYB,GATA2,GATA1,GATA3
GO Biological Process	GO:0001655	urogenital system development	2	299	1.08	0.0384	9606.ENSP00000345681,9606.ENSP00000368632	GATA2,GATA3
GO Biological Process	GO:0016055	Wnt signaling pathway	2	303	1.07	0.0391	9606.ENSP00000368632,9606.ENSP00000392466	GATA3,LDB1
GO Biological Process	GO:0046677	response to antibiotic	2	305	1.07	0.0394	9606.ENSP00000339992,9606.ENSP00000368632	MYB,GATA3
GO Biological Process	GO:0050678	regulation of epithelial cell proliferation	2	311	1.06	0.0406	9606.ENSP00000345681,9606.ENSP00000368632	GATA2,GATA3
GO Biological Process	GO:0010033	response to organic substance	5	2815	0.5	0.0425	9606.ENSP00000257818,9606.ENSP00000339992,9606.ENSP00000345681,9606.ENSP00000365858,9606.ENSP00000368632	LMO2,MYB,GATA2,GATA1,GATA3
GO Biological Process	GO:0022603	regulation of anatomical structure morphogenesis	3	961	0.74	0.0461	9606.ENSP00000300305,9606.ENSP00000345681,9606.ENSP00000368632	RUNX1,GATA2,GATA3

## Sheet: LMO2_GeneMania
Function	FDR	Genes in network	Genes in genome
RNA polymerase II transcription factor binding	0.0209813	4	74
E-box binding	0.0299498	3	27
cell fate commitment	0.0354773	4	111

## Sheet: LMO2_Harmonizome
Ontology	term description	Z-score (-log10Pvalue)
GO Biological Process	ribosomal small subunit assembly (GO:0000028)	7.48898
GO Biological Process	antigen processing and presentation of exogenous peptide antigen via MHC class I, TAP-independent (G	5.98127
GO Biological Process	viral transcription (GO:0019083)	5.96208
GO Biological Process	translational termination (GO:0006415)	5.7185
GO Biological Process	response to peptidoglycan (GO:0032494)	5.65729
GO Biological Process	definitive hemopoiesis (GO:0060216)	5.63522
GO Biological Process	DNA deamination (GO:0045006)	5.39328
GO Biological Process	neutrophil activation involved in immune response (GO:0002283)	5.24018
GO Biological Process	negative regulation of erythrocyte differentiation (GO:0045647)	5.18426
GO Biological Process	platelet dense granule organization (GO:0060155)	5.08573
KEGG	Ribosome_Homo sapiens_hsa03010	5.07819
GO Biological Process	antigen processing and presentation via MHC class Ib (GO:0002475)	5.04556
GO Biological Process	translational elongation (GO:0006414)	4.97611
GO Biological Process	SRP-dependent cotranslational protein targeting to membrane (GO:0006614)	4.89211
GO Biological Process	cotranslational protein targeting to membrane (GO:0006613)	4.77202
GO Biological Process	protein targeting to ER (GO:0045047)	4.74828
GO Biological Process	positive regulation by symbiont of host defense response (GO:0052509)	4.72101
GO Biological Process	modulation by symbiont of host defense response (GO:0052031)	4.72101
GO Biological Process	modulation by organism of immune response of other organism involved in symbiotic interaction (GO:00	4.72101
GO Biological Process	modulation by organism of defense response of other organism involved in symbiotic interaction (GO:0	4.72101
GO Biological Process	positive regulation by organism of defense response of other organism involved in symbiotic interact	4.72101
GO Biological Process	modulation by symbiont of host immune response (GO:0052553)	4.72101
GO Biological Process	antigen processing and presentation of endogenous peptide antigen via MHC class I (GO:0019885)	4.71704
GO Biological Process	antigen processing and presentation of endogenous peptide antigen (GO:0002483)	4.71704
GO Biological Process	ribosomal small subunit biogenesis (GO:0042274)	4.62896
GO Biological Process	maturation of SSU-rRNA (GO:0030490)	4.61721
KEGG	DNA replication_Homo sapiens_hsa03030	4.6162
GO Biological Process	establishment of protein localization to endoplasmic reticulum (GO:0072599)	4.52855
GO Biological Process	protein localization to endoplasmic reticulum (GO:0070972)	4.5162
GO Biological Process	nuclear-transcribed mRNA catabolic process, nonsense-mediated decay (GO:0000184)	4.43647
GO Biological Process	positive regulation of B cell differentiation (GO:0045579)	4.43077
GO Biological Process	viral life cycle (GO:0019058)	4.40835
GO Biological Process	megakaryocyte development (GO:0035855)	4.35012
GO Biological Process	response to interferon-beta (GO:0035456)	4.24641
GO Biological Process	cellular protein complex disassembly (GO:0043624)	4.19166
GO Biological Process	lymphoid progenitor cell differentiation (GO:0002320)	4.1837
GO Biological Process	regulation of mast cell degranulation (GO:0043304)	4.17999
GO Biological Process	cellular extravasation (GO:0045123)	4.12883
GO Biological Process	negative regulation of interleukin-12 production (GO:0032695)	4.11878
GO Biological Process	endosome to pigment granule transport (GO:0043485)	4.11655
GO Biological Process	endosome to melanosome transport (GO:0035646)	4.11655
GO Biological Process	microglial cell activation (GO:0001774)	4.08694
GO Biological Process	response to muramyl dipeptide (GO:0032495)	4.05533
GO Biological Process	regulation of gamma-delta T cell activation (GO:0046643)	4.04917
GO Biological Process	detection of other organism (GO:0098543)	4.04745
GO Biological Process	translational initiation (GO:0006413)	3.98557
GO Biological Process	antigen processing and presentation of endogenous antigen (GO:0019883)	3.95128
GO Biological Process	regulation of B cell receptor signaling pathway (GO:0050855)	3.94916
GO Biological Process	macrophage activation involved in immune response (GO:0002281)	3.93343
GO Biological Process	telomere maintenance via semi-conservative replication (GO:0032201)	3.89559
GO Biological Process	regulation of mast cell activation involved in immune response (GO:0033006)	3.85842
GO Biological Process	negative regulation of leukocyte mediated cytotoxicity (GO:0001911)	3.85759
GO Biological Process	negative regulation of cell killing (GO:0031342)	3.85759
GO Biological Process	detection of bacterium (GO:0016045)	3.81316
GO Biological Process	regulation of myeloid leukocyte mediated immunity (GO:0002886)	3.79116
GO Biological Process	protein complex disassembly (GO:0043241)	3.76625
GO Biological Process	deoxyribonucleoside monophosphate metabolic process (GO:0009162)	3.74769
GO Biological Process	response to interferon-alpha (GO:0035455)	3.71625
GO Biological Process	B cell receptor signaling pathway (GO:0050853)	3.70169
GO Biological Process	positive regulation of tumor necrosis factor biosynthetic process (GO:0042535)	3.68898
GO Biological Process	response to immune response of other organism involved in symbiotic interaction (GO:0052564)	3.67075
GO Biological Process	response to host immune response (GO:0052572)	3.67075
GO Biological Process	regulation of leukocyte degranulation (GO:0043300)	3.66163
GO Biological Process	positive regulation of mast cell activation (GO:0033005)	3.64688
GO Biological Process	mature B cell differentiation involved in immune response (GO:0002313)	3.61793
GO Biological Process	positive regulation of mast cell activation involved in immune response (GO:0033008)	3.58994
GO Biological Process	positive regulation of mast cell degranulation (GO:0043306)	3.58994
GO Biological Process	regulation of tumor necrosis factor biosynthetic process (GO:0042534)	3.56503
GO Biological Process	macrophage activation (GO:0042116)	3.5615
GO Biological Process	positive regulation of gamma-delta T cell activation (GO:0046645)	3.55917
GO Biological Process	germinal center formation (GO:0002467)	3.51935
GO Biological Process	endothelium development (GO:0003158)	3.51036
GO Biological Process	macromolecular complex disassembly (GO:0032984)	3.50709
GO Biological Process	DNA strand elongation involved in DNA replication (GO:0006271)	3.48641
GO Biological Process	secretory granule organization (GO:0033363)	3.47252
GO Biological Process	myeloid cell activation involved in immune response (GO:0002275)	3.47116
KEGG	Mismatch repair_Homo sapiens_hsa03430	3.45548
GO Biological Process	nuclear-transcribed mRNA catabolic process (GO:0000956)	3.44258
GO Biological Process	neutrophil activation (GO:0042119)	3.42746
GO Biological Process	regulation of mast cell activation (GO:0033003)	3.4169
GO Biological Process	DNA strand elongation (GO:0022616)	3.38233
GO Biological Process	detection of external biotic stimulus (GO:0098581)	3.32542
GO Biological Process	mRNA catabolic process (GO:0006402)	3.31511
GO Biological Process	positive regulation of nitric-oxide synthase biosynthetic process (GO:0051770)	3.296
GO Biological Process	regulation of B cell differentiation (GO:0045577)	3.22781
GO Biological Process	granulocyte activation (GO:0036230)	3.22539
GO Biological Process	telomere maintenance via recombination (GO:0000722)	3.21875
GO Biological Process	response to host (GO:0075136)	3.2176
GO Biological Process	response to host defenses (GO:0052200)	3.2176
GO Biological Process	response to defenses of other organism involved in symbiotic interaction (GO:0052173)	3.2176
GO Biological Process	RNA catabolic process (GO:0006401)	3.14643
GO Biological Process	histamine secretion (GO:0001821)	3.13968
GO Biological Process	defense response to protozoan (GO:0042832)	3.13662
GO Biological Process	protein targeting to membrane (GO:0006612)	3.11461
GO Biological Process	lipopolysaccharide-mediated signaling pathway (GO:0031663)	3.11378
GO Biological Process	regulation of regulated secretory pathway (GO:1903305)	3.10137
GO Biological Process	pseudouridine synthesis (GO:0001522)	3.10082
GO Biological Process	polyketide metabolic process (GO:0030638)	3.0927
GO Biological Process	doxorubicin metabolic process (GO:0044598)	3.0927
GO Biological Process	daunorubicin metabolic process (GO:0044597)	3.0927
GO Biological Process	purine-containing compound salvage (GO:0043101)	3.09104
GO Biological Process	ribosomal large subunit biogenesis (GO:0042273)	3.08962
GO Biological Process	detection of molecule of bacterial origin (GO:0032490)	3.08259
GO Biological Process	negative regulation of bone mineralization (GO:0030502)	3.07618
GO Biological Process	T cell homeostasis (GO:0043029)	3.07479
GO Biological Process	leukocyte degranulation (GO:0043299)	3.0569
GO Biological Process	erythrocyte maturation (GO:0043249)	3.05436
GO Biological Process	neutrophil mediated immunity (GO:0002446)	3.05286
GO Biological Process	positive regulation of granulocyte differentiation (GO:0030854)	3.04817
GO Biological Process	negative regulation of T cell mediated immunity (GO:0002710)	3.04638
GO Biological Process	regulation of interferon-beta biosynthetic process (GO:0045357)	3.03603
GO Biological Process	detection of biotic stimulus (GO:0009595)	3.01259
GO Biological Process	response to protozoan (GO:0001562)	3.00679
GO Biological Process	negative regulation of lymphocyte mediated immunity (GO:0002707)	2.97624
GO Biological Process	leukocyte aggregation (GO:0070486)	2.96817
GO Biological Process	lymph node development (GO:0048535)	2.96663
GO Biological Process	CD4-positive or CD8-positive, alpha-beta T cell lineage commitment (GO:0043369)	2.95651
GO Biological Process	immunoglobulin mediated immune response (GO:0016064)	2.94318
GO Biological Process	negative regulation of granulocyte differentiation (GO:0030853)	2.94006
GO Biological Process	regulation of granulocyte differentiation (GO:0030852)	2.93903
GO Biological Process	positive regulation of antigen receptor-mediated signaling pathway (GO:0050857)	2.93326
GO Biological Process	positive regulation of myeloid leukocyte mediated immunity (GO:0002888)	2.92449
GO Biological Process	ribonucleoprotein complex biogenesis (GO:0022613)	2.89961
GO Biological Process	mature B cell differentiation (GO:0002335)	2.89512
GO Biological Process	granulocyte differentiation (GO:0030851)	2.89382
GO Biological Process	Peyers patch development (GO:0048541)	2.87062
GO Biological Process	mucosal-associated lymphoid tissue development (GO:0048537)	2.87062
KEGG	Base excision repair_Homo sapiens_hsa03410	2.86288
GO Biological Process	DNA replication initiation (GO:0006270)	2.82886
GO Biological Process	positive regulation of tumor necrosis factor superfamily cytokine production (GO:1903557)	2.82683
GO Biological Process	negative regulation of lipopolysaccharide-mediated signaling pathway (GO:0031665)	2.82533
GO Biological Process	positive thymic T cell selection (GO:0045059)	2.82262
GO Biological Process	mast cell activation (GO:0045576)	2.81741
GO Biological Process	respiratory burst (GO:0045730)	2.81037
KEGG	Glycosaminoglycan biosynthesis - keratan sulfate_Homo sapiens_hsa00533	2.80738
GO Biological Process	negative regulation of leukocyte mediated immunity (GO:0002704)	2.80054
GO Biological Process	interferon-gamma-mediated signaling pathway (GO:0060333)	2.79904
GO Biological Process	regulation of antigen processing and presentation of peptide antigen (GO:0002583)	2.78663
GO Biological Process	negative regulation of interleukin-6 production (GO:0032715)	2.78262
GO Biological Process	mitotic recombination (GO:0006312)	2.77447
GO Biological Process	respiratory chain complex IV assembly (GO:0008535)	2.76994
GO Biological Process	regulation of erythrocyte differentiation (GO:0045646)	2.76479
GO Biological Process	necroptotic process (GO:0070266)	2.76051
GO Biological Process	Arp2/3 complex-mediated actin nucleation (GO:0034314)	2.75815
GO Biological Process	positive regulation of interferon-alpha production (GO:0032727)	2.7502
GO Biological Process	leukocyte migration involved in inflammatory response (GO:0002523)	2.74939
GO Biological Process	translation (GO:0006412)	2.74299
GO Biological Process	negative regulation of viral entry into host cell (GO:0046597)	2.73988
GO Biological Process	regulation of interferon-alpha production (GO:0032647)	2.73672
GO Biological Process	N-acetylneuraminate metabolic process (GO:0006054)	2.73627
GO Biological Process	B cell mediated immunity (GO:0019724)	2.72339
GO Biological Process	telomere maintenance via telomere lengthening (GO:0010833)	2.72315
GO Biological Process	negative regulation of viral genome replication (GO:0045071)	2.72259
GO Biological Process	negative regulation of cytokine production involved in immune response (GO:0002719)	2.71489
GO Biological Process	positive regulation of tumor necrosis factor production (GO:0032760)	2.70934
GO Biological Process	angiogenesis involved in wound healing (GO:0060055)	2.70284
GO Biological Process	positive regulation of regulated secretory pathway (GO:1903307)	2.68711
GO Biological Process	regulation of macrophage cytokine production (GO:0010935)	2.68608
GO Biological Process	fucose catabolic process (GO:0019317)	2.68398
GO Biological Process	L-fucose metabolic process (GO:0042354)	2.68398
GO Biological Process	L-fucose catabolic process (GO:0042355)	2.68398
GO Biological Process	negative regulation of amyloid precursor protein catabolic process (GO:1902992)	2.6693
GO Biological Process	positive regulation of leukocyte degranulation (GO:0043302)	2.65463
GO Biological Process	cellular response to type I interferon (GO:0071357)	2.65191
GO Biological Process	type I interferon signaling pathway (GO:0060337)	2.65191
GO Biological Process	tRNA methylation (GO:0030488)	2.65058
GO Biological Process	regulation of interleukin-6 biosynthetic process (GO:0045408)	2.64978
GO Biological Process	response to type I interferon (GO:0034340)	2.64492
GO Biological Process	negative regulation of interleukin-17 production (GO:0032700)	2.64066
GO Biological Process	iron-sulfur cluster assembly (GO:0016226)	2.62884
GO Biological Process	metallo-sulfur cluster assembly (GO:0031163)	2.62884
GO Biological Process	regulation of hypersensitivity (GO:0002883)	2.62535
GO Biological Process	regulation of gamma-delta T cell differentiation (GO:0045586)	2.60186
GO Biological Process	positive regulation of T cell mediated cytotoxicity (GO:0001916)	2.59595
GO Biological Process	heparin biosynthetic process (GO:0030210)	2.58643
GO Biological Process	heparin metabolic process (GO:0030202)	2.58643
GO Biological Process	myeloid cell development (GO:0061515)	2.57867
KEGG	Staphylococcus aureus infection_Homo sapiens_hsa05150	2.57477
GO Biological Process	DNA unwinding involved in DNA replication (GO:0006268)	2.56807
GO Biological Process	negative regulation of biomineral tissue development (GO:0070168)	2.56587
GO Biological Process	mast cell degranulation (GO:0043303)	2.56318
GO Biological Process	mast cell activation involved in immune response (GO:0002279)	2.56318
KEGG	Cytosolic DNA-sensing pathway_Homo sapiens_hsa04623	2.30882
KEGG	Homologous recombination_Homo sapiens_hsa03440	2.2907
KEGG	Spliceosome_Homo sapiens_hsa03040	2.1388
KEGG	Pyrimidine metabolism_Homo sapiens_hsa00240	2.11943
KEGG	Primary immunodeficiency_Homo sapiens_hsa05340	2.07689
KEGG	Nucleotide excision repair_Homo sapiens_hsa03420	2.05693
KEGG	Graft-versus-host disease_Homo sapiens_hsa05332	1.95046
KEGG	Autoimmune thyroid disease_Homo sapiens_hsa05320	1.91086
KEGG	RNA polymerase_Homo sapiens_hsa03020	1.81917
KEGG	Sulfur relay system_Homo sapiens_hsa04122	1.79546
KEGG	B cell receptor signaling pathway_Homo sapiens_hsa04662	1.66854
KEGG	Glycosphingolipid biosynthesis - lacto and neolacto series_Homo sapiens_hsa00601	1.61889
KEGG	Herpes simplex infection_Homo sapiens_hsa05168	1.61178
KEGG	Type I diabetes mellitus_Homo sapiens_hsa04940	1.60602
KEGG	RIG-I-like receptor signaling pathway_Homo sapiens_hsa04622	1.59996
KEGG	Other glycan degradation_Homo sapiens_hsa00511	1.56639
KEGG	Leishmaniasis_Homo sapiens_hsa05140	1.55131
KEGG	Rheumatoid arthritis_Homo sapiens_hsa05323	1.53933
KEGG	Hematopoietic cell lineage_Homo sapiens_hsa04640	1.50798
KEGG	Porphyrin and chlorophyll metabolism_Homo sapiens_hsa00860	1.49576
KEGG	Transcriptional misregulation in cancer_Homo sapiens_hsa05202	1.40376
KEGG	N-Glycan biosynthesis_Homo sapiens_hsa00510	1.39025
KEGG	Measles_Homo sapiens_hsa05162	1.38861
KEGG	Ribosome biogenesis in eukaryotes_Homo sapiens_hsa03008	1.3832
KEGG	Antigen processing and presentation_Homo sapiens_hsa04612	1.37665
KEGG	Proteasome_Homo sapiens_hsa03050	1.36538
KEGG	RNA degradation_Homo sapiens_hsa03018	1.32779
KEGG	Chemokine signaling pathway_Homo sapiens_hsa04062	1.31002

[truncated: 3 more sheets: GATA5_STRING, GATA5_GeneMania, GATA5_Harmonizome]
