# Supplementary material for: A Combined Human in Silico and CRISPR/Cas9-Mediated in Vivo Zebrafish Based Approach to Provide Phenotypic Data for Supporting Early Target Validation
Source: Front Pharmacol. 2022 Apr 25;13:827686. doi: 10.3389/fphar.2022.827686 (PMC9082939; doi:10.3389/fphar.2022.827686)
Supplement: Supplementary file 1 [file DataSheet1.zip › Data S2_Differential Expression V2.xlsx]

## Sheet: description
Supplementary Data 2 - Results from differential expression analyses of publicly available CV disease transcriptomics data derived from NCBI Gene Expression Omnibus (GEO). Genes are considered significantly differentially expressed at adjusted p-value<0.05.

## Sheet: All
Significant (Adjp<0.05)	GeneName	DiseaseState	Tissue	Log2FoldChange	RawPValue	AdjustedPValue	ComparisonID	SampleSource	ProjectName	PlatformName	ComparisonType	ComparisonCategory	ComparisonContrast	SampleDataMode	Case.DiseaseCategory	Case.Treatment	TissueCategory	CellType	Case.SampleIDs	Control.DiseaseCategory	Control.DiseaseState	Control.Treatment	Control.SampleSource	Control.TissueCategory	Control.Tissue	Control.CellType	Control.SampleIDs	Collection	DataSource	GeneModelID	Length	Organism	ReferenceLibraryID
yes	GATA5	dilated cardiomyopathy	heart	-2.0201	5.4782e-17	9.7123e-14	GSE71613.GPL11154.DESeq2.test1	heart	GSE71613	NGS.Illumina.HiSeq2000	DESeq2.v1.10.1.os.v101316	Disease vs. Normal	DiseaseState => dilated cardiomyopathy vs normal control	RnaSeq_Transcript	cardiovascular disease	NA	heart	.	GSM1841270;GSM1841273	normal control	normal control	NA	heart	heart	heart	.	GSM1841251;GSM1841259;GSM1841261;GSM1841263	CVMHuman	GEO	OmicsoftGene20130723	30373	human	Human.B37.3
yes	HSPB7	hypertrophic cardiomyopathy	heart	-0.9895	3.732e-12	5.5136e-10	GSE89714.GPL11154.DESeq2.test1	heart	GSE89714	NGS.Illumina.HiSeq2000	DESeq2.v1.10.1.os.v101316	Disease vs. Normal	DiseaseState => hypertrophic cardiomyopathy vs normal control	RnaSeq_Transcript	cardiovascular disease	NA	heart	.	GSM2387228;GSM2387229;GSM2387230;GSM2387231;GSM2387232	normal control	normal control	NA	heart	heart	heart	.	GSM2387233;GSM2387234;GSM2387235;GSM2387236	CVMHuman	GEO	OmicsoftGene20130723	30373	human	Human.B37.3
yes	API5	venous thromboembolism (VTE)	peripheral blood	-0.3305	2.9398e-08	2.6372e-07	GSE19151.GPL571.test1	peripheral blood	GSE19151	Affymetrix.HG-U133A_2	glm	Disease vs. Normal	DiseaseState => venous thromboembolism (VTE) vs normal control	Expression_Intensity_Probes	cardiovascular disease	NA	hematopoietic and lymphoid system	.	GSM474761;GSM474762;GSM474763;GSM474764;GSM474765;GSM474766;GSM474767;GSM474768;GSM474769;GSM474770;GSM474771;GSM474772;GSM474773;GSM474774;GSM474775;GSM474776;GSM474777;GSM474778;GSM474779;GSM474780;GSM474781;GSM474782;GSM474783;GSM474784;GSM474785;GSM474786;GSM474787;GSM474788;GSM474789;GSM474790;GSM474791;GSM474792;GSM474793;GSM474794;GSM474795;GSM474796;GSM474798;GSM474799;GSM474800;GSM474801…	normal control	normal control	NA	peripheral blood	hematopoietic and lymphoid system	peripheral blood	.	GSM474708;GSM474709;GSM474710;GSM474711;GSM474712;GSM474713;GSM474714;GSM474715;GSM474716;GSM474717;GSM474718;GSM474719;GSM474720;GSM474721;GSM474722;GSM474723;GSM474724;GSM474725;GSM474726;GSM474727;GSM474728;GSM474729;GSM474730;GSM474731;GSM474732;GSM474733;GSM474734;GSM474735;GSM474736;GSM474737;GSM474738;GSM474739;GSM474740;GSM474741;GSM474742;GSM474743;GSM474744;GSM474745;GSM474746;GSM474747…	CVMHuman	GEO	OmicsoftGene20130723	30373	human	Human.B37.3
yes	LMO2	ischemic cardiomyopathy	peripheral blood	1.0099	8.4774e-10	1.4947e-06	GSE60217.GPL11154.DESeq2.test4	peripheral blood mononuclear cell (PBMC)	GSE60217	NGS.Illumina.HiSeq2000	DESeq2.v1.10.1.os.v101316	Disease vs. Normal	DiseaseState => ischemic cardiomyopathy vs normal control	RnaSeq_Transcript	cardiovascular disease	NA	hematopoietic and lymphoid system	peripheral blood mononuclear cell (PBMC)	GSM1654548;GSM1654550;GSM1654552;GSM1654554	normal control	normal control	NA	peripheral blood mononuclear cell (PBMC)	hematopoietic and lymphoid system	peripheral blood	peripheral blood mononuclear cell (PBMC)	GSM1654540;GSM1654542;GSM1654544;GSM1654546	CVMHuman	GEO	OmicsoftGene20130723	30373	human	Human.B37.3
yes	API5	myocardial infarction	peripheral blood	-0.8093	9.5024e-08	2.5184e-06	GSE58294.GPL570.test2	peripheral blood	GSE58294	Affymetrix.HG-U133_Plus_2	glm	Disease vs. Normal	ExperimentGroup => 3 hours after stroke vs normal control	Expression_Intensity_Probes	cardiovascular disease	NA	hematopoietic and lymphoid system	.	GSM1406056;GSM1406057;GSM1406058;GSM1406059;GSM1406060;GSM1406061;GSM1406062;GSM1406063;GSM1406064;GSM1406065;GSM1406066;GSM1406067;GSM1406068;GSM1406069;GSM1406070;GSM1406071;GSM1406072;GSM1406073;GSM1406074;GSM1406075;GSM1406076;GSM1406077;GSM1406078	normal control	normal control	NA	peripheral blood	hematopoietic and lymphoid system	peripheral blood	.	GSM1406033;GSM1406034;GSM1406035;GSM1406036;GSM1406037;GSM1406038;GSM1406039;GSM1406040;GSM1406041;GSM1406042;GSM1406043;GSM1406044;GSM1406045;GSM1406046;GSM1406047;GSM1406048;GSM1406049;GSM1406050;GSM1406051;GSM1406052;GSM1406053;GSM1406054;GSM1406055	CVMHuman	GEO	OmicsoftGene20130723	30373	human	Human.B37.3
yes	API5	myocardial infarction	peripheral blood	-0.7724	2.9573e-07	4.1505e-06	GSE58294.GPL570.test3	peripheral blood	GSE58294	Affymetrix.HG-U133_Plus_2	glm	Disease vs. Normal	ExperimentGroup => 5 hours after stroke vs normal control	Expression_Intensity_Probes	cardiovascular disease	NA	hematopoietic and lymphoid system	.	GSM1406079;GSM1406080;GSM1406081;GSM1406082;GSM1406083;GSM1406084;GSM1406085;GSM1406086;GSM1406087;GSM1406088;GSM1406089;GSM1406090;GSM1406091;GSM1406092;GSM1406093;GSM1406094;GSM1406095;GSM1406096;GSM1406097;GSM1406098;GSM1406099;GSM1406100;GSM1406101	normal control	normal control	NA	peripheral blood	hematopoietic and lymphoid system	peripheral blood	.	GSM1406033;GSM1406034;GSM1406035;GSM1406036;GSM1406037;GSM1406038;GSM1406039;GSM1406040;GSM1406041;GSM1406042;GSM1406043;GSM1406044;GSM1406045;GSM1406046;GSM1406047;GSM1406048;GSM1406049;GSM1406050;GSM1406051;GSM1406052;GSM1406053;GSM1406054;GSM1406055	CVMHuman	GEO	OmicsoftGene20130723	30373	human	Human.B37.3
yes	HSPB7	sinus arrhythmia	myocardium	-0.556	2.27e-07	4.7427e-06	GSE2240.GPL96.test2	myocardium	GSE2240	Affymetrix.HG-U133A	glm	Disease vs. Normal	DiseaseState => sinus arrhythmia vs normal control	Expression_Intensity_Probes	cardiovascular disease	NA	heart;muscle	.	GSM40990;GSM40991;GSM40992;GSM40993;GSM40994;GSM40995;GSM40996;GSM40997;GSM40998;GSM40999;GSM41000;GSM41001;GSM41002;GSM41003;GSM41004;GSM41005;GSM41006;GSM41007;GSM41008;GSM41009	normal control	normal control	NA	myocardium	heart;muscle	myocardium	.	GSM41010;GSM41011;GSM41012;GSM41013;GSM41014	CVMHuman	GEO	OmicsoftGene20130723	30373	human	Human.B37.3
yes	API5	ischemic cardiomyopathy	heart	0.8981	1.3939e-07	6.0803e-06	GSE1145.GPL570.test4	heart	GSE1145	Affymetrix.HG-U133_Plus_2	glm	Disease vs. Normal	DiseaseState => ischemic cardiomyopathy vs normal control	Expression_Intensity_Probes	cardiovascular disease	NA	heart	.	GSM18477;GSM18478;GSM18479;GSM18480;GSM18481;GSM18482;GSM18483;GSM18484;GSM18485;GSM18486;GSM18487;GSM25828;GSM25829;GSM25830;GSM25831;GSM25832;GSM25833;GSM25834;GSM25835;GSM25836;GSM25837;GSM25838;GSM25839;GSM25840;GSM25841;GSM25842;GSM25843;GSM25844;GSM25845;GSM25846;GSM25847	normal control	normal control	NA	heart	heart	heart	.	GSM18442;GSM18443;GSM18444;GSM18445;GSM18446;GSM18447;GSM18448;GSM18449;GSM18450;GSM18451;GSM18452	CVMHuman	GEO	OmicsoftGene20130723	30373	human	Human.B37.3
yes	GATA5	restrictive cardiomyopathy	heart	-1.5335	9.8718e-08	1.2964e-05	GSE71613.GPL11154.DESeq2.test2	heart	GSE71613	NGS.Illumina.HiSeq2000	DESeq2.v1.10.1.os.v101316	Disease vs. Normal	DiseaseState => restrictive cardiomyopathy vs normal control	RnaSeq_Transcript	cardiovascular disease	NA	heart	.	GSM1841266;GSM1841268	normal control	normal control	NA	heart	heart	heart	.	GSM1841251;GSM1841259;GSM1841261;GSM1841263	CVMHuman	GEO	OmicsoftGene20130723	30373	human	Human.B37.3
yes	LMO2	dilated cardiomyopathy	heart	-1.5523	5.8621e-07	1.3428e-05	GSE65446.GPL10999.DESeq2.test1	heart	GSE65446	NGS.Illumina.GenomeAnalyzerIIx	DESeq2.v1.10.1.os.v101316	Disease vs. Normal	DiseaseState => dilated cardiomyopathy vs normal control	RnaSeq_Transcript	cardiovascular disease	NA	heart	.	GSM1597913;GSM1597914;GSM1597915;GSM1597916;GSM1597917;GSM1597918	normal control	normal control	NA	heart	heart	heart	.	GSM1597909;GSM1597910;GSM1597911;GSM1597912	CVMHuman	GEO	OmicsoftGene20130723	30373	human	Human.B37.3
yes	API5	nonischemic cardiomyopathy	myocardium	0.8452	4.1202e-06	2.9001e-05	GSE1869.GPL96.test4	myocardium	GSE1869	Affymetrix.HG-U133A	glm	Other Comparisons	ClinicalPhenotype => heart biopsy with nonischemic cardiomyopathy vs explanted normal heart	Expression_Intensity_Probes	cardiovascular disease	NA	heart;muscle	.	GSM33093;GSM33095;GSM33097;GSM33098;GSM33099;GSM33100;GSM33102;GSM33103;GSM33104;GSM33105;GSM33106;GSM33107	normal control	normal control	NA	myocardium	heart;muscle	myocardium	.	GSM33108;GSM33109;GSM33110;GSM33111;GSM33112;GSM33113	CVMHuman	GEO	OmicsoftGene20130723	30373	human	Human.B37.3
yes	HSPB7	ischemic cardiomyopathy	heart	-0.2745	2.0072e-06	4.8141e-05	GSE1145.GPL570.test4	heart	GSE1145	Affymetrix.HG-U133_Plus_2	glm	Disease vs. Normal	DiseaseState => ischemic cardiomyopathy vs normal control	Expression_Intensity_Probes	cardiovascular disease	NA	heart	.	GSM18477;GSM18478;GSM18479;GSM18480;GSM18481;GSM18482;GSM18483;GSM18484;GSM18485;GSM18486;GSM18487;GSM25828;GSM25829;GSM25830;GSM25831;GSM25832;GSM25833;GSM25834;GSM25835;GSM25836;GSM25837;GSM25838;GSM25839;GSM25840;GSM25841;GSM25842;GSM25843;GSM25844;GSM25845;GSM25846;GSM25847	normal control	normal control	NA	heart	heart	heart	.	GSM18442;GSM18443;GSM18444;GSM18445;GSM18446;GSM18447;GSM18448;GSM18449;GSM18450;GSM18451;GSM18452	CVMHuman	GEO	OmicsoftGene20130723	30373	human	Human.B37.3
yes	LMO2	myocardial infarction	peripheral blood	0.3913	1.0172e-05	8.8405e-05	GSE58294.GPL570.test3	peripheral blood	GSE58294	Affymetrix.HG-U133_Plus_2	glm	Disease vs. Normal	ExperimentGroup => 5 hours after stroke vs normal control	Expression_Intensity_Probes	cardiovascular disease	NA	hematopoietic and lymphoid system	.	GSM1406079;GSM1406080;GSM1406081;GSM1406082;GSM1406083;GSM1406084;GSM1406085;GSM1406086;GSM1406087;GSM1406088;GSM1406089;GSM1406090;GSM1406091;GSM1406092;GSM1406093;GSM1406094;GSM1406095;GSM1406096;GSM1406097;GSM1406098;GSM1406099;GSM1406100;GSM1406101	normal control	normal control	NA	peripheral blood	hematopoietic and lymphoid system	peripheral blood	.	GSM1406033;GSM1406034;GSM1406035;GSM1406036;GSM1406037;GSM1406038;GSM1406039;GSM1406040;GSM1406041;GSM1406042;GSM1406043;GSM1406044;GSM1406045;GSM1406046;GSM1406047;GSM1406048;GSM1406049;GSM1406050;GSM1406051;GSM1406052;GSM1406053;GSM1406054;GSM1406055	CVMHuman	GEO	OmicsoftGene20130723	30373	human	Human.B37.3
yes	HSPB7	atrial fibrillation	myocardium	-0.5122	4.5953e-06	9.2321e-05	GSE2240.GPL96.test1	myocardium	GSE2240	Affymetrix.HG-U133A	glm	Disease vs. Normal	DiseaseState => atrial fibrillation vs normal control	Expression_Intensity_Probes	cardiovascular disease	NA	heart;muscle	.	GSM40980;GSM40981;GSM40982;GSM40983;GSM40984;GSM40985;GSM40986;GSM40987;GSM40988;GSM40989	normal control	normal control	NA	myocardium	heart;muscle	myocardium	.	GSM41010;GSM41011;GSM41012;GSM41013;GSM41014	CVMHuman	GEO	OmicsoftGene20130723	30373	human	Human.B37.3
yes	GATA5	sinus arrhythmia	myocardium	0.8565	8.6223e-06	9.876e-05	GSE2240.GPL97.test2	myocardium	GSE2240	Affymetrix.HG-U133B	glm	Disease vs. Normal	DiseaseState => sinus arrhythmia vs normal control	Expression_Intensity_Probes	cardiovascular disease	NA	heart;muscle	.	GSM41095;GSM41096;GSM41097;GSM41098;GSM41099;GSM41100;GSM41101;GSM41102;GSM41103;GSM41104;GSM41105;GSM41106;GSM41107;GSM41108;GSM41109;GSM41110;GSM41111;GSM41112;GSM41113;GSM41114	normal control	normal control	NA	myocardium	heart;muscle	myocardium	.	GSM41115;GSM41116;GSM41117;GSM41118;GSM41119	CVMHuman	GEO	OmicsoftGene20130723	30373	human	Human.B37.3
yes	API5	acute myocardial infarction	peripheral blood	-0.4104	3.737e-06	0.0001	GSE66360.GPL570.test1	circulating endothelial cell	GSE66360	Affymetrix.HG-U133_Plus_2	glm	Disease vs. Normal	DiseaseState => acute myocardial infarction vs normal control	Expression_Intensity_Probes	cardiovascular disease	NA	hematopoietic and lymphoid system	circulating endothelial cell	GSM1620832;GSM1620833;GSM1620834;GSM1620835;GSM1620836;GSM1620837;GSM1620838;GSM1620839;GSM1620840;GSM1620841;GSM1620842;GSM1620843;GSM1620844;GSM1620845;GSM1620846;GSM1620847;GSM1620848;GSM1620849;GSM1620850;GSM1620851;GSM1620852;GSM1620878;GSM1620879;GSM1620880;GSM1620881;GSM1620882;GSM1620883;GSM1620884;GSM1620886;GSM1620887;GSM1620888;GSM1620889;GSM1620890;GSM1620891;GSM1620905;GSM1620906;GSM…	normal control	normal control	NA	circulating endothelial cell	hematopoietic and lymphoid system	peripheral blood	circulating endothelial cell	GSM1620819;GSM1620820;GSM1620821;GSM1620822;GSM1620823;GSM1620824;GSM1620825;GSM1620826;GSM1620827;GSM1620828;GSM1620829;GSM1620830;GSM1620831;GSM1620853;GSM1620854;GSM1620855;GSM1620856;GSM1620857;GSM1620858;GSM1620859;GSM1620860;GSM1620861;GSM1620862;GSM1620863;GSM1620864;GSM1620865;GSM1620866;GSM1620867;GSM1620868;GSM1620869;GSM1620870;GSM1620871;GSM1620873;GSM1620874;GSM1620875;GSM1620876;GSM…	CVMHuman	GEO	OmicsoftGene20130723	30373	human	Human.B37.3
yes	API5	myocardial infarction	peripheral blood	-0.6348	1.6267e-05	0.0001	GSE58294.GPL570.test1	peripheral blood	GSE58294	Affymetrix.HG-U133_Plus_2	glm	Disease vs. Normal	ExperimentGroup => 24 hours after stroke vs normal control	Expression_Intensity_Probes	cardiovascular disease	NA	hematopoietic and lymphoid system	.	GSM1406102;GSM1406103;GSM1406104;GSM1406105;GSM1406106;GSM1406107;GSM1406108;GSM1406109;GSM1406110;GSM1406111;GSM1406112;GSM1406113;GSM1406114;GSM1406115;GSM1406116;GSM1406117;GSM1406118;GSM1406119;GSM1406120;GSM1406121;GSM1406122;GSM1406123;GSM1406124	normal control	normal control	NA	peripheral blood	hematopoietic and lymphoid system	peripheral blood	.	GSM1406033;GSM1406034;GSM1406035;GSM1406036;GSM1406037;GSM1406038;GSM1406039;GSM1406040;GSM1406041;GSM1406042;GSM1406043;GSM1406044;GSM1406045;GSM1406046;GSM1406047;GSM1406048;GSM1406049;GSM1406050;GSM1406051;GSM1406052;GSM1406053;GSM1406054;GSM1406055	CVMHuman	GEO	OmicsoftGene20130723	30373	human	Human.B37.3
yes	HSPB7	hypertrophic cardiomyopathy	heart	-0.4376	9.2824e-07	0.0001	GSE1145.GPL570.test2	heart	GSE1145	Affymetrix.HG-U133_Plus_2	glm	Disease vs. Normal	DiseaseState => hypertrophic cardiomyopathy vs normal control	Expression_Intensity_Probes	cardiovascular disease	NA	heart	.	GSM25818;GSM25819;GSM25820;GSM25821;GSM25822	normal control	normal control	NA	heart	heart	heart	.	GSM18442;GSM18443;GSM18444;GSM18445;GSM18446;GSM18447;GSM18448;GSM18449;GSM18450;GSM18451;GSM18452	CVMHuman	GEO	OmicsoftGene20130723	30373	human	Human.B37.3
yes	HSPB7	tetralogy of Fallot	heart ventricles	-1.0951	1.717e-05	0.0003	GSE36761.GPL9052.DESeq2.test1	heart ventricles	GSE36761	NGS.Illumina.GenomeAnalyzer	DESeq2.v1.10.1.os.v101316	Disease vs. Normal	DiseaseState => tetralogy of Fallot vs normal control	RnaSeq_Transcript	cardiovascular disease	NA	heart	.	GSM900483;GSM900484;GSM900485;GSM900486;GSM900487;GSM900488;GSM900489;GSM900490;GSM900491;GSM900492;GSM900493;GSM900494;GSM900495;GSM900496;GSM900497;GSM900498;GSM900499;GSM900500;GSM900501;GSM900502;GSM900503;GSM900504	normal control	normal control	NA	heart ventricles	heart	heart ventricles	.	GSM900475;GSM900477;GSM900478;GSM900479;GSM900480;GSM900481;GSM900482	CVMHuman	GEO	OmicsoftGene20130723	30373	human	Human.B37.3
yes	LMO2	myocardial infarction	peripheral blood	0.3642	3.5289e-05	0.0004	GSE58294.GPL570.test2	peripheral blood	GSE58294	Affymetrix.HG-U133_Plus_2	glm	Disease vs. Normal	ExperimentGroup => 3 hours after stroke vs normal control	Expression_Intensity_Probes	cardiovascular disease	NA	hematopoietic and lymphoid system	.	GSM1406056;GSM1406057;GSM1406058;GSM1406059;GSM1406060;GSM1406061;GSM1406062;GSM1406063;GSM1406064;GSM1406065;GSM1406066;GSM1406067;GSM1406068;GSM1406069;GSM1406070;GSM1406071;GSM1406072;GSM1406073;GSM1406074;GSM1406075;GSM1406076;GSM1406077;GSM1406078	normal control	normal control	NA	peripheral blood	hematopoietic and lymphoid system	peripheral blood	.	GSM1406033;GSM1406034;GSM1406035;GSM1406036;GSM1406037;GSM1406038;GSM1406039;GSM1406040;GSM1406041;GSM1406042;GSM1406043;GSM1406044;GSM1406045;GSM1406046;GSM1406047;GSM1406048;GSM1406049;GSM1406050;GSM1406051;GSM1406052;GSM1406053;GSM1406054;GSM1406055	CVMHuman	GEO	OmicsoftGene20130723	30373	human	Human.B37.3
yes	LMO2	myocardial infarction	peripheral blood	0.3511	6.2945e-05	0.0005	GSE58294.GPL570.test1	peripheral blood	GSE58294	Affymetrix.HG-U133_Plus_2	glm	Disease vs. Normal	ExperimentGroup => 24 hours after stroke vs normal control	Expression_Intensity_Probes	cardiovascular disease	NA	hematopoietic and lymphoid system	.	GSM1406102;GSM1406103;GSM1406104;GSM1406105;GSM1406106;GSM1406107;GSM1406108;GSM1406109;GSM1406110;GSM1406111;GSM1406112;GSM1406113;GSM1406114;GSM1406115;GSM1406116;GSM1406117;GSM1406118;GSM1406119;GSM1406120;GSM1406121;GSM1406122;GSM1406123;GSM1406124	normal control	normal control	NA	peripheral blood	hematopoietic and lymphoid system	peripheral blood	.	GSM1406033;GSM1406034;GSM1406035;GSM1406036;GSM1406037;GSM1406038;GSM1406039;GSM1406040;GSM1406041;GSM1406042;GSM1406043;GSM1406044;GSM1406045;GSM1406046;GSM1406047;GSM1406048;GSM1406049;GSM1406050;GSM1406051;GSM1406052;GSM1406053;GSM1406054;GSM1406055	CVMHuman	GEO	OmicsoftGene20130723	30373	human	Human.B37.3
yes	GATA5	atrial fibrillation	myocardium	0.8061	7.4766e-05	0.0006	GSE2240.GPL97.test1	myocardium	GSE2240	Affymetrix.HG-U133B	glm	Disease vs. Normal	DiseaseState => atrial fibrillation vs normal control	Expression_Intensity_Probes	cardiovascular disease	NA	heart;muscle	.	GSM41085;GSM41086;GSM41087;GSM41088;GSM41089;GSM41090;GSM41091;GSM41092;GSM41093;GSM41094	normal control	normal control	NA	myocardium	heart;muscle	myocardium	.	GSM41115;GSM41116;GSM41117;GSM41118;GSM41119	CVMHuman	GEO	OmicsoftGene20130723	30373	human	Human.B37.3
yes	API5	sinus arrhythmia	myocardium	-0.3181	0.0002	0.0011	GSE2240.GPL97.test2	myocardium	GSE2240	Affymetrix.HG-U133B	glm	Disease vs. Normal	DiseaseState => sinus arrhythmia vs normal control	Expression_Intensity_Probes	cardiovascular disease	NA	heart;muscle	.	GSM41095;GSM41096;GSM41097;GSM41098;GSM41099;GSM41100;GSM41101;GSM41102;GSM41103;GSM41104;GSM41105;GSM41106;GSM41107;GSM41108;GSM41109;GSM41110;GSM41111;GSM41112;GSM41113;GSM41114	normal control	normal control	NA	myocardium	heart;muscle	myocardium	.	GSM41115;GSM41116;GSM41117;GSM41118;GSM41119	CVMHuman	GEO	OmicsoftGene20130723	30373	human	Human.B37.3
yes	HSPB7	heart failure	ventricular myocardium	-0.5486	1.0375e-05	0.0013	GSE26887.GPL6244.test1	ventricular myocardium	GSE26887	Affymetrix.HuGene-1_0-st-v1	glm	Disease vs. Normal	DiseaseState => heart failure vs normal control	Expression_Intensity_Probes	cardiovascular disease	NA	heart	.	GSM662170;GSM662171;GSM662172;GSM662173;GSM662175;GSM662176;GSM662177;GSM662178;GSM662179;GSM662180;GSM662181	normal control	normal control	NA	ventricular myocardium	heart	ventricular myocardium	.	GSM662158;GSM662159;GSM662160;GSM662161;GSM662162	CVMHuman	GEO	OmicsoftGene20130723	30373	human	Human.B37.3
yes	GATA5	hypertrophic cardiomyopathy	heart	1.0964	6.6384e-05	0.0018	GSE1145.GPL570.test2	heart	GSE1145	Affymetrix.HG-U133_Plus_2	glm	Disease vs. Normal	DiseaseState => hypertrophic cardiomyopathy vs normal control	Expression_Intensity_Probes	cardiovascular disease	NA	heart	.	GSM25818;GSM25819;GSM25820;GSM25821;GSM25822	normal control	normal control	NA	heart	heart	heart	.	GSM18442;GSM18443;GSM18444;GSM18445;GSM18446;GSM18447;GSM18448;GSM18449;GSM18450;GSM18451;GSM18452	CVMHuman	GEO	OmicsoftGene20130723	30373	human	Human.B37.3
yes	LMO2	sinus arrhythmia	myocardium	-0.4674	0.0003	0.0018	GSE2240.GPL97.test2	myocardium	GSE2240	Affymetrix.HG-U133B	glm	Disease vs. Normal	DiseaseState => sinus arrhythmia vs normal control	Expression_Intensity_Probes	cardiovascular disease	NA	heart;muscle	.	GSM41095;GSM41096;GSM41097;GSM41098;GSM41099;GSM41100;GSM41101;GSM41102;GSM41103;GSM41104;GSM41105;GSM41106;GSM41107;GSM41108;GSM41109;GSM41110;GSM41111;GSM41112;GSM41113;GSM41114	normal control	normal control	NA	myocardium	heart;muscle	myocardium	.	GSM41115;GSM41116;GSM41117;GSM41118;GSM41119	CVMHuman	GEO	OmicsoftGene20130723	30373	human	Human.B37.3
yes	API5	atrial fibrillation	myocardium	-0.3281	0.0003	0.0021	GSE2240.GPL97.test1	myocardium	GSE2240	Affymetrix.HG-U133B	glm	Disease vs. Normal	DiseaseState => atrial fibrillation vs normal control	Expression_Intensity_Probes	cardiovascular disease	NA	heart;muscle	.	GSM41085;GSM41086;GSM41087;GSM41088;GSM41089;GSM41090;GSM41091;GSM41092;GSM41093;GSM41094	normal control	normal control	NA	myocardium	heart;muscle	myocardium	.	GSM41115;GSM41116;GSM41117;GSM41118;GSM41119	CVMHuman	GEO	OmicsoftGene20130723	30373	human	Human.B37.3
yes	HSPB7	type 2 diabetes mellitus;heart failure	ventricular myocardium	-0.6261	8.4183e-06	0.0038	GSE26887.GPL6244.test2	ventricular myocardium	GSE26887	Affymetrix.HuGene-1_0-st-v1	glm	Disease vs. Normal	DiseaseState => type 2 diabetes mellitus;heart failure vs normal control	Expression_Intensity_Probes	cardiovascular disease;metabolic disease	NA	heart	.	GSM662163;GSM662164;GSM662166;GSM662167;GSM662168;GSM662169	normal control	normal control	NA	ventricular myocardium	heart	ventricular myocardium	.	GSM662158;GSM662159;GSM662160;GSM662161;GSM662162	CVMHuman	GEO	OmicsoftGene20130723	30373	human	Human.B37.3
yes	HSPB7	myocardial infarction	peripheral blood	0.2153	0.001	0.0045	GSE58294.GPL570.test3	peripheral blood	GSE58294	Affymetrix.HG-U133_Plus_2	glm	Disease vs. Normal	ExperimentGroup => 5 hours after stroke vs normal control	Expression_Intensity_Probes	cardiovascular disease	NA	hematopoietic and lymphoid system	.	GSM1406079;GSM1406080;GSM1406081;GSM1406082;GSM1406083;GSM1406084;GSM1406085;GSM1406086;GSM1406087;GSM1406088;GSM1406089;GSM1406090;GSM1406091;GSM1406092;GSM1406093;GSM1406094;GSM1406095;GSM1406096;GSM1406097;GSM1406098;GSM1406099;GSM1406100;GSM1406101	normal control	normal control	NA	peripheral blood	hematopoietic and lymphoid system	peripheral blood	.	GSM1406033;GSM1406034;GSM1406035;GSM1406036;GSM1406037;GSM1406038;GSM1406039;GSM1406040;GSM1406041;GSM1406042;GSM1406043;GSM1406044;GSM1406045;GSM1406046;GSM1406047;GSM1406048;GSM1406049;GSM1406050;GSM1406051;GSM1406052;GSM1406053;GSM1406054;GSM1406055	CVMHuman	GEO	OmicsoftGene20130723	30373	human	Human.B37.3
yes	LMO2	acute myocardial infarction	peripheral blood	0.7867	0.0004	0.0047	GSE66360.GPL570.test1	circulating endothelial cell	GSE66360	Affymetrix.HG-U133_Plus_2	glm	Disease vs. Normal	DiseaseState => acute myocardial infarction vs normal control	Expression_Intensity_Probes	cardiovascular disease	NA	hematopoietic and lymphoid system	circulating endothelial cell	GSM1620832;GSM1620833;GSM1620834;GSM1620835;GSM1620836;GSM1620837;GSM1620838;GSM1620839;GSM1620840;GSM1620841;GSM1620842;GSM1620843;GSM1620844;GSM1620845;GSM1620846;GSM1620847;GSM1620848;GSM1620849;GSM1620850;GSM1620851;GSM1620852;GSM1620878;GSM1620879;GSM1620880;GSM1620881;GSM1620882;GSM1620883;GSM1620884;GSM1620886;GSM1620887;GSM1620888;GSM1620889;GSM1620890;GSM1620891;GSM1620905;GSM1620906;GSM…	normal control	normal control	NA	circulating endothelial cell	hematopoietic and lymphoid system	peripheral blood	circulating endothelial cell	GSM1620819;GSM1620820;GSM1620821;GSM1620822;GSM1620823;GSM1620824;GSM1620825;GSM1620826;GSM1620827;GSM1620828;GSM1620829;GSM1620830;GSM1620831;GSM1620853;GSM1620854;GSM1620855;GSM1620856;GSM1620857;GSM1620858;GSM1620859;GSM1620860;GSM1620861;GSM1620862;GSM1620863;GSM1620864;GSM1620865;GSM1620866;GSM1620867;GSM1620868;GSM1620869;GSM1620870;GSM1620871;GSM1620873;GSM1620874;GSM1620875;GSM1620876;GSM…	CVMHuman	GEO	OmicsoftGene20130723	30373	human	Human.B37.3
yes	API5	viral cardiomyopathy	heart	0.7801	0.0005	0.0057	GSE1145.GPL570.test6	heart	GSE1145	Affymetrix.HG-U133_Plus_2	glm	Disease vs. Normal	DiseaseState => viral cardiomyopathy vs normal control	Expression_Intensity_Probes	cardiovascular disease	NA	heart	.	GSM25848;GSM25849;GSM25850;GSM25851;GSM25852;GSM25853;GSM25854	normal control	normal control	NA	heart	heart	heart	.	GSM18442;GSM18443;GSM18444;GSM18445;GSM18446;GSM18447;GSM18448;GSM18449;GSM18450;GSM18451;GSM18452	CVMHuman	GEO	OmicsoftGene20130723	30373	human	Human.B37.3
yes	API5	dilated cardiomyopathy	myocardium	0.5191	0.0005	0.0061	GSE29819.GPL570.test4	myocardium	GSE29819	Affymetrix.HG-U133_Plus_2	glm	Disease vs. Normal	DiseaseState:TissueRegion => right ventricle -> dilated cardiomyopathy vs normal control	Expression_Intensity_Probes	cardiovascular disease	NA	heart;muscle	.	GSM739003;GSM739005;GSM739007;GSM739009;GSM739011;GSM739013;GSM739015	normal control	normal control	NA	myocardium	heart;muscle	myocardium	.	GSM739017;GSM739019;GSM739021;GSM739023;GSM739025;GSM739027	CVMHuman	GEO	OmicsoftGene20130723	30373	human	Human.B37.3
yes	LMO2	sinus arrhythmia	myocardium	-0.3437	0.0019	0.0066	GSE2240.GPL96.test2	myocardium	GSE2240	Affymetrix.HG-U133A	glm	Disease vs. Normal	DiseaseState => sinus arrhythmia vs normal control	Expression_Intensity_Probes	cardiovascular disease	NA	heart;muscle	.	GSM40990;GSM40991;GSM40992;GSM40993;GSM40994;GSM40995;GSM40996;GSM40997;GSM40998;GSM40999;GSM41000;GSM41001;GSM41002;GSM41003;GSM41004;GSM41005;GSM41006;GSM41007;GSM41008;GSM41009	normal control	normal control	NA	myocardium	heart;muscle	myocardium	.	GSM41010;GSM41011;GSM41012;GSM41013;GSM41014	CVMHuman	GEO	OmicsoftGene20130723	30373	human	Human.B37.3
yes	LMO2	coronary artery disease (CAD)	peripheral blood	0.6393	1.1132e-05	0.0066	GSE60217.GPL11154.DESeq2.test3	peripheral blood mononuclear cell (PBMC)	GSE60217	NGS.Illumina.HiSeq2000	DESeq2.v1.10.1.os.v101316	Disease vs. Normal	DiseaseState => coronary artery disease (CAD) vs normal control	RnaSeq_Transcript	cardiovascular disease	NA	hematopoietic and lymphoid system	peripheral blood mononuclear cell (PBMC)	GSM1654531;GSM1654533;GSM1654535;GSM1654537	normal control	normal control	NA	peripheral blood mononuclear cell (PBMC)	hematopoietic and lymphoid system	peripheral blood	peripheral blood mononuclear cell (PBMC)	GSM1654540;GSM1654542;GSM1654544;GSM1654546	CVMHuman	GEO	OmicsoftGene20130723	30373	human	Human.B37.3
yes	HSPB7	myocardial infarction	peripheral blood	0.2056	0.0017	0.0072	GSE58294.GPL570.test1	peripheral blood	GSE58294	Affymetrix.HG-U133_Plus_2	glm	Disease vs. Normal	ExperimentGroup => 24 hours after stroke vs normal control	Expression_Intensity_Probes	cardiovascular disease	NA	hematopoietic and lymphoid system	.	GSM1406102;GSM1406103;GSM1406104;GSM1406105;GSM1406106;GSM1406107;GSM1406108;GSM1406109;GSM1406110;GSM1406111;GSM1406112;GSM1406113;GSM1406114;GSM1406115;GSM1406116;GSM1406117;GSM1406118;GSM1406119;GSM1406120;GSM1406121;GSM1406122;GSM1406123;GSM1406124	normal control	normal control	NA	peripheral blood	hematopoietic and lymphoid system	peripheral blood	.	GSM1406033;GSM1406034;GSM1406035;GSM1406036;GSM1406037;GSM1406038;GSM1406039;GSM1406040;GSM1406041;GSM1406042;GSM1406043;GSM1406044;GSM1406045;GSM1406046;GSM1406047;GSM1406048;GSM1406049;GSM1406050;GSM1406051;GSM1406052;GSM1406053;GSM1406054;GSM1406055	CVMHuman	GEO	OmicsoftGene20130723	30373	human	Human.B37.3
yes	GATA5	ischemic cardiomyopathy	heart	-0.257	0.0014	0.0084	GSE1145.GPL570.test4	heart	GSE1145	Affymetrix.HG-U133_Plus_2	glm	Disease vs. Normal	DiseaseState => ischemic cardiomyopathy vs normal control	Expression_Intensity_Probes	cardiovascular disease	NA	heart	.	GSM18477;GSM18478;GSM18479;GSM18480;GSM18481;GSM18482;GSM18483;GSM18484;GSM18485;GSM18486;GSM18487;GSM25828;GSM25829;GSM25830;GSM25831;GSM25832;GSM25833;GSM25834;GSM25835;GSM25836;GSM25837;GSM25838;GSM25839;GSM25840;GSM25841;GSM25842;GSM25843;GSM25844;GSM25845;GSM25846;GSM25847	normal control	normal control	NA	heart	heart	heart	.	GSM18442;GSM18443;GSM18444;GSM18445;GSM18446;GSM18447;GSM18448;GSM18449;GSM18450;GSM18451;GSM18452	CVMHuman	GEO	OmicsoftGene20130723	30373	human	Human.B37.3
yes	HSPB7	nonischemic cardiomyopathy	myocardium	-0.3594	0.0038	0.009	GSE1869.GPL96.test4	myocardium	GSE1869	Affymetrix.HG-U133A	glm	Other Comparisons	ClinicalPhenotype => heart biopsy with nonischemic cardiomyopathy vs explanted normal heart	Expression_Intensity_Probes	cardiovascular disease	NA	heart;muscle	.	GSM33093;GSM33095;GSM33097;GSM33098;GSM33099;GSM33100;GSM33102;GSM33103;GSM33104;GSM33105;GSM33106;GSM33107	normal control	normal control	NA	myocardium	heart;muscle	myocardium	.	GSM33108;GSM33109;GSM33110;GSM33111;GSM33112;GSM33113	CVMHuman	GEO	OmicsoftGene20130723	30373	human	Human.B37.3
yes	HSPB7	arrhythmogenic right ventricular cardiomyopathy	myocardium	-0.2987	0.0007	0.0093	GSE29819.GPL570.test1	myocardium	GSE29819	Affymetrix.HG-U133_Plus_2	glm	Disease vs. Normal	DiseaseState:TissueRegion => left ventricle -> arrhythmogenic right ventricular cardiomyopathy vs normal control	Expression_Intensity_Probes	cardiovascular disease	NA	heart;muscle	.	GSM738990;GSM738992;GSM738994;GSM738996;GSM738998;GSM739000	normal control	normal control	NA	myocardium	heart;muscle	myocardium	.	GSM739016;GSM739018;GSM739020;GSM739022;GSM739024;GSM739026	CVMHuman	GEO	OmicsoftGene20130723	30373	human	Human.B37.3
yes	API5	atrial fibrillation	myocardium	-0.2856	0.0019	0.0105	GSE2240.GPL96.test1	myocardium	GSE2240	Affymetrix.HG-U133A	glm	Disease vs. Normal	DiseaseState => atrial fibrillation vs normal control	Expression_Intensity_Probes	cardiovascular disease	NA	heart;muscle	.	GSM40980;GSM40981;GSM40982;GSM40983;GSM40984;GSM40985;GSM40986;GSM40987;GSM40988;GSM40989	normal control	normal control	NA	myocardium	heart;muscle	myocardium	.	GSM41010;GSM41011;GSM41012;GSM41013;GSM41014	CVMHuman	GEO	OmicsoftGene20130723	30373	human	Human.B37.3
yes	LMO2	hypertrophic cardiomyopathy	heart	0.5816	0.001	0.0111	GSE1145.GPL570.test2	heart	GSE1145	Affymetrix.HG-U133_Plus_2	glm	Disease vs. Normal	DiseaseState => hypertrophic cardiomyopathy vs normal control	Expression_Intensity_Probes	cardiovascular disease	NA	heart	.	GSM25818;GSM25819;GSM25820;GSM25821;GSM25822	normal control	normal control	NA	heart	heart	heart	.	GSM18442;GSM18443;GSM18444;GSM18445;GSM18446;GSM18447;GSM18448;GSM18449;GSM18450;GSM18451;GSM18452	CVMHuman	GEO	OmicsoftGene20130723	30373	human	Human.B37.3
yes	HSPB7	acute myocardial infarction	peripheral blood	0.2103	0.0014	0.0126	GSE66360.GPL570.test1	circulating endothelial cell	GSE66360	Affymetrix.HG-U133_Plus_2	glm	Disease vs. Normal	DiseaseState => acute myocardial infarction vs normal control	Expression_Intensity_Probes	cardiovascular disease	NA	hematopoietic and lymphoid system	circulating endothelial cell	GSM1620832;GSM1620833;GSM1620834;GSM1620835;GSM1620836;GSM1620837;GSM1620838;GSM1620839;GSM1620840;GSM1620841;GSM1620842;GSM1620843;GSM1620844;GSM1620845;GSM1620846;GSM1620847;GSM1620848;GSM1620849;GSM1620850;GSM1620851;GSM1620852;GSM1620878;GSM1620879;GSM1620880;GSM1620881;GSM1620882;GSM1620883;GSM1620884;GSM1620886;GSM1620887;GSM1620888;GSM1620889;GSM1620890;GSM1620891;GSM1620905;GSM1620906;GSM…	normal control	normal control	NA	circulating endothelial cell	hematopoietic and lymphoid system	peripheral blood	circulating endothelial cell	GSM1620819;GSM1620820;GSM1620821;GSM1620822;GSM1620823;GSM1620824;GSM1620825;GSM1620826;GSM1620827;GSM1620828;GSM1620829;GSM1620830;GSM1620831;GSM1620853;GSM1620854;GSM1620855;GSM1620856;GSM1620857;GSM1620858;GSM1620859;GSM1620860;GSM1620861;GSM1620862;GSM1620863;GSM1620864;GSM1620865;GSM1620866;GSM1620867;GSM1620868;GSM1620869;GSM1620870;GSM1620871;GSM1620873;GSM1620874;GSM1620875;GSM1620876;GSM…	CVMHuman	GEO	OmicsoftGene20130723	30373	human	Human.B37.3
yes	HSPB7	atrial fibrillation	myocardium	-0.5362	0.0034	0.013	GSE2240.GPL97.test1	myocardium	GSE2240	Affymetrix.HG-U133B	glm	Disease vs. Normal	DiseaseState => atrial fibrillation vs normal control	Expression_Intensity_Probes	cardiovascular disease	NA	heart;muscle	.	GSM41085;GSM41086;GSM41087;GSM41088;GSM41089;GSM41090;GSM41091;GSM41092;GSM41093;GSM41094	normal control	normal control	NA	myocardium	heart;muscle	myocardium	.	GSM41115;GSM41116;GSM41117;GSM41118;GSM41119	CVMHuman	GEO	OmicsoftGene20130723	30373	human	Human.B37.3
yes	API5	hypertrophic cardiomyopathy	heart	-0.3699	0.0016	0.0151	GSE1145.GPL570.test2	heart	GSE1145	Affymetrix.HG-U133_Plus_2	glm	Disease vs. Normal	DiseaseState => hypertrophic cardiomyopathy vs normal control	Expression_Intensity_Probes	cardiovascular disease	NA	heart	.	GSM25818;GSM25819;GSM25820;GSM25821;GSM25822	normal control	normal control	NA	heart	heart	heart	.	GSM18442;GSM18443;GSM18444;GSM18445;GSM18446;GSM18447;GSM18448;GSM18449;GSM18450;GSM18451;GSM18452	CVMHuman	GEO	OmicsoftGene20130723	30373	human	Human.B37.3
yes	HSPB7	dilated cardiomyopathy	myocardium	0.2544	0.0022	0.0164	GSE29819.GPL570.test4	myocardium	GSE29819	Affymetrix.HG-U133_Plus_2	glm	Disease vs. Normal	DiseaseState:TissueRegion => right ventricle -> dilated cardiomyopathy vs normal control	Expression_Intensity_Probes	cardiovascular disease	NA	heart;muscle	.	GSM739003;GSM739005;GSM739007;GSM739009;GSM739011;GSM739013;GSM739015	normal control	normal control	NA	myocardium	heart;muscle	myocardium	.	GSM739017;GSM739019;GSM739021;GSM739023;GSM739025;GSM739027	CVMHuman	GEO	OmicsoftGene20130723	30373	human	Human.B37.3
yes	API5	pre-eclampsia	peripheral blood	-0.7247	0.0012	0.018	GSE48424.GPL6480.test1	peripheral blood	GSE48424	GPL6480	glm	Disease vs. Normal	DiseaseSubtype => non severe pre-eclampsia vs normal control	Expression_Intensity_Probes	cardiovascular disease	NA	hematopoietic and lymphoid system	.	GSM1177786;GSM1177788;GSM1177791;GSM1177797;GSM1177806	normal control	normal control	NA	peripheral blood	hematopoietic and lymphoid system	peripheral blood	.	GSM1177777;GSM1177778;GSM1177780;GSM1177782;GSM1177783;GSM1177784;GSM1177789;GSM1177793;GSM1177795;GSM1177798;GSM1177799;GSM1177800;GSM1177801;GSM1177802;GSM1177804;GSM1177805;GSM1177809;GSM1177810	CVMHuman	GEO	OmicsoftGene20130723	30373	human	Human.B37.3
yes	LMO2	idiopathic cardiomyopathy	heart	0.3379	0.0037	0.018	GSE1145.GPL570.test3	heart	GSE1145	Affymetrix.HG-U133_Plus_2	glm	Disease vs. Normal	DiseaseState => idiopathic cardiomyopathy vs normal control	Expression_Intensity_Probes	cardiovascular disease	NA	heart	.	GSM18422;GSM18423;GSM18424;GSM18425;GSM18426;GSM18427;GSM18428;GSM18429;GSM18430;GSM18431;GSM18432;GSM18433;GSM18434;GSM18435;GSM18436;GSM25801;GSM25802;GSM25803;GSM25804;GSM25805;GSM25806;GSM25807;GSM25808;GSM25809;GSM25810;GSM25811;GSM25812	normal control	normal control	NA	heart	heart	heart	.	GSM18442;GSM18443;GSM18444;GSM18445;GSM18446;GSM18447;GSM18448;GSM18449;GSM18450;GSM18451;GSM18452	CVMHuman	GEO	OmicsoftGene20130723	30373	human	Human.B37.3
yes	HSPB7	sinus arrhythmia	myocardium	-0.4563	0.0058	0.0189	GSE2240.GPL97.test2	myocardium	GSE2240	Affymetrix.HG-U133B	glm	Disease vs. Normal	DiseaseState => sinus arrhythmia vs normal control	Expression_Intensity_Probes	cardiovascular disease	NA	heart;muscle	.	GSM41095;GSM41096;GSM41097;GSM41098;GSM41099;GSM41100;GSM41101;GSM41102;GSM41103;GSM41104;GSM41105;GSM41106;GSM41107;GSM41108;GSM41109;GSM41110;GSM41111;GSM41112;GSM41113;GSM41114	normal control	normal control	NA	myocardium	heart;muscle	myocardium	.	GSM41115;GSM41116;GSM41117;GSM41118;GSM41119	CVMHuman	GEO	OmicsoftGene20130723	30373	human	Human.B37.3
yes	API5	dilated cardiomyopathy	myocardium	-0.5881	0.0007	0.02	GSE21610.GPL570.test1	myocardium	GSE21610	Affymetrix.HG-U133_Plus_2	glm	Disease vs. Normal	DiseaseState => dilated cardiomyopathy vs normal control	Expression_Intensity_Probes	cardiovascular disease	NA	heart;muscle	.	GSM545665;GSM545666;GSM545667;GSM545668;GSM545671;GSM545673;GSM545674;GSM545677;GSM545678;GSM545681;GSM545682;GSM545683;GSM545684;GSM545685;GSM545686;GSM545688;GSM545689;GSM545690;GSM545692;GSM545693	normal control	normal control	NA	myocardium	heart;muscle	myocardium	.	GSM545657;GSM545658;GSM545659;GSM545660;GSM545661;GSM545662;GSM545663;GSM545664	CVMHuman	GEO	OmicsoftGene20130723	30373	human	Human.B37.3
yes	LMO2	atrial fibrillation	myocardium	0.2626	0.0077	0.0248	GSE2240.GPL97.test1	myocardium	GSE2240	Affymetrix.HG-U133B	glm	Disease vs. Normal	DiseaseState => atrial fibrillation vs normal control	Expression_Intensity_Probes	cardiovascular disease	NA	heart;muscle	.	GSM41085;GSM41086;GSM41087;GSM41088;GSM41089;GSM41090;GSM41091;GSM41092;GSM41093;GSM41094	normal control	normal control	NA	myocardium	heart;muscle	myocardium	.	GSM41115;GSM41116;GSM41117;GSM41118;GSM41119	CVMHuman	GEO	OmicsoftGene20130723	30373	human	Human.B37.3
yes	HSPB7	dilated cardiomyopathy	heart	1.1726	0.0081	0.0262	GSE65446.GPL10999.DESeq2.test1	heart	GSE65446	NGS.Illumina.GenomeAnalyzerIIx	DESeq2.v1.10.1.os.v101316	Disease vs. Normal	DiseaseState => dilated cardiomyopathy vs normal control	RnaSeq_Transcript	cardiovascular disease	NA	heart	.	GSM1597913;GSM1597914;GSM1597915;GSM1597916;GSM1597917;GSM1597918	normal control	normal control	NA	heart	heart	heart	.	GSM1597909;GSM1597910;GSM1597911;GSM1597912	CVMHuman	GEO	OmicsoftGene20130723	30373	human	Human.B37.3
yes	HSPB7	myocardial infarction	peripheral blood	0.1714	0.0082	0.0314	GSE58294.GPL570.test2	peripheral blood	GSE58294	Affymetrix.HG-U133_Plus_2	glm	Disease vs. Normal	ExperimentGroup => 3 hours after stroke vs normal control	Expression_Intensity_Probes	cardiovascular disease	NA	hematopoietic and lymphoid system	.	GSM1406056;GSM1406057;GSM1406058;GSM1406059;GSM1406060;GSM1406061;GSM1406062;GSM1406063;GSM1406064;GSM1406065;GSM1406066;GSM1406067;GSM1406068;GSM1406069;GSM1406070;GSM1406071;GSM1406072;GSM1406073;GSM1406074;GSM1406075;GSM1406076;GSM1406077;GSM1406078	normal control	normal control	NA	peripheral blood	hematopoietic and lymphoid system	peripheral blood	.	GSM1406033;GSM1406034;GSM1406035;GSM1406036;GSM1406037;GSM1406038;GSM1406039;GSM1406040;GSM1406041;GSM1406042;GSM1406043;GSM1406044;GSM1406045;GSM1406046;GSM1406047;GSM1406048;GSM1406049;GSM1406050;GSM1406051;GSM1406052;GSM1406053;GSM1406054;GSM1406055	CVMHuman	GEO	OmicsoftGene20130723	30373	human	Human.B37.3
yes	GATA5	dilated cardiomyopathy	myocardium	-0.3587	0.0012	0.0364	GSE17800.GPL570.test1	myocardium	GSE17800	Affymetrix.HG-U133_Plus_2	glm	Disease vs. Normal	DiseaseState => dilated cardiomyopathy vs normal control	Expression_Intensity_Probes	cardiovascular disease	NA	heart;muscle	.	GSM444224;GSM444226;GSM444228;GSM444230;GSM444232;GSM444234;GSM444236;GSM444238;GSM444240;GSM444242;GSM444244;GSM444246;GSM444248;GSM444250;GSM444252;GSM444254;GSM444256;GSM444258;GSM444260;GSM444262;GSM444264;GSM444266;GSM444268;GSM444270;GSM444272;GSM444274;GSM444276;GSM444278;GSM444280;GSM444282;GSM444284;GSM444286;GSM444288;GSM444289;GSM444290;GSM444291;GSM444292;GSM444293;GSM444294;GSM444295	normal control	normal control	NA	myocardium	heart;muscle	myocardium	.	GSM444296;GSM444297;GSM444298;GSM444299;GSM444300;GSM444301;GSM444302;GSM444303	CVMHuman	GEO	OmicsoftGene20130723	30373	human	Human.B37.3
yes	GATA5	dilated cardiomyopathy	myocardium	-0.3587	0.0012	0.0364	GSE19303.GPL570.test2	myocardium	GSE19303	Affymetrix.HG-U133_Plus_2	glm	Disease vs. Normal	DiseaseState => dilated cardiomyopathy vs normal control	Expression_Intensity_Probes	cardiovascular disease	NA	heart;muscle	.	GSM444224;GSM444226;GSM444228;GSM444230;GSM444232;GSM444234;GSM444236;GSM444238;GSM444240;GSM444242;GSM444244;GSM444246;GSM444248;GSM444250;GSM444252;GSM444254;GSM444256;GSM444258;GSM444260;GSM444262;GSM444264;GSM444266;GSM444268;GSM444270;GSM444272;GSM444274;GSM444276;GSM444278;GSM444280;GSM444282;GSM444284;GSM444286;GSM444288;GSM444289;GSM444290;GSM444291;GSM444292;GSM444293;GSM444294;GSM444295	normal control	normal control	NA	myocardium	heart;muscle	myocardium	.	GSM444296;GSM444297;GSM444298;GSM444299;GSM444300;GSM444301;GSM444302;GSM444303	CVMHuman	GEO	OmicsoftGene20130723	30373	human	Human.B37.3
yes	API5	idiopathic cardiomyopathy	heart	-0.199	0.0097	0.0366	GSE1145.GPL570.test3	heart	GSE1145	Affymetrix.HG-U133_Plus_2	glm	Disease vs. Normal	DiseaseState => idiopathic cardiomyopathy vs normal control	Expression_Intensity_Probes	cardiovascular disease	NA	heart	.	GSM18422;GSM18423;GSM18424;GSM18425;GSM18426;GSM18427;GSM18428;GSM18429;GSM18430;GSM18431;GSM18432;GSM18433;GSM18434;GSM18435;GSM18436;GSM25801;GSM25802;GSM25803;GSM25804;GSM25805;GSM25806;GSM25807;GSM25808;GSM25809;GSM25810;GSM25811;GSM25812	normal control	normal control	NA	heart	heart	heart	.	GSM18442;GSM18443;GSM18444;GSM18445;GSM18446;GSM18447;GSM18448;GSM18449;GSM18450;GSM18451;GSM18452	CVMHuman	GEO	OmicsoftGene20130723	30373	human	Human.B37.3
yes	LMO2	ischemic cardiomyopathy	heart	0.3714	0.0091	0.0371	GSE1145.GPL570.test4	heart	GSE1145	Affymetrix.HG-U133_Plus_2	glm	Disease vs. Normal	DiseaseState => ischemic cardiomyopathy vs normal control	Expression_Intensity_Probes	cardiovascular disease	NA	heart	.	GSM18477;GSM18478;GSM18479;GSM18480;GSM18481;GSM18482;GSM18483;GSM18484;GSM18485;GSM18486;GSM18487;GSM25828;GSM25829;GSM25830;GSM25831;GSM25832;GSM25833;GSM25834;GSM25835;GSM25836;GSM25837;GSM25838;GSM25839;GSM25840;GSM25841;GSM25842;GSM25843;GSM25844;GSM25845;GSM25846;GSM25847	normal control	normal control	NA	heart	heart	heart	.	GSM18442;GSM18443;GSM18444;GSM18445;GSM18446;GSM18447;GSM18448;GSM18449;GSM18450;GSM18451;GSM18452	CVMHuman	GEO	OmicsoftGene20130723	30373	human	Human.B37.3
yes	LMO2	pre-eclampsia	peripheral blood	-0.562	0.0057	0.0445	GSE48424.GPL6480.test1	peripheral blood	GSE48424	GPL6480	glm	Disease vs. Normal	DiseaseSubtype => non severe pre-eclampsia vs normal control	Expression_Intensity_Probes	cardiovascular disease	NA	hematopoietic and lymphoid system	.	GSM1177786;GSM1177788;GSM1177791;GSM1177797;GSM1177806	normal control	normal control	NA	peripheral blood	hematopoietic and lymphoid system	peripheral blood	.	GSM1177777;GSM1177778;GSM1177780;GSM1177782;GSM1177783;GSM1177784;GSM1177789;GSM1177793;GSM1177795;GSM1177798;GSM1177799;GSM1177800;GSM1177801;GSM1177802;GSM1177804;GSM1177805;GSM1177809;GSM1177810	CVMHuman	GEO	OmicsoftGene20130723	30373	human	Human.B37.3
yes	LMO2	hypertrophic cardiomyopathy	heart	0.5642	0.0082	0.0458	GSE89714.GPL11154.DESeq2.test1	heart	GSE89714	NGS.Illumina.HiSeq2000	DESeq2.v1.10.1.os.v101316	Disease vs. Normal	DiseaseState => hypertrophic cardiomyopathy vs normal control	RnaSeq_Transcript	cardiovascular disease	NA	heart	.	GSM2387228;GSM2387229;GSM2387230;GSM2387231;GSM2387232	normal control	normal control	NA	heart	heart	heart	.	GSM2387233;GSM2387234;GSM2387235;GSM2387236	CVMHuman	GEO	OmicsoftGene20130723	30373	human	Human.B37.3
yes	API5	sinus arrhythmia	myocardium	-0.1869	0.0211	0.0468	GSE2240.GPL96.test2	myocardium	GSE2240	Affymetrix.HG-U133A	glm	Disease vs. Normal	DiseaseState => sinus arrhythmia vs normal control	Expression_Intensity_Probes	cardiovascular disease	NA	heart;muscle	.	GSM40990;GSM40991;GSM40992;GSM40993;GSM40994;GSM40995;GSM40996;GSM40997;GSM40998;GSM40999;GSM41000;GSM41001;GSM41002;GSM41003;GSM41004;GSM41005;GSM41006;GSM41007;GSM41008;GSM41009	normal control	normal control	NA	myocardium	heart;muscle	myocardium	.	GSM41010;GSM41011;GSM41012;GSM41013;GSM41014	CVMHuman	GEO	OmicsoftGene20130723	30373	human	Human.B37.3
yes	LMO2	arrhythmogenic right ventricular cardiomyopathy	myocardium	0.4747	0.008	0.0479	GSE29819.GPL570.test1	myocardium	GSE29819	Affymetrix.HG-U133_Plus_2	glm	Disease vs. Normal	DiseaseState:TissueRegion => left ventricle -> arrhythmogenic right ventricular cardiomyopathy vs normal control	Expression_Intensity_Probes	cardiovascular disease	NA	heart;muscle	.	GSM738990;GSM738992;GSM738994;GSM738996;GSM738998;GSM739000	normal control	normal control	NA	myocardium	heart;muscle	myocardium	.	GSM739016;GSM739018;GSM739020;GSM739022;GSM739024;GSM739026	CVMHuman	GEO	OmicsoftGene20130723	30373	human	Human.B37.3
yes	API5	unstable angina	peripheral blood	1.128	0.0049	0.0481	GSE89843.GPL16791.DESeq2.test8	platelet	GSE89843	NGS.Illumina.HiSeq2500	DESeq2.v1.10.1.os.v101316	Disease vs. Normal	DiseaseState => unstable angina vs normal control	RnaSeq_Transcript	cardiovascular disease	NA	hematopoietic and lymphoid system	platelet	GSM2391062;GSM2391063;GSM2391064;GSM2391065;GSM2391066;GSM2391067	normal control	normal control	NA	platelet	hematopoietic and lymphoid system	peripheral blood	platelet	GSM2390709;GSM2390710;GSM2390711;GSM2390712;GSM2390713;GSM2390714;GSM2390715;GSM2390716;GSM2390717;GSM2390718;GSM2390719;GSM2390720;GSM2390721;GSM2390722;GSM2390723;GSM2390724;GSM2390725;GSM2390726;GSM2390727;GSM2390728;GSM2390729;GSM2390730;GSM2390731;GSM2390732;GSM2390733;GSM2390734;GSM2390735;GSM2390736;GSM2390737;GSM2390738;GSM2390739;GSM2390740;GSM2390741;GSM2390742;GSM2390744;GSM2390745;GSM…	CVMHuman	GEO	OmicsoftGene20130723	30373	human	Human.B37.3
no	GATA5	myocardial infarction	peripheral blood	0.1647	0.0187	0.0515	GSE58294.GPL570.test1	peripheral blood	GSE58294	Affymetrix.HG-U133_Plus_2	glm	Disease vs. Normal	ExperimentGroup => 24 hours after stroke vs normal control	Expression_Intensity_Probes	cardiovascular disease	NA	hematopoietic and lymphoid system	.	GSM1406102;GSM1406103;GSM1406104;GSM1406105;GSM1406106;GSM1406107;GSM1406108;GSM1406109;GSM1406110;GSM1406111;GSM1406112;GSM1406113;GSM1406114;GSM1406115;GSM1406116;GSM1406117;GSM1406118;GSM1406119;GSM1406120;GSM1406121;GSM1406122;GSM1406123;GSM1406124	normal control	normal control	NA	peripheral blood	hematopoietic and lymphoid system	peripheral blood	.	GSM1406033;GSM1406034;GSM1406035;GSM1406036;GSM1406037;GSM1406038;GSM1406039;GSM1406040;GSM1406041;GSM1406042;GSM1406043;GSM1406044;GSM1406045;GSM1406046;GSM1406047;GSM1406048;GSM1406049;GSM1406050;GSM1406051;GSM1406052;GSM1406053;GSM1406054;GSM1406055	CVMHuman	GEO	OmicsoftGene20130723	30373	human	Human.B37.3
no	GATA5	atherosclerosis	peripheral blood	0.8656	0.0228	0.0544	GSE89843.GPL16791.DESeq2.test1	platelet	GSE89843	NGS.Illumina.HiSeq2500	DESeq2.v1.10.1.os.v101316	Disease vs. Normal	DiseaseState => atherosclerosis vs normal control	RnaSeq_Transcript	cardiovascular disease	NA	hematopoietic and lymphoid system	platelet	GSM2391053;GSM2391054;GSM2391055;GSM2391056;GSM2391057;GSM2391069;GSM2391070;GSM2391071;GSM2391072;GSM2391073;GSM2391074;GSM2391075	normal control	normal control	NA	platelet	hematopoietic and lymphoid system	peripheral blood	platelet	GSM2390709;GSM2390710;GSM2390711;GSM2390712;GSM2390713;GSM2390714;GSM2390715;GSM2390716;GSM2390717;GSM2390718;GSM2390719;GSM2390720;GSM2390721;GSM2390722;GSM2390723;GSM2390724;GSM2390725;GSM2390726;GSM2390727;GSM2390728;GSM2390729;GSM2390730;GSM2390731;GSM2390732;GSM2390733;GSM2390734;GSM2390735;GSM2390736;GSM2390737;GSM2390738;GSM2390739;GSM2390740;GSM2390741;GSM2390742;GSM2390744;GSM2390745;GSM…	CVMHuman	GEO	OmicsoftGene20130723	30373	human	Human.B37.3
no	API5	atherosclerosis	peripheral blood	0.3583	0.0086	0.0687	GSE9820.GPL6255.test2	hematopoietic stem cell (HSC)	GSE9820	Illumina.HumanRef-8_V2_0_R1_11223162_A	glm	Disease vs. Normal	DiseaseState:CellType => hematopoietic stem cell (HSC) -> atherosclerosis vs normal control	Expression_Intensity_Probes	cardiovascular disease	none	hematopoietic and lymphoid system	hematopoietic stem cell (HSC)	GSM247715;GSM247749;GSM247756;GSM247778;GSM247802;GSM247810;GSM247821;GSM247828;GSM247836;GSM247845	normal control	normal control	none	hematopoietic stem cell (HSC)	hematopoietic and lymphoid system	peripheral blood	hematopoietic stem cell (HSC)	GSM247713;GSM247742;GSM247752;GSM247762;GSM247797;GSM247832;GSM247834;GSM247843;GSM247849	CVMHuman	GEO	OmicsoftGene20130723	30373	human	Human.B37.3
no	LMO2	dilated cardiomyopathy	myocardium	-0.4015	0.0184	0.0726	GSE29819.GPL570.test4	myocardium	GSE29819	Affymetrix.HG-U133_Plus_2	glm	Disease vs. Normal	DiseaseState:TissueRegion => right ventricle -> dilated cardiomyopathy vs normal control	Expression_Intensity_Probes	cardiovascular disease	NA	heart;muscle	.	GSM739003;GSM739005;GSM739007;GSM739009;GSM739011;GSM739013;GSM739015	normal control	normal control	NA	myocardium	heart;muscle	myocardium	.	GSM739017;GSM739019;GSM739021;GSM739023;GSM739025;GSM739027	CVMHuman	GEO	OmicsoftGene20130723	30373	human	Human.B37.3
no	HSPB7	intracranial aneurysm	peripheral blood	-0.1004	0.0091	0.0763	GSE36791.GPL10558.test1	peripheral blood	GSE36791	Illumina.HumanHT-12_V4_0_R1_15002873_B	glm	Disease vs. Normal	DiseaseState => intracranial aneurysm vs normal control	Expression_Intensity_Probes	cardiovascular disease	NA	hematopoietic and lymphoid system	.	GSM901103;GSM901105;GSM901106;GSM901107;GSM901109;GSM901110;GSM901114;GSM901116;GSM901118;GSM901119;GSM901120;GSM901122;GSM901124;GSM901125;GSM901127;GSM901128;GSM901129;GSM901131;GSM901133;GSM901134;GSM901136;GSM901137;GSM901138;GSM901140;GSM901141;GSM901142;GSM901143;GSM901146;GSM901147;GSM901148;GSM901150;GSM901151;GSM901152;GSM901153;GSM901154;GSM901156;GSM901157;GSM901158;GSM901160;GSM901162	normal control	normal control	NA	peripheral blood	hematopoietic and lymphoid system	peripheral blood	.	GSM901102;GSM901104;GSM901108;GSM901113;GSM901115;GSM901117;GSM901121;GSM901123;GSM901126;GSM901130;GSM901132;GSM901135;GSM901139;GSM901144;GSM901145;GSM901149;GSM901155;GSM901159	CVMHuman	GEO	OmicsoftGene20130723	30373	human	Human.B37.3
no	LMO2	atherosclerosis	peripheral blood	0.1639	0.0122	0.0785	GSE23746.GPL2700.test1	monocyte	GSE23746	GPL7192	glm	Disease vs. Normal	DiseaseState => atherosclerosis vs normal control	Expression_Intensity_Probes	cardiovascular disease	NA	hematopoietic and lymphoid system	monocyte	GSM585961;GSM585962;GSM585963;GSM585964;GSM585965;GSM585966;GSM585967;GSM585968;GSM585969;GSM585970;GSM585971;GSM585972;GSM585973;GSM585974;GSM585975;GSM585976;GSM585977;GSM585978;GSM585980;GSM585981;GSM585982;GSM585983;GSM585984;GSM585985;GSM585986;GSM585987;GSM585988;GSM585989;GSM585990;GSM585991;GSM585992;GSM585993;GSM585994;GSM585995;GSM585996;GSM585997;GSM585998;GSM585999;GSM586000;GSM586001…	normal control	normal control	NA	monocyte	hematopoietic and lymphoid system	peripheral blood	monocyte	GSM585942;GSM585943;GSM585944;GSM585945;GSM585946;GSM585947;GSM585948;GSM585949;GSM585950;GSM585951;GSM585952;GSM585953;GSM585954;GSM585955;GSM585956;GSM585957;GSM585958;GSM585959;GSM585960	CVMHuman	GEO	OmicsoftGene20130723	30373	human	Human.B37.3
no	API5	arrhythmogenic right ventricular cardiomyopathy	myocardium	-0.6206	0.0187	0.0847	GSE29819.GPL570.test1	myocardium	GSE29819	Affymetrix.HG-U133_Plus_2	glm	Disease vs. Normal	DiseaseState:TissueRegion => left ventricle -> arrhythmogenic right ventricular cardiomyopathy vs normal control	Expression_Intensity_Probes	cardiovascular disease	NA	heart;muscle	.	GSM738990;GSM738992;GSM738994;GSM738996;GSM738998;GSM739000	normal control	normal control	NA	myocardium	heart;muscle	myocardium	.	GSM739016;GSM739018;GSM739020;GSM739022;GSM739024;GSM739026	CVMHuman	GEO	OmicsoftGene20130723	30373	human	Human.B37.3
no	API5	coronary artery disease (CAD);diabetes mellitus	peripheral blood	-0.2086	0.0076	0.0865	GSE66175.GPL571.test2	peripheral blood	GSE66175	Affymetrix.HG-U133A_2	glm	Disease vs. Normal	DiseaseState => coronary artery disease (CAD);diabetes mellitus vs normal control	Expression_Intensity_Probes	cardiovascular disease;metabolic disease	NA	hematopoietic and lymphoid system	.	GSM1123235;GSM1123244;GSM1123274;GSM1123295;GSM1123313;GSM1123442;GSM1123508;GSM1123550;GSM1123583;GSM1123601;GSM1616280;GSM1616292;GSM1616310;GSM1616322;GSM1616328;GSM1616352;GSM1616364;GSM1616370;GSM1616377	normal control	normal control	NA	peripheral blood	hematopoietic and lymphoid system	peripheral blood	.	GSM1123229;GSM1123232;GSM1123238;GSM1123241;GSM1123253;GSM1123256;GSM1123259;GSM1123262;GSM1123271;GSM1123277;GSM1123280;GSM1123292;GSM1123298;GSM1123304;GSM1123307;GSM1123319;GSM1123325;GSM1123331;GSM1123334;GSM1123337;GSM1123340;GSM1123346;GSM1123349;GSM1123352;GSM1123355;GSM1123361;GSM1123376;GSM1123379;GSM1123382;GSM1123388;GSM1123391;GSM1123394;GSM1123400;GSM1123406;GSM1123409;GSM1123418;GSM…	CVMHuman	GEO	OmicsoftGene20130723	30373	human	Human.B37.3
no	API5	dilated cardiomyopathy	myocardium	-0.4382	0.0076	0.0872	GSE17800.GPL570.test1	myocardium	GSE17800	Affymetrix.HG-U133_Plus_2	glm	Disease vs. Normal	DiseaseState => dilated cardiomyopathy vs normal control	Expression_Intensity_Probes	cardiovascular disease	NA	heart;muscle	.	GSM444224;GSM444226;GSM444228;GSM444230;GSM444232;GSM444234;GSM444236;GSM444238;GSM444240;GSM444242;GSM444244;GSM444246;GSM444248;GSM444250;GSM444252;GSM444254;GSM444256;GSM444258;GSM444260;GSM444262;GSM444264;GSM444266;GSM444268;GSM444270;GSM444272;GSM444274;GSM444276;GSM444278;GSM444280;GSM444282;GSM444284;GSM444286;GSM444288;GSM444289;GSM444290;GSM444291;GSM444292;GSM444293;GSM444294;GSM444295	normal control	normal control	NA	myocardium	heart;muscle	myocardium	.	GSM444296;GSM444297;GSM444298;GSM444299;GSM444300;GSM444301;GSM444302;GSM444303	CVMHuman	GEO	OmicsoftGene20130723	30373	human	Human.B37.3
no	API5	dilated cardiomyopathy	myocardium	-0.4382	0.0076	0.0872	GSE19303.GPL570.test2	myocardium	GSE19303	Affymetrix.HG-U133_Plus_2	glm	Disease vs. Normal	DiseaseState => dilated cardiomyopathy vs normal control	Expression_Intensity_Probes	cardiovascular disease	NA	heart;muscle	.	GSM444224;GSM444226;GSM444228;GSM444230;GSM444232;GSM444234;GSM444236;GSM444238;GSM444240;GSM444242;GSM444244;GSM444246;GSM444248;GSM444250;GSM444252;GSM444254;GSM444256;GSM444258;GSM444260;GSM444262;GSM444264;GSM444266;GSM444268;GSM444270;GSM444272;GSM444274;GSM444276;GSM444278;GSM444280;GSM444282;GSM444284;GSM444286;GSM444288;GSM444289;GSM444290;GSM444291;GSM444292;GSM444293;GSM444294;GSM444295	normal control	normal control	NA	myocardium	heart;muscle	myocardium	.	GSM444296;GSM444297;GSM444298;GSM444299;GSM444300;GSM444301;GSM444302;GSM444303	CVMHuman	GEO	OmicsoftGene20130723	30373	human	Human.B37.3
no	API5	aortic valve stenosis	ventricular myocardium	0.4922	0.0056	0.0924	GSE10161.GPL96.test1	ventricular myocardium	GSE10161	Affymetrix.HG-U133A	glm	Disease vs. Normal	DiseaseState => aortic valve stenosis vs normal control	Expression_Intensity_Probes	cardiovascular disease	NA	heart	.	GSM256936;GSM256937;GSM256938;GSM256939;GSM256940;GSM256941;GSM256942;GSM256943;GSM256944;GSM256945;GSM256946;GSM256947;GSM256948;GSM256949;GSM256950;GSM256952;GSM256953;GSM256954;GSM256955	normal control	normal control	NA	ventricular myocardium	heart	ventricular myocardium	.	GSM256929;GSM256930;GSM256931;GSM256933;GSM256934;GSM256935	CVMHuman	GEO	OmicsoftGene20130723	30373	human	Human.B37.3
no	API5	dilated cardiomyopathy	heart	0.6143	0.0122	0.0926	GSE1145.GPL570.test1	heart	GSE1145	Affymetrix.HG-U133_Plus_2	glm	Disease vs. Normal	DiseaseState => dilated cardiomyopathy vs normal control	Expression_Intensity_Probes	cardiovascular disease	NA	heart	.	GSM25813;GSM25814;GSM25815;GSM25816;GSM25817	normal control	normal control	NA	heart	heart	heart	.	GSM18442;GSM18443;GSM18444;GSM18445;GSM18446;GSM18447;GSM18448;GSM18449;GSM18450;GSM18451;GSM18452	CVMHuman	GEO	OmicsoftGene20130723	30373	human	Human.B37.3
no	LMO2	arrhythmogenic right ventricular cardiomyopathy	myocardium	-0.5861	0.0082	0.0956	GSE29819.GPL570.test3	myocardium	GSE29819	Affymetrix.HG-U133_Plus_2	glm	Disease vs. Normal	DiseaseState:TissueRegion => right ventricle -> arrhythmogenic right ventricular cardiomyopathy vs normal control	Expression_Intensity_Probes	cardiovascular disease	NA	heart;muscle	.	GSM738991;GSM738993;GSM738995;GSM738997;GSM738999;GSM739001	normal control	normal control	NA	myocardium	heart;muscle	myocardium	.	GSM739017;GSM739019;GSM739021;GSM739023;GSM739025;GSM739027	CVMHuman	GEO	OmicsoftGene20130723	30373	human	Human.B37.3
no	GATA5	hypertension	peripheral blood	0.2246	0.0084	0.0992	GSE75360.GPL10558.test1	peripheral blood mononuclear cell (PBMC)	GSE75360	Illumina.HumanHT-12_V4_0_R1_15002873_B	glm	Disease vs. Normal	DiseaseState:Ethnicity => African American -> hypertension vs normal control	Expression_Intensity_Probes	cardiovascular disease	NA	hematopoietic and lymphoid system	peripheral blood mononuclear cell (PBMC)	GSM1953895;GSM1953896;GSM1953897;GSM1953898;GSM1953899	normal control	normal control	NA	peripheral blood mononuclear cell (PBMC)	hematopoietic and lymphoid system	peripheral blood	peripheral blood mononuclear cell (PBMC)	GSM1953900;GSM1953901;GSM1953902;GSM1953903;GSM1953904;GSM1953905	CVMHuman	GEO	OmicsoftGene20130723	30373	human	Human.B37.3
no	HSPB7	viral cardiomyopathy	heart	-0.2648	0.0347	0.1078	GSE1145.GPL570.test6	heart	GSE1145	Affymetrix.HG-U133_Plus_2	glm	Disease vs. Normal	DiseaseState => viral cardiomyopathy vs normal control	Expression_Intensity_Probes	cardiovascular disease	NA	heart	.	GSM25848;GSM25849;GSM25850;GSM25851;GSM25852;GSM25853;GSM25854	normal control	normal control	NA	heart	heart	heart	.	GSM18442;GSM18443;GSM18444;GSM18445;GSM18446;GSM18447;GSM18448;GSM18449;GSM18450;GSM18451;GSM18452	CVMHuman	GEO	OmicsoftGene20130723	30373	human	Human.B37.3
no	GATA5	viral cardiomyopathy	heart	-0.2276	0.0361	0.1107	GSE1145.GPL570.test6	heart	GSE1145	Affymetrix.HG-U133_Plus_2	glm	Disease vs. Normal	DiseaseState => viral cardiomyopathy vs normal control	Expression_Intensity_Probes	cardiovascular disease	NA	heart	.	GSM25848;GSM25849;GSM25850;GSM25851;GSM25852;GSM25853;GSM25854	normal control	normal control	NA	heart	heart	heart	.	GSM18442;GSM18443;GSM18444;GSM18445;GSM18446;GSM18447;GSM18448;GSM18449;GSM18450;GSM18451;GSM18452	CVMHuman	GEO	OmicsoftGene20130723	30373	human	Human.B37.3
no	LMO2	venous thromboembolism (VTE)	peripheral blood	0.1213	0.0619	0.1159	GSE19151.GPL571.test1	peripheral blood	GSE19151	Affymetrix.HG-U133A_2	glm	Disease vs. Normal	DiseaseState => venous thromboembolism (VTE) vs normal control	Expression_Intensity_Probes	cardiovascular disease	NA	hematopoietic and lymphoid system	.	GSM474761;GSM474762;GSM474763;GSM474764;GSM474765;GSM474766;GSM474767;GSM474768;GSM474769;GSM474770;GSM474771;GSM474772;GSM474773;GSM474774;GSM474775;GSM474776;GSM474777;GSM474778;GSM474779;GSM474780;GSM474781;GSM474782;GSM474783;GSM474784;GSM474785;GSM474786;GSM474787;GSM474788;GSM474789;GSM474790;GSM474791;GSM474792;GSM474793;GSM474794;GSM474795;GSM474796;GSM474798;GSM474799;GSM474800;GSM474801…	normal control	normal control	NA	peripheral blood	hematopoietic and lymphoid system	peripheral blood	.	GSM474708;GSM474709;GSM474710;GSM474711;GSM474712;GSM474713;GSM474714;GSM474715;GSM474716;GSM474717;GSM474718;GSM474719;GSM474720;GSM474721;GSM474722;GSM474723;GSM474724;GSM474725;GSM474726;GSM474727;GSM474728;GSM474729;GSM474730;GSM474731;GSM474732;GSM474733;GSM474734;GSM474735;GSM474736;GSM474737;GSM474738;GSM474739;GSM474740;GSM474741;GSM474742;GSM474743;GSM474744;GSM474745;GSM474746;GSM474747…	CVMHuman	GEO	OmicsoftGene20130723	30373	human	Human.B37.3
no	GATA5	acute myocardial infarction	peripheral blood	0.1972	0.0339	0.1231	GSE66360.GPL570.test1	circulating endothelial cell	GSE66360	Affymetrix.HG-U133_Plus_2	glm	Disease vs. Normal	DiseaseState => acute myocardial infarction vs normal control	Expression_Intensity_Probes	cardiovascular disease	NA	hematopoietic and lymphoid system	circulating endothelial cell	GSM1620832;GSM1620833;GSM1620834;GSM1620835;GSM1620836;GSM1620837;GSM1620838;GSM1620839;GSM1620840;GSM1620841;GSM1620842;GSM1620843;GSM1620844;GSM1620845;GSM1620846;GSM1620847;GSM1620848;GSM1620849;GSM1620850;GSM1620851;GSM1620852;GSM1620878;GSM1620879;GSM1620880;GSM1620881;GSM1620882;GSM1620883;GSM1620884;GSM1620886;GSM1620887;GSM1620888;GSM1620889;GSM1620890;GSM1620891;GSM1620905;GSM1620906;GSM…	normal control	normal control	NA	circulating endothelial cell	hematopoietic and lymphoid system	peripheral blood	circulating endothelial cell	GSM1620819;GSM1620820;GSM1620821;GSM1620822;GSM1620823;GSM1620824;GSM1620825;GSM1620826;GSM1620827;GSM1620828;GSM1620829;GSM1620830;GSM1620831;GSM1620853;GSM1620854;GSM1620855;GSM1620856;GSM1620857;GSM1620858;GSM1620859;GSM1620860;GSM1620861;GSM1620862;GSM1620863;GSM1620864;GSM1620865;GSM1620866;GSM1620867;GSM1620868;GSM1620869;GSM1620870;GSM1620871;GSM1620873;GSM1620874;GSM1620875;GSM1620876;GSM…	CVMHuman	GEO	OmicsoftGene20130723	30373	human	Human.B37.3
no	LMO2	unstable angina	peripheral blood	-0.5097	0.0366	0.1271	GSE89843.GPL16791.DESeq2.test8	platelet	GSE89843	NGS.Illumina.HiSeq2500	DESeq2.v1.10.1.os.v101316	Disease vs. Normal	DiseaseState => unstable angina vs normal control	RnaSeq_Transcript	cardiovascular disease	NA	hematopoietic and lymphoid system	platelet	GSM2391062;GSM2391063;GSM2391064;GSM2391065;GSM2391066;GSM2391067	normal control	normal control	NA	platelet	hematopoietic and lymphoid system	peripheral blood	platelet	GSM2390709;GSM2390710;GSM2390711;GSM2390712;GSM2390713;GSM2390714;GSM2390715;GSM2390716;GSM2390717;GSM2390718;GSM2390719;GSM2390720;GSM2390721;GSM2390722;GSM2390723;GSM2390724;GSM2390725;GSM2390726;GSM2390727;GSM2390728;GSM2390729;GSM2390730;GSM2390731;GSM2390732;GSM2390733;GSM2390734;GSM2390735;GSM2390736;GSM2390737;GSM2390738;GSM2390739;GSM2390740;GSM2390741;GSM2390742;GSM2390744;GSM2390745;GSM…	CVMHuman	GEO	OmicsoftGene20130723	30373	human	Human.B37.3
no	API5	dilated cardiomyopathy	heart	0.2342	0.0073	0.1307	GSE1145.GPL8300.test2	heart	GSE1145	Affymetrix.HG_U95Av2	glm	Disease vs. Normal	DiseaseState => dilated cardiomyopathy vs normal control	Expression_Intensity_Probes	cardiovascular disease	NA	heart	.	GSM25791;GSM25792;GSM25793;GSM25794;GSM25795;GSM25796	normal control	normal control	NA	heart	heart	heart	.	GSM25797;GSM25799;GSM25800	CVMHuman	GEO	OmicsoftGene20130723	30373	human	Human.B37.3
no	API5	peripartum cardiomyopathy	heart	0.6135	0.0204	0.1395	GSE1145.GPL570.test5	heart	GSE1145	Affymetrix.HG-U133_Plus_2	glm	Disease vs. Normal	DiseaseState => peripartum cardiomyopathy vs normal control	Expression_Intensity_Probes	cardiovascular disease	NA	heart	.	GSM25823;GSM25825;GSM25826;GSM25827	normal control	normal control	NA	heart	heart	heart	.	GSM18442;GSM18443;GSM18444;GSM18445;GSM18446;GSM18447;GSM18448;GSM18449;GSM18450;GSM18451;GSM18452	CVMHuman	GEO	OmicsoftGene20130723	30373	human	Human.B37.3
no	API5	intracranial aneurysm	peripheral blood	-0.2175	0.0216	0.1397	GSE36791.GPL10558.test1	peripheral blood	GSE36791	Illumina.HumanHT-12_V4_0_R1_15002873_B	glm	Disease vs. Normal	DiseaseState => intracranial aneurysm vs normal control	Expression_Intensity_Probes	cardiovascular disease	NA	hematopoietic and lymphoid system	.	GSM901103;GSM901105;GSM901106;GSM901107;GSM901109;GSM901110;GSM901114;GSM901116;GSM901118;GSM901119;GSM901120;GSM901122;GSM901124;GSM901125;GSM901127;GSM901128;GSM901129;GSM901131;GSM901133;GSM901134;GSM901136;GSM901137;GSM901138;GSM901140;GSM901141;GSM901142;GSM901143;GSM901146;GSM901147;GSM901148;GSM901150;GSM901151;GSM901152;GSM901153;GSM901154;GSM901156;GSM901157;GSM901158;GSM901160;GSM901162	normal control	normal control	NA	peripheral blood	hematopoietic and lymphoid system	peripheral blood	.	GSM901102;GSM901104;GSM901108;GSM901113;GSM901115;GSM901117;GSM901121;GSM901123;GSM901126;GSM901130;GSM901132;GSM901135;GSM901139;GSM901144;GSM901145;GSM901149;GSM901155;GSM901159	CVMHuman	GEO	OmicsoftGene20130723	30373	human	Human.B37.3
no	LMO2	dilated cardiomyopathy	ventricular myocardium	0.2371	0.0271	0.1405	GSE5406.GPL96.test1	ventricular myocardium	GSE5406	Affymetrix.HG-U133A	glm	Disease vs. Normal	DiseaseState => dilated cardiomyopathy vs normal control	Expression_Intensity_Probes	cardiovascular disease	NA	heart	.	GSM123522;GSM123523;GSM123524;GSM123528;GSM123530;GSM123533;GSM123535;GSM123537;GSM123538;GSM123540;GSM123541;GSM123542;GSM123547;GSM123550;GSM123554;GSM123555;GSM123557;GSM123559;GSM123560;GSM123563;GSM123564;GSM123565;GSM123566;GSM123568;GSM123571;GSM123572;GSM123578;GSM123586;GSM123587;GSM123588;GSM123589;GSM123590;GSM123591;GSM123592;GSM123593;GSM123597;GSM123601;GSM123603;GSM123610;GSM123611…	normal control	normal control	NA	ventricular myocardium	heart	ventricular myocardium	.	GSM123536;GSM123551;GSM123575;GSM123582;GSM123639;GSM123640;GSM123641;GSM123643;GSM123644;GSM123645;GSM123646;GSM123647;GSM123705;GSM123709;GSM123727	CVMHuman	GEO	OmicsoftGene20130723	30373	human	Human.B37.3
no	API5	dilated cardiomyopathy	ventricular myocardium	-0.1238	0.0288	0.1465	GSE5406.GPL96.test1	ventricular myocardium	GSE5406	Affymetrix.HG-U133A	glm	Disease vs. Normal	DiseaseState => dilated cardiomyopathy vs normal control	Expression_Intensity_Probes	cardiovascular disease	NA	heart	.	GSM123522;GSM123523;GSM123524;GSM123528;GSM123530;GSM123533;GSM123535;GSM123537;GSM123538;GSM123540;GSM123541;GSM123542;GSM123547;GSM123550;GSM123554;GSM123555;GSM123557;GSM123559;GSM123560;GSM123563;GSM123564;GSM123565;GSM123566;GSM123568;GSM123571;GSM123572;GSM123578;GSM123586;GSM123587;GSM123588;GSM123589;GSM123590;GSM123591;GSM123592;GSM123593;GSM123597;GSM123601;GSM123603;GSM123610;GSM123611…	normal control	normal control	NA	ventricular myocardium	heart	ventricular myocardium	.	GSM123536;GSM123551;GSM123575;GSM123582;GSM123639;GSM123640;GSM123641;GSM123643;GSM123644;GSM123645;GSM123646;GSM123647;GSM123705;GSM123709;GSM123727	CVMHuman	GEO	OmicsoftGene20130723	30373	human	Human.B37.3
no	GATA5	dilated cardiomyopathy	heart	-0.2667	0.0279	0.1509	GSE1145.GPL570.test1	heart	GSE1145	Affymetrix.HG-U133_Plus_2	glm	Disease vs. Normal	DiseaseState => dilated cardiomyopathy vs normal control	Expression_Intensity_Probes	cardiovascular disease	NA	heart	.	GSM25813;GSM25814;GSM25815;GSM25816;GSM25817	normal control	normal control	NA	heart	heart	heart	.	GSM18442;GSM18443;GSM18444;GSM18445;GSM18446;GSM18447;GSM18448;GSM18449;GSM18450;GSM18451;GSM18452	CVMHuman	GEO	OmicsoftGene20130723	30373	human	Human.B37.3
no	LMO2	ischemic cardiomyopathy	ventricular myocardium	0.2233	0.0347	0.1615	GSE5406.GPL96.test2	ventricular myocardium	GSE5406	Affymetrix.HG-U133A	glm	Disease vs. Normal	DiseaseState => ischemic cardiomyopathy vs normal control	Expression_Intensity_Probes	cardiovascular disease	NA	heart	.	GSM123518;GSM123519;GSM123520;GSM123521;GSM123525;GSM123526;GSM123527;GSM123529;GSM123531;GSM123532;GSM123539;GSM123543;GSM123544;GSM123545;GSM123546;GSM123548;GSM123549;GSM123552;GSM123553;GSM123556;GSM123558;GSM123561;GSM123562;GSM123567;GSM123569;GSM123570;GSM123573;GSM123574;GSM123576;GSM123577;GSM123579;GSM123580;GSM123581;GSM123583;GSM123584;GSM123585;GSM123594;GSM123595;GSM123596;GSM123598…	normal control	normal control	NA	ventricular myocardium	heart	ventricular myocardium	.	GSM123536;GSM123551;GSM123575;GSM123582;GSM123639;GSM123640;GSM123641;GSM123643;GSM123644;GSM123645;GSM123646;GSM123647;GSM123705;GSM123709;GSM123727	CVMHuman	GEO	OmicsoftGene20130723	30373	human	Human.B37.3
no	LMO2	dilated cardiomyopathy	heart	0.448	0.039	0.182	GSE1145.GPL570.test1	heart	GSE1145	Affymetrix.HG-U133_Plus_2	glm	Disease vs. Normal	DiseaseState => dilated cardiomyopathy vs normal control	Expression_Intensity_Probes	cardiovascular disease	NA	heart	.	GSM25813;GSM25814;GSM25815;GSM25816;GSM25817	normal control	normal control	NA	heart	heart	heart	.	GSM18442;GSM18443;GSM18444;GSM18445;GSM18446;GSM18447;GSM18448;GSM18449;GSM18450;GSM18451;GSM18452	CVMHuman	GEO	OmicsoftGene20130723	30373	human	Human.B37.3
no	GATA5	idiopathic cardiomyopathy	heart	0.2993	0.0874	0.183	GSE1145.GPL570.test3	heart	GSE1145	Affymetrix.HG-U133_Plus_2	glm	Disease vs. Normal	DiseaseState => idiopathic cardiomyopathy vs normal control	Expression_Intensity_Probes	cardiovascular disease	NA	heart	.	GSM18422;GSM18423;GSM18424;GSM18425;GSM18426;GSM18427;GSM18428;GSM18429;GSM18430;GSM18431;GSM18432;GSM18433;GSM18434;GSM18435;GSM18436;GSM25801;GSM25802;GSM25803;GSM25804;GSM25805;GSM25806;GSM25807;GSM25808;GSM25809;GSM25810;GSM25811;GSM25812	normal control	normal control	NA	heart	heart	heart	.	GSM18442;GSM18443;GSM18444;GSM18445;GSM18446;GSM18447;GSM18448;GSM18449;GSM18450;GSM18451;GSM18452	CVMHuman	GEO	OmicsoftGene20130723	30373	human	Human.B37.3
no	HSPB7	aortic valve stenosis	ventricular myocardium	0.254	0.0254	0.1844	GSE10161.GPL96.test1	ventricular myocardium	GSE10161	Affymetrix.HG-U133A	glm	Disease vs. Normal	DiseaseState => aortic valve stenosis vs normal control	Expression_Intensity_Probes	cardiovascular disease	NA	heart	.	GSM256936;GSM256937;GSM256938;GSM256939;GSM256940;GSM256941;GSM256942;GSM256943;GSM256944;GSM256945;GSM256946;GSM256947;GSM256948;GSM256949;GSM256950;GSM256952;GSM256953;GSM256954;GSM256955	normal control	normal control	NA	ventricular myocardium	heart	ventricular myocardium	.	GSM256929;GSM256930;GSM256931;GSM256933;GSM256934;GSM256935	CVMHuman	GEO	OmicsoftGene20130723	30373	human	Human.B37.3
no	HSPB7	dilated cardiomyopathy	myocardium	-0.1795	0.0237	0.2005	GSE29819.GPL570.test2	myocardium	GSE29819	Affymetrix.HG-U133_Plus_2	glm	Disease vs. Normal	DiseaseState:TissueRegion => left ventricle -> dilated cardiomyopathy vs normal control	Expression_Intensity_Probes	cardiovascular disease	NA	heart;muscle	.	GSM739002;GSM739004;GSM739006;GSM739008;GSM739010;GSM739012;GSM739014	normal control	normal control	NA	myocardium	heart;muscle	myocardium	.	GSM739016;GSM739018;GSM739020;GSM739022;GSM739024;GSM739026	CVMHuman	GEO	OmicsoftGene20130723	30373	human	Human.B37.3
no	API5	arrhythmogenic right ventricular cardiomyopathy	myocardium	0.3067	0.0339	0.2022	GSE29819.GPL570.test3	myocardium	GSE29819	Affymetrix.HG-U133_Plus_2	glm	Disease vs. Normal	DiseaseState:TissueRegion => right ventricle -> arrhythmogenic right ventricular cardiomyopathy vs normal control	Expression_Intensity_Probes	cardiovascular disease	NA	heart;muscle	.	GSM738991;GSM738993;GSM738995;GSM738997;GSM738999;GSM739001	normal control	normal control	NA	myocardium	heart;muscle	myocardium	.	GSM739017;GSM739019;GSM739021;GSM739023;GSM739025;GSM739027	CVMHuman	GEO	OmicsoftGene20130723	30373	human	Human.B37.3
no	GATA5	myocardial infarction	peripheral blood	0.1086	0.1179	0.2075	GSE58294.GPL570.test3	peripheral blood	GSE58294	Affymetrix.HG-U133_Plus_2	glm	Disease vs. Normal	ExperimentGroup => 5 hours after stroke vs normal control	Expression_Intensity_Probes	cardiovascular disease	NA	hematopoietic and lymphoid system	.	GSM1406079;GSM1406080;GSM1406081;GSM1406082;GSM1406083;GSM1406084;GSM1406085;GSM1406086;GSM1406087;GSM1406088;GSM1406089;GSM1406090;GSM1406091;GSM1406092;GSM1406093;GSM1406094;GSM1406095;GSM1406096;GSM1406097;GSM1406098;GSM1406099;GSM1406100;GSM1406101	normal control	normal control	NA	peripheral blood	hematopoietic and lymphoid system	peripheral blood	.	GSM1406033;GSM1406034;GSM1406035;GSM1406036;GSM1406037;GSM1406038;GSM1406039;GSM1406040;GSM1406041;GSM1406042;GSM1406043;GSM1406044;GSM1406045;GSM1406046;GSM1406047;GSM1406048;GSM1406049;GSM1406050;GSM1406051;GSM1406052;GSM1406053;GSM1406054;GSM1406055	CVMHuman	GEO	OmicsoftGene20130723	30373	human	Human.B37.3
no	API5	ischemic cardiomyopathy	ventricular myocardium	-0.1086	0.0516	0.209	GSE5406.GPL96.test2	ventricular myocardium	GSE5406	Affymetrix.HG-U133A	glm	Disease vs. Normal	DiseaseState => ischemic cardiomyopathy vs normal control	Expression_Intensity_Probes	cardiovascular disease	NA	heart	.	GSM123518;GSM123519;GSM123520;GSM123521;GSM123525;GSM123526;GSM123527;GSM123529;GSM123531;GSM123532;GSM123539;GSM123543;GSM123544;GSM123545;GSM123546;GSM123548;GSM123549;GSM123552;GSM123553;GSM123556;GSM123558;GSM123561;GSM123562;GSM123567;GSM123569;GSM123570;GSM123573;GSM123574;GSM123576;GSM123577;GSM123579;GSM123580;GSM123581;GSM123583;GSM123584;GSM123585;GSM123594;GSM123595;GSM123596;GSM123598…	normal control	normal control	NA	ventricular myocardium	heart	ventricular myocardium	.	GSM123536;GSM123551;GSM123575;GSM123582;GSM123639;GSM123640;GSM123641;GSM123643;GSM123644;GSM123645;GSM123646;GSM123647;GSM123705;GSM123709;GSM123727	CVMHuman	GEO	OmicsoftGene20130723	30373	human	Human.B37.3
no	GATA5	heart failure	ventricular myocardium	-0.1869	0.0812	0.2146	GSE26887.GPL6244.test1	ventricular myocardium	GSE26887	Affymetrix.HuGene-1_0-st-v1	glm	Disease vs. Normal	DiseaseState => heart failure vs normal control	Expression_Intensity_Probes	cardiovascular disease	NA	heart	.	GSM662170;GSM662171;GSM662172;GSM662173;GSM662175;GSM662176;GSM662177;GSM662178;GSM662179;GSM662180;GSM662181	normal control	normal control	NA	ventricular myocardium	heart	ventricular myocardium	.	GSM662158;GSM662159;GSM662160;GSM662161;GSM662162	CVMHuman	GEO	OmicsoftGene20130723	30373	human	Human.B37.3
no	HSPB7	arrhythmogenic right ventricular cardiomyopathy	myocardium	-0.1691	0.0384	0.2159	GSE29819.GPL570.test3	myocardium	GSE29819	Affymetrix.HG-U133_Plus_2	glm	Disease vs. Normal	DiseaseState:TissueRegion => right ventricle -> arrhythmogenic right ventricular cardiomyopathy vs normal control	Expression_Intensity_Probes	cardiovascular disease	NA	heart;muscle	.	GSM738991;GSM738993;GSM738995;GSM738997;GSM738999;GSM739001	normal control	normal control	NA	myocardium	heart;muscle	myocardium	.	GSM739017;GSM739019;GSM739021;GSM739023;GSM739025;GSM739027	CVMHuman	GEO	OmicsoftGene20130723	30373	human	Human.B37.3
no	API5	acute myocardial infarction	peripheral blood	1.0555	0.095	0.2197	GSE65705.GPL11154.DESeq2.test2	platelet	GSE65705	NGS.Illumina.HiSeq2000	DESeq2.v1.10.1.os.v101316	Disease vs. Normal	DiseaseState => acute myocardial infarction vs normal control	RnaSeq_Transcript	cardiovascular disease	NA	hematopoietic and lymphoid system	platelet	GSM1603316;GSM1603318;GSM1603319;GSM1603320;GSM1603321;GSM1603322;GSM1603323;GSM1603324;GSM1603325;GSM1603326;GSM1603327;GSM1603328;GSM1603329;GSM1603330;GSM1603331;GSM1603332;GSM1603333;GSM1603334;GSM1603335;GSM1603336;GSM1603337;GSM1603338;GSM1603339;GSM1603340;GSM1603341;GSM1603342;GSM1603343;GSM1603344;GSM1603345;GSM1603346;GSM1603347	normal control	normal control	NA	platelet	hematopoietic and lymphoid system	peripheral blood	platelet	GSM1603348;GSM1603349	CVMHuman	GEO	OmicsoftGene20130723	30373	human	Human.B37.3
no	GATA5	type 2 diabetes mellitus;heart failure	ventricular myocardium	-0.221	0.0674	0.2287	GSE26887.GPL6244.test2	ventricular myocardium	GSE26887	Affymetrix.HuGene-1_0-st-v1	glm	Disease vs. Normal	DiseaseState => type 2 diabetes mellitus;heart failure vs normal control	Expression_Intensity_Probes	cardiovascular disease;metabolic disease	NA	heart	.	GSM662163;GSM662164;GSM662166;GSM662167;GSM662168;GSM662169	normal control	normal control	NA	ventricular myocardium	heart	ventricular myocardium	.	GSM662158;GSM662159;GSM662160;GSM662161;GSM662162	CVMHuman	GEO	OmicsoftGene20130723	30373	human	Human.B37.3
no	LMO2	coronary artery disease (CAD);diabetes mellitus	peripheral blood	0.1317	0.0587	0.237	GSE66175.GPL571.test2	peripheral blood	GSE66175	Affymetrix.HG-U133A_2	glm	Disease vs. Normal	DiseaseState => coronary artery disease (CAD);diabetes mellitus vs normal control	Expression_Intensity_Probes	cardiovascular disease;metabolic disease	NA	hematopoietic and lymphoid system	.	GSM1123235;GSM1123244;GSM1123274;GSM1123295;GSM1123313;GSM1123442;GSM1123508;GSM1123550;GSM1123583;GSM1123601;GSM1616280;GSM1616292;GSM1616310;GSM1616322;GSM1616328;GSM1616352;GSM1616364;GSM1616370;GSM1616377	normal control	normal control	NA	peripheral blood	hematopoietic and lymphoid system	peripheral blood	.	GSM1123229;GSM1123232;GSM1123238;GSM1123241;GSM1123253;GSM1123256;GSM1123259;GSM1123262;GSM1123271;GSM1123277;GSM1123280;GSM1123292;GSM1123298;GSM1123304;GSM1123307;GSM1123319;GSM1123325;GSM1123331;GSM1123334;GSM1123337;GSM1123340;GSM1123346;GSM1123349;GSM1123352;GSM1123355;GSM1123361;GSM1123376;GSM1123379;GSM1123382;GSM1123388;GSM1123391;GSM1123394;GSM1123400;GSM1123406;GSM1123409;GSM1123418;GSM…	CVMHuman	GEO	OmicsoftGene20130723	30373	human	Human.B37.3
no	GATA5	coronary artery disease (CAD)	peripheral blood	-0.0039	0.018	0.2486	GSE20681.GPL4133.test1	peripheral blood	GSE20681	Agilent.Expression.Human4x44k	glm	Disease vs. Normal	DiseaseState => coronary artery disease (CAD) vs normal control	Expression_Intensity_Probes	cardiovascular disease	NA	hematopoietic and lymphoid system	.	GSM518885;GSM518887;GSM518889;GSM518891;GSM518893;GSM518895;GSM518897;GSM518899;GSM518901;GSM518903;GSM518905;GSM518907;GSM518909;GSM518911;GSM518913;GSM518915;GSM518917;GSM518919;GSM518921;GSM518923;GSM518925;GSM518927;GSM518929;GSM518931;GSM518933;GSM518935;GSM518937;GSM518939;GSM518941;GSM518943;GSM518945;GSM518947;GSM518949;GSM518951;GSM518953;GSM518955;GSM518957;GSM518959;GSM518961;GSM518963…	normal control	normal control	NA	peripheral blood	hematopoietic and lymphoid system	peripheral blood	.	GSM518886;GSM518888;GSM518890;GSM518892;GSM518894;GSM518896;GSM518898;GSM518900;GSM518902;GSM518904;GSM518906;GSM518908;GSM518910;GSM518912;GSM518914;GSM518916;GSM518918;GSM518920;GSM518922;GSM518924;GSM518926;GSM518928;GSM518930;GSM518932;GSM518934;GSM518936;GSM518938;GSM518940;GSM518942;GSM518944;GSM518946;GSM518948;GSM518950;GSM518952;GSM518954;GSM518956;GSM518958;GSM518960;GSM518962;GSM518964…	CVMHuman	GEO	OmicsoftGene20130723	30373	human	Human.B37.3
no	LMO2	nonischemic cardiomyopathy	myocardium	-0.0689	0.1812	0.2493	GSE1869.GPL96.test4	myocardium	GSE1869	Affymetrix.HG-U133A	glm	Other Comparisons	ClinicalPhenotype => heart biopsy with nonischemic cardiomyopathy vs explanted normal heart	Expression_Intensity_Probes	cardiovascular disease	NA	heart;muscle	.	GSM33093;GSM33095;GSM33097;GSM33098;GSM33099;GSM33100;GSM33102;GSM33103;GSM33104;GSM33105;GSM33106;GSM33107	normal control	normal control	NA	myocardium	heart;muscle	myocardium	.	GSM33108;GSM33109;GSM33110;GSM33111;GSM33112;GSM33113	CVMHuman	GEO	OmicsoftGene20130723	30373	human	Human.B37.3
no	HSPB7	dilated cardiomyopathy	heart	-0.1503	0.0721	0.2559	GSE1145.GPL570.test1	heart	GSE1145	Affymetrix.HG-U133_Plus_2	glm	Disease vs. Normal	DiseaseState => dilated cardiomyopathy vs normal control	Expression_Intensity_Probes	cardiovascular disease	NA	heart	.	GSM25813;GSM25814;GSM25815;GSM25816;GSM25817	normal control	normal control	NA	heart	heart	heart	.	GSM18442;GSM18443;GSM18444;GSM18445;GSM18446;GSM18447;GSM18448;GSM18449;GSM18450;GSM18451;GSM18452	CVMHuman	GEO	OmicsoftGene20130723	30373	human	Human.B37.3
no	HSPB7	ischemic cardiomyopathy	ventricular myocardium	-0.1957	0.0727	0.2594	GSE5406.GPL96.test2	ventricular myocardium	GSE5406	Affymetrix.HG-U133A	glm	Disease vs. Normal	DiseaseState => ischemic cardiomyopathy vs normal control	Expression_Intensity_Probes	cardiovascular disease	NA	heart	.	GSM123518;GSM123519;GSM123520;GSM123521;GSM123525;GSM123526;GSM123527;GSM123529;GSM123531;GSM123532;GSM123539;GSM123543;GSM123544;GSM123545;GSM123546;GSM123548;GSM123549;GSM123552;GSM123553;GSM123556;GSM123558;GSM123561;GSM123562;GSM123567;GSM123569;GSM123570;GSM123573;GSM123574;GSM123576;GSM123577;GSM123579;GSM123580;GSM123581;GSM123583;GSM123584;GSM123585;GSM123594;GSM123595;GSM123596;GSM123598…	normal control	normal control	NA	ventricular myocardium	heart	ventricular myocardium	.	GSM123536;GSM123551;GSM123575;GSM123582;GSM123639;GSM123640;GSM123641;GSM123643;GSM123644;GSM123645;GSM123646;GSM123647;GSM123705;GSM123709;GSM123727	CVMHuman	GEO	OmicsoftGene20130723	30373	human	Human.B37.3
no	HSPB7	dilated cardiomyopathy	myocardium	0.2721	0.074	0.2688	GSE17800.GPL570.test1	myocardium	GSE17800	Affymetrix.HG-U133_Plus_2	glm	Disease vs. Normal	DiseaseState => dilated cardiomyopathy vs normal control	Expression_Intensity_Probes	cardiovascular disease	NA	heart;muscle	.	GSM444224;GSM444226;GSM444228;GSM444230;GSM444232;GSM444234;GSM444236;GSM444238;GSM444240;GSM444242;GSM444244;GSM444246;GSM444248;GSM444250;GSM444252;GSM444254;GSM444256;GSM444258;GSM444260;GSM444262;GSM444264;GSM444266;GSM444268;GSM444270;GSM444272;GSM444274;GSM444276;GSM444278;GSM444280;GSM444282;GSM444284;GSM444286;GSM444288;GSM444289;GSM444290;GSM444291;GSM444292;GSM444293;GSM444294;GSM444295	normal control	normal control	NA	myocardium	heart;muscle	myocardium	.	GSM444296;GSM444297;GSM444298;GSM444299;GSM444300;GSM444301;GSM444302;GSM444303	CVMHuman	GEO	OmicsoftGene20130723	30373	human	Human.B37.3
no	HSPB7	dilated cardiomyopathy	myocardium	0.2721	0.074	0.2688	GSE19303.GPL570.test2	myocardium	GSE19303	Affymetrix.HG-U133_Plus_2	glm	Disease vs. Normal	DiseaseState => dilated cardiomyopathy vs normal control	Expression_Intensity_Probes	cardiovascular disease	NA	heart;muscle	.	GSM444224;GSM444226;GSM444228;GSM444230;GSM444232;GSM444234;GSM444236;GSM444238;GSM444240;GSM444242;GSM444244;GSM444246;GSM444248;GSM444250;GSM444252;GSM444254;GSM444256;GSM444258;GSM444260;GSM444262;GSM444264;GSM444266;GSM444268;GSM444270;GSM444272;GSM444274;GSM444276;GSM444278;GSM444280;GSM444282;GSM444284;GSM444286;GSM444288;GSM444289;GSM444290;GSM444291;GSM444292;GSM444293;GSM444294;GSM444295	normal control	normal control	NA	myocardium	heart;muscle	myocardium	.	GSM444296;GSM444297;GSM444298;GSM444299;GSM444300;GSM444301;GSM444302;GSM444303	CVMHuman	GEO	OmicsoftGene20130723	30373	human	Human.B37.3
no	GATA5	arrhythmogenic right ventricular cardiomyopathy	myocardium	0.2705	0.1262	0.2975	GSE29819.GPL570.test1	myocardium	GSE29819	Affymetrix.HG-U133_Plus_2	glm	Disease vs. Normal	DiseaseState:TissueRegion => left ventricle -> arrhythmogenic right ventricular cardiomyopathy vs normal control	Expression_Intensity_Probes	cardiovascular disease	NA	heart;muscle	.	GSM738990;GSM738992;GSM738994;GSM738996;GSM738998;GSM739000	normal control	normal control	NA	myocardium	heart;muscle	myocardium	.	GSM739016;GSM739018;GSM739020;GSM739022;GSM739024;GSM739026	CVMHuman	GEO	OmicsoftGene20130723	30373	human	Human.B37.3
no	GATA5	dilated cardiomyopathy	myocardium	-0.2443	0.1509	0.3059	GSE29819.GPL570.test4	myocardium	GSE29819	Affymetrix.HG-U133_Plus_2	glm	Disease vs. Normal	DiseaseState:TissueRegion => right ventricle -> dilated cardiomyopathy vs normal control	Expression_Intensity_Probes	cardiovascular disease	NA	heart;muscle	.	GSM739003;GSM739005;GSM739007;GSM739009;GSM739011;GSM739013;GSM739015	normal control	normal control	NA	myocardium	heart;muscle	myocardium	.	GSM739017;GSM739019;GSM739021;GSM739023;GSM739025;GSM739027	CVMHuman	GEO	OmicsoftGene20130723	30373	human	Human.B37.3
no	HSPB7	idiopathic cardiomyopathy	heart	-0.0703	0.2024	0.3358	GSE1145.GPL570.test3	heart	GSE1145	Affymetrix.HG-U133_Plus_2	glm	Disease vs. Normal	DiseaseState => idiopathic cardiomyopathy vs normal control	Expression_Intensity_Probes	cardiovascular disease	NA	heart	.	GSM18422;GSM18423;GSM18424;GSM18425;GSM18426;GSM18427;GSM18428;GSM18429;GSM18430;GSM18431;GSM18432;GSM18433;GSM18434;GSM18435;GSM18436;GSM25801;GSM25802;GSM25803;GSM25804;GSM25805;GSM25806;GSM25807;GSM25808;GSM25809;GSM25810;GSM25811;GSM25812	normal control	normal control	NA	heart	heart	heart	.	GSM18442;GSM18443;GSM18444;GSM18445;GSM18446;GSM18447;GSM18448;GSM18449;GSM18450;GSM18451;GSM18452	CVMHuman	GEO	OmicsoftGene20130723	30373	human	Human.B37.3
no	API5	ischemic cardiomyopathy	myocardium	0.171	0.0659	0.3433	GSE1869.GPL96.test3	myocardium	GSE1869	Affymetrix.HG-U133A	glm	Other Comparisons	ClinicalPhenotype => heart biopsy with ischemic cardiomyopathy vs explanted normal heart	Expression_Intensity_Probes	cardiovascular disease	NA	heart;muscle	.	GSM33092;GSM33096	normal control	normal control	NA	myocardium	heart;muscle	myocardium	.	GSM33108;GSM33109;GSM33110;GSM33111;GSM33112;GSM33113	CVMHuman	GEO	OmicsoftGene20130723	30373	human	Human.B37.3
no	API5	coronary artery disease (CAD)	peripheral blood	-0.1305	0.0146	0.3453	GSE12288.GPL96.test1	peripheral blood cell (PBC)	GSE12288	Affymetrix.HG-U133A	glm	Disease vs. Normal	DiseaseState => coronary artery disease (CAD) vs normal control	Expression_Intensity_Probes	cardiovascular disease	NA	hematopoietic and lymphoid system	peripheral blood cell (PBC)	GSM308601;GSM308603;GSM308604;GSM308605;GSM308606;GSM308607;GSM308608;GSM308609;GSM308610;GSM308611;GSM308613;GSM308614;GSM308615;GSM308616;GSM308617;GSM308618;GSM308620;GSM308622;GSM308623;GSM308625;GSM308626;GSM308627;GSM308629;GSM308631;GSM308632;GSM308634;GSM308637;GSM308639;GSM308640;GSM308641;GSM308642;GSM308644;GSM308645;GSM308646;GSM308647;GSM308650;GSM308653;GSM308655;GSM308657;GSM308658…	normal control	normal control	NA	peripheral blood cell (PBC)	hematopoietic and lymphoid system	peripheral blood	peripheral blood cell (PBC)	GSM308566;GSM308567;GSM308568;GSM308569;GSM308570;GSM308571;GSM308572;GSM308573;GSM308574;GSM308575;GSM308576;GSM308577;GSM308578;GSM308579;GSM308580;GSM308581;GSM308582;GSM308583;GSM308584;GSM308585;GSM308586;GSM308587;GSM308588;GSM308589;GSM308590;GSM308591;GSM308592;GSM308593;GSM308594;GSM308595;GSM308596;GSM308597;GSM308598;GSM308599;GSM308602;GSM308612;GSM308619;GSM308621;GSM308624;GSM308628…	CVMHuman	GEO	OmicsoftGene20130723	30373	human	Human.B37.3
no	HSPB7	protein C deficiency;venous thromboembolism (VTE)	peripheral blood	-0.1935	0.0835	0.3508	GSE17078.GPL96.test1	blood outgrowth endothelial cell	GSE17078	Affymetrix.HG-U133A	glm	Disease vs. Normal	DiseaseState => protein C deficiency;venous thromboembolism (VTE) vs normal control	Expression_Intensity_Probes	cardiovascular disease;hematopoietic system disease	NA	hematopoietic and lymphoid system	blood outgrowth endothelial cell	GSM427263;GSM427264	normal control	normal control	NA	blood outgrowth endothelial cell	hematopoietic and lymphoid system	peripheral blood	blood outgrowth endothelial cell	GSM249425;GSM249426;GSM249427;GSM249428;GSM249430;GSM249431;GSM249432;GSM249433;GSM249434;GSM249435;GSM249436;GSM249437;GSM249438;GSM249439;GSM249440;GSM249441;GSM249442;GSM249443;GSM249444;GSM249445;GSM249446;GSM249447;GSM249448;GSM249449;GSM249450;GSM249451	CVMHuman	GEO	OmicsoftGene20130723	30373	human	Human.B37.3
no	API5	coronary artery disease (CAD)	peripheral blood	-0.0432	0.0571	0.3561	GSE20681.GPL4133.test1	peripheral blood	GSE20681	Agilent.Expression.Human4x44k	glm	Disease vs. Normal	DiseaseState => coronary artery disease (CAD) vs normal control	Expression_Intensity_Probes	cardiovascular disease	NA	hematopoietic and lymphoid system	.	GSM518885;GSM518887;GSM518889;GSM518891;GSM518893;GSM518895;GSM518897;GSM518899;GSM518901;GSM518903;GSM518905;GSM518907;GSM518909;GSM518911;GSM518913;GSM518915;GSM518917;GSM518919;GSM518921;GSM518923;GSM518925;GSM518927;GSM518929;GSM518931;GSM518933;GSM518935;GSM518937;GSM518939;GSM518941;GSM518943;GSM518945;GSM518947;GSM518949;GSM518951;GSM518953;GSM518955;GSM518957;GSM518959;GSM518961;GSM518963…	normal control	normal control	NA	peripheral blood	hematopoietic and lymphoid system	peripheral blood	.	GSM518886;GSM518888;GSM518890;GSM518892;GSM518894;GSM518896;GSM518898;GSM518900;GSM518902;GSM518904;GSM518906;GSM518908;GSM518910;GSM518912;GSM518914;GSM518916;GSM518918;GSM518920;GSM518922;GSM518924;GSM518926;GSM518928;GSM518930;GSM518932;GSM518934;GSM518936;GSM518938;GSM518940;GSM518942;GSM518944;GSM518946;GSM518948;GSM518950;GSM518952;GSM518954;GSM518956;GSM518958;GSM518960;GSM518962;GSM518964…	CVMHuman	GEO	OmicsoftGene20130723	30373	human	Human.B37.3
no	HSPB7	venous thromboembolism (VTE)	peripheral blood	-0.0548	0.2472	0.3607	GSE19151.GPL571.test1	peripheral blood	GSE19151	Affymetrix.HG-U133A_2	glm	Disease vs. Normal	DiseaseState => venous thromboembolism (VTE) vs normal control	Expression_Intensity_Probes	cardiovascular disease	NA	hematopoietic and lymphoid system	.	GSM474761;GSM474762;GSM474763;GSM474764;GSM474765;GSM474766;GSM474767;GSM474768;GSM474769;GSM474770;GSM474771;GSM474772;GSM474773;GSM474774;GSM474775;GSM474776;GSM474777;GSM474778;GSM474779;GSM474780;GSM474781;GSM474782;GSM474783;GSM474784;GSM474785;GSM474786;GSM474787;GSM474788;GSM474789;GSM474790;GSM474791;GSM474792;GSM474793;GSM474794;GSM474795;GSM474796;GSM474798;GSM474799;GSM474800;GSM474801…	normal control	normal control	NA	peripheral blood	hematopoietic and lymphoid system	peripheral blood	.	GSM474708;GSM474709;GSM474710;GSM474711;GSM474712;GSM474713;GSM474714;GSM474715;GSM474716;GSM474717;GSM474718;GSM474719;GSM474720;GSM474721;GSM474722;GSM474723;GSM474724;GSM474725;GSM474726;GSM474727;GSM474728;GSM474729;GSM474730;GSM474731;GSM474732;GSM474733;GSM474734;GSM474735;GSM474736;GSM474737;GSM474738;GSM474739;GSM474740;GSM474741;GSM474742;GSM474743;GSM474744;GSM474745;GSM474746;GSM474747…	CVMHuman	GEO	OmicsoftGene20130723	30373	human	Human.B37.3
no	LMO2	dilated cardiomyopathy	myocardium	0.1741	0.1397	0.3736	GSE17800.GPL570.test1	myocardium	GSE17800	Affymetrix.HG-U133_Plus_2	glm	Disease vs. Normal	DiseaseState => dilated cardiomyopathy vs normal control	Expression_Intensity_Probes	cardiovascular disease	NA	heart;muscle	.	GSM444224;GSM444226;GSM444228;GSM444230;GSM444232;GSM444234;GSM444236;GSM444238;GSM444240;GSM444242;GSM444244;GSM444246;GSM444248;GSM444250;GSM444252;GSM444254;GSM444256;GSM444258;GSM444260;GSM444262;GSM444264;GSM444266;GSM444268;GSM444270;GSM444272;GSM444274;GSM444276;GSM444278;GSM444280;GSM444282;GSM444284;GSM444286;GSM444288;GSM444289;GSM444290;GSM444291;GSM444292;GSM444293;GSM444294;GSM444295	normal control	normal control	NA	myocardium	heart;muscle	myocardium	.	GSM444296;GSM444297;GSM444298;GSM444299;GSM444300;GSM444301;GSM444302;GSM444303	CVMHuman	GEO	OmicsoftGene20130723	30373	human	Human.B37.3
no	LMO2	dilated cardiomyopathy	myocardium	0.1741	0.1397	0.3736	GSE19303.GPL570.test2	myocardium	GSE19303	Affymetrix.HG-U133_Plus_2	glm	Disease vs. Normal	DiseaseState => dilated cardiomyopathy vs normal control	Expression_Intensity_Probes	cardiovascular disease	NA	heart;muscle	.	GSM444224;GSM444226;GSM444228;GSM444230;GSM444232;GSM444234;GSM444236;GSM444238;GSM444240;GSM444242;GSM444244;GSM444246;GSM444248;GSM444250;GSM444252;GSM444254;GSM444256;GSM444258;GSM444260;GSM444262;GSM444264;GSM444266;GSM444268;GSM444270;GSM444272;GSM444274;GSM444276;GSM444278;GSM444280;GSM444282;GSM444284;GSM444286;GSM444288;GSM444289;GSM444290;GSM444291;GSM444292;GSM444293;GSM444294;GSM444295	normal control	normal control	NA	myocardium	heart;muscle	myocardium	.	GSM444296;GSM444297;GSM444298;GSM444299;GSM444300;GSM444301;GSM444302;GSM444303	CVMHuman	GEO	OmicsoftGene20130723	30373	human	Human.B37.3
no	GATA5	dilated cardiomyopathy	myocardium	-0.2472	0.1556	0.3737	GSE21610.GPL570.test1	myocardium	GSE21610	Affymetrix.HG-U133_Plus_2	glm	Disease vs. Normal	DiseaseState => dilated cardiomyopathy vs normal control	Expression_Intensity_Probes	cardiovascular disease	NA	heart;muscle	.	GSM545665;GSM545666;GSM545667;GSM545668;GSM545671;GSM545673;GSM545674;GSM545677;GSM545678;GSM545681;GSM545682;GSM545683;GSM545684;GSM545685;GSM545686;GSM545688;GSM545689;GSM545690;GSM545692;GSM545693	normal control	normal control	NA	myocardium	heart;muscle	myocardium	.	GSM545657;GSM545658;GSM545659;GSM545660;GSM545661;GSM545662;GSM545663;GSM545664	CVMHuman	GEO	OmicsoftGene20130723	30373	human	Human.B37.3
no	HSPB7	ischemic stroke	peripheral blood	0.2719	0.0037	0.3848	GSE22255.GPL570.test1	peripheral blood mononuclear cell (PBMC)	GSE22255	Affymetrix.HG-U133_Plus_2	glm	Disease vs. Normal	DiseaseState => ischemic stroke vs normal control	Expression_Intensity_Probes	cardiovascular disease	NA	hematopoietic and lymphoid system	peripheral blood mononuclear cell (PBMC)	GSM554034;GSM554035;GSM554036;GSM554037;GSM554038;GSM554039;GSM554040;GSM554041;GSM554042;GSM554043;GSM554044;GSM554045;GSM554046;GSM554047;GSM554048;GSM554049;GSM554050;GSM554051;GSM554052;GSM554053	normal control	normal control	NA	peripheral blood mononuclear cell (PBMC)	hematopoietic and lymphoid system	peripheral blood	peripheral blood mononuclear cell (PBMC)	GSM554014;GSM554015;GSM554016;GSM554017;GSM554018;GSM554019;GSM554020;GSM554021;GSM554022;GSM554023;GSM554024;GSM554025;GSM554026;GSM554027;GSM554028;GSM554029;GSM554030;GSM554031;GSM554032;GSM554033	CVMHuman	GEO	OmicsoftGene20130723	30373	human	Human.B37.3
no	API5	coronary artery disease (CAD);diabetes mellitus	peripheral blood	-0.2218	0.0307	0.386	GSE46097.GPL571.test2	peripheral blood	GSE46097	Affymetrix.HG-U133A_2	glm	Disease vs. Normal	DiseaseState => coronary artery disease (CAD);diabetes mellitus vs normal control	Expression_Intensity_Probes	cardiovascular disease;metabolic disease	NA	hematopoietic and lymphoid system	.	GSM1123235;GSM1123244;GSM1123274;GSM1123295;GSM1123313;GSM1123442;GSM1123508;GSM1123550;GSM1123583;GSM1123601	normal control	normal control	NA	peripheral blood	hematopoietic and lymphoid system	peripheral blood	.	GSM1123229;GSM1123232;GSM1123238;GSM1123241;GSM1123253;GSM1123256;GSM1123259;GSM1123262;GSM1123271;GSM1123277;GSM1123280;GSM1123292;GSM1123298;GSM1123304;GSM1123307;GSM1123319;GSM1123325;GSM1123331;GSM1123334;GSM1123337;GSM1123340;GSM1123346;GSM1123349;GSM1123352;GSM1123355;GSM1123361;GSM1123376;GSM1123379;GSM1123382;GSM1123388;GSM1123391;GSM1123394;GSM1123400;GSM1123406;GSM1123409;GSM1123418;GSM…	CVMHuman	GEO	OmicsoftGene20130723	30373	human	Human.B37.3
no	API5	ischemic cardiomyopathy	myocardium	-0.3071	0.1025	0.3884	GSE21610.GPL570.test2	myocardium	GSE21610	Affymetrix.HG-U133_Plus_2	glm	Disease vs. Normal	DiseaseState => ischemic cardiomyopathy vs normal control	Expression_Intensity_Probes	cardiovascular disease	NA	heart;muscle	.	GSM545670;GSM545672;GSM545675;GSM545676;GSM545679;GSM545680;GSM545687;GSM545691;GSM545694	normal control	normal control	NA	myocardium	heart;muscle	myocardium	.	GSM545657;GSM545658;GSM545659;GSM545660;GSM545661;GSM545662;GSM545663;GSM545664	CVMHuman	GEO	OmicsoftGene20130723	30373	human	Human.B37.3
no	LMO2	peripartum cardiomyopathy	heart	-0.2343	0.144	0.3926	GSE1145.GPL570.test5	heart	GSE1145	Affymetrix.HG-U133_Plus_2	glm	Disease vs. Normal	DiseaseState => peripartum cardiomyopathy vs normal control	Expression_Intensity_Probes	cardiovascular disease	NA	heart	.	GSM25823;GSM25825;GSM25826;GSM25827	normal control	normal control	NA	heart	heart	heart	.	GSM18442;GSM18443;GSM18444;GSM18445;GSM18446;GSM18447;GSM18448;GSM18449;GSM18450;GSM18451;GSM18452	CVMHuman	GEO	OmicsoftGene20130723	30373	human	Human.B37.3
no	LMO2	atherosclerosis	peripheral blood	-0.1622	0.2921	0.396	GSE89843.GPL16791.DESeq2.test1	platelet	GSE89843	NGS.Illumina.HiSeq2500	DESeq2.v1.10.1.os.v101316	Disease vs. Normal	DiseaseState => atherosclerosis vs normal control	RnaSeq_Transcript	cardiovascular disease	NA	hematopoietic and lymphoid system	platelet	GSM2391053;GSM2391054;GSM2391055;GSM2391056;GSM2391057;GSM2391069;GSM2391070;GSM2391071;GSM2391072;GSM2391073;GSM2391074;GSM2391075	normal control	normal control	NA	platelet	hematopoietic and lymphoid system	peripheral blood	platelet	GSM2390709;GSM2390710;GSM2390711;GSM2390712;GSM2390713;GSM2390714;GSM2390715;GSM2390716;GSM2390717;GSM2390718;GSM2390719;GSM2390720;GSM2390721;GSM2390722;GSM2390723;GSM2390724;GSM2390725;GSM2390726;GSM2390727;GSM2390728;GSM2390729;GSM2390730;GSM2390731;GSM2390732;GSM2390733;GSM2390734;GSM2390735;GSM2390736;GSM2390737;GSM2390738;GSM2390739;GSM2390740;GSM2390741;GSM2390742;GSM2390744;GSM2390745;GSM…	CVMHuman	GEO	OmicsoftGene20130723	30373	human	Human.B37.3
no	LMO2	dilated cardiomyopathy	myocardium	-0.151	0.1773	0.401	GSE21610.GPL570.test1	myocardium	GSE21610	Affymetrix.HG-U133_Plus_2	glm	Disease vs. Normal	DiseaseState => dilated cardiomyopathy vs normal control	Expression_Intensity_Probes	cardiovascular disease	NA	heart;muscle	.	GSM545665;GSM545666;GSM545667;GSM545668;GSM545671;GSM545673;GSM545674;GSM545677;GSM545678;GSM545681;GSM545682;GSM545683;GSM545684;GSM545685;GSM545686;GSM545688;GSM545689;GSM545690;GSM545692;GSM545693	normal control	normal control	NA	myocardium	heart;muscle	myocardium	.	GSM545657;GSM545658;GSM545659;GSM545660;GSM545661;GSM545662;GSM545663;GSM545664	CVMHuman	GEO	OmicsoftGene20130723	30373	human	Human.B37.3
no	LMO2	dilated cardiomyopathy	myocardium	-0.3499	0.0862	0.4026	GSE29819.GPL570.test2	myocardium	GSE29819	Affymetrix.HG-U133_Plus_2	glm	Disease vs. Normal	DiseaseState:TissueRegion => left ventricle -> dilated cardiomyopathy vs normal control	Expression_Intensity_Probes	cardiovascular disease	NA	heart;muscle	.	GSM739002;GSM739004;GSM739006;GSM739008;GSM739010;GSM739012;GSM739014	normal control	normal control	NA	myocardium	heart;muscle	myocardium	.	GSM739016;GSM739018;GSM739020;GSM739022;GSM739024;GSM739026	CVMHuman	GEO	OmicsoftGene20130723	30373	human	Human.B37.3
no	LMO2	viral cardiomyopathy	heart	0.2273	0.2384	0.4036	GSE1145.GPL570.test6	heart	GSE1145	Affymetrix.HG-U133_Plus_2	glm	Disease vs. Normal	DiseaseState => viral cardiomyopathy vs normal control	Expression_Intensity_Probes	cardiovascular disease	NA	heart	.	GSM25848;GSM25849;GSM25850;GSM25851;GSM25852;GSM25853;GSM25854	normal control	normal control	NA	heart	heart	heart	.	GSM18442;GSM18443;GSM18444;GSM18445;GSM18446;GSM18447;GSM18448;GSM18449;GSM18450;GSM18451;GSM18452	CVMHuman	GEO	OmicsoftGene20130723	30373	human	Human.B37.3
no	LMO2	atrial fibrillation	myocardium	0.1708	0.2578	0.4039	GSE2240.GPL96.test1	myocardium	GSE2240	Affymetrix.HG-U133A	glm	Disease vs. Normal	DiseaseState => atrial fibrillation vs normal control	Expression_Intensity_Probes	cardiovascular disease	NA	heart;muscle	.	GSM40980;GSM40981;GSM40982;GSM40983;GSM40984;GSM40985;GSM40986;GSM40987;GSM40988;GSM40989	normal control	normal control	NA	myocardium	heart;muscle	myocardium	.	GSM41010;GSM41011;GSM41012;GSM41013;GSM41014	CVMHuman	GEO	OmicsoftGene20130723	30373	human	Human.B37.3
no	LMO2	ischemic cardiomyopathy	myocardium	-0.2513	0.1318	0.4313	GSE21610.GPL570.test2	myocardium	GSE21610	Affymetrix.HG-U133_Plus_2	glm	Disease vs. Normal	DiseaseState => ischemic cardiomyopathy vs normal control	Expression_Intensity_Probes	cardiovascular disease	NA	heart;muscle	.	GSM545670;GSM545672;GSM545675;GSM545676;GSM545679;GSM545680;GSM545687;GSM545691;GSM545694	normal control	normal control	NA	myocardium	heart;muscle	myocardium	.	GSM545657;GSM545658;GSM545659;GSM545660;GSM545661;GSM545662;GSM545663;GSM545664	CVMHuman	GEO	OmicsoftGene20130723	30373	human	Human.B37.3
no	HSPB7	dilated cardiomyopathy	myocardium	-0.1932	0.2181	0.4488	GSE21610.GPL570.test1	myocardium	GSE21610	Affymetrix.HG-U133_Plus_2	glm	Disease vs. Normal	DiseaseState => dilated cardiomyopathy vs normal control	Expression_Intensity_Probes	cardiovascular disease	NA	heart;muscle	.	GSM545665;GSM545666;GSM545667;GSM545668;GSM545671;GSM545673;GSM545674;GSM545677;GSM545678;GSM545681;GSM545682;GSM545683;GSM545684;GSM545685;GSM545686;GSM545688;GSM545689;GSM545690;GSM545692;GSM545693	normal control	normal control	NA	myocardium	heart;muscle	myocardium	.	GSM545657;GSM545658;GSM545659;GSM545660;GSM545661;GSM545662;GSM545663;GSM545664	CVMHuman	GEO	OmicsoftGene20130723	30373	human	Human.B37.3
no	LMO2	ischemic cardiomyopathy	myocardium	-0.1204	0.1535	0.4764	GSE1869.GPL96.test3	myocardium	GSE1869	Affymetrix.HG-U133A	glm	Other Comparisons	ClinicalPhenotype => heart biopsy with ischemic cardiomyopathy vs explanted normal heart	Expression_Intensity_Probes	cardiovascular disease	NA	heart;muscle	.	GSM33092;GSM33096	normal control	normal control	NA	myocardium	heart;muscle	myocardium	.	GSM33108;GSM33109;GSM33110;GSM33111;GSM33112;GSM33113	CVMHuman	GEO	OmicsoftGene20130723	30373	human	Human.B37.3
no	HSPB7	atherosclerosis	peripheral blood	-0.3691	0.3763	0.4828	GSE89843.GPL16791.DESeq2.test1	platelet	GSE89843	NGS.Illumina.HiSeq2500	DESeq2.v1.10.1.os.v101316	Disease vs. Normal	DiseaseState => atherosclerosis vs normal control	RnaSeq_Transcript	cardiovascular disease	NA	hematopoietic and lymphoid system	platelet	GSM2391053;GSM2391054;GSM2391055;GSM2391056;GSM2391057;GSM2391069;GSM2391070;GSM2391071;GSM2391072;GSM2391073;GSM2391074;GSM2391075	normal control	normal control	NA	platelet	hematopoietic and lymphoid system	peripheral blood	platelet	GSM2390709;GSM2390710;GSM2390711;GSM2390712;GSM2390713;GSM2390714;GSM2390715;GSM2390716;GSM2390717;GSM2390718;GSM2390719;GSM2390720;GSM2390721;GSM2390722;GSM2390723;GSM2390724;GSM2390725;GSM2390726;GSM2390727;GSM2390728;GSM2390729;GSM2390730;GSM2390731;GSM2390732;GSM2390733;GSM2390734;GSM2390735;GSM2390736;GSM2390737;GSM2390738;GSM2390739;GSM2390740;GSM2390741;GSM2390742;GSM2390744;GSM2390745;GSM…	CVMHuman	GEO	OmicsoftGene20130723	30373	human	Human.B37.3
no	HSPB7	ischemic cardiomyopathy	myocardium	-0.2699	0.1595	0.4829	GSE1869.GPL96.test3	myocardium	GSE1869	Affymetrix.HG-U133A	glm	Other Comparisons	ClinicalPhenotype => heart biopsy with ischemic cardiomyopathy vs explanted normal heart	Expression_Intensity_Probes	cardiovascular disease	NA	heart;muscle	.	GSM33092;GSM33096	normal control	normal control	NA	myocardium	heart;muscle	myocardium	.	GSM33108;GSM33109;GSM33110;GSM33111;GSM33112;GSM33113	CVMHuman	GEO	OmicsoftGene20130723	30373	human	Human.B37.3
no	API5	atherosclerosis	peripheral blood	0.045	0.1996	0.4846	GSE23746.GPL2700.test1	monocyte	GSE23746	GPL7192	glm	Disease vs. Normal	DiseaseState => atherosclerosis vs normal control	Expression_Intensity_Probes	cardiovascular disease	NA	hematopoietic and lymphoid system	monocyte	GSM585961;GSM585962;GSM585963;GSM585964;GSM585965;GSM585966;GSM585967;GSM585968;GSM585969;GSM585970;GSM585971;GSM585972;GSM585973;GSM585974;GSM585975;GSM585976;GSM585977;GSM585978;GSM585980;GSM585981;GSM585982;GSM585983;GSM585984;GSM585985;GSM585986;GSM585987;GSM585988;GSM585989;GSM585990;GSM585991;GSM585992;GSM585993;GSM585994;GSM585995;GSM585996;GSM585997;GSM585998;GSM585999;GSM586000;GSM586001…	normal control	normal control	NA	monocyte	hematopoietic and lymphoid system	peripheral blood	monocyte	GSM585942;GSM585943;GSM585944;GSM585945;GSM585946;GSM585947;GSM585948;GSM585949;GSM585950;GSM585951;GSM585952;GSM585953;GSM585954;GSM585955;GSM585956;GSM585957;GSM585958;GSM585959;GSM585960	CVMHuman	GEO	OmicsoftGene20130723	30373	human	Human.B37.3
no	LMO2	ischemic stroke	peripheral blood	-0.1545	0.0333	0.4871	GSE22255.GPL570.test1	peripheral blood mononuclear cell (PBMC)	GSE22255	Affymetrix.HG-U133_Plus_2	glm	Disease vs. Normal	DiseaseState => ischemic stroke vs normal control	Expression_Intensity_Probes	cardiovascular disease	NA	hematopoietic and lymphoid system	peripheral blood mononuclear cell (PBMC)	GSM554034;GSM554035;GSM554036;GSM554037;GSM554038;GSM554039;GSM554040;GSM554041;GSM554042;GSM554043;GSM554044;GSM554045;GSM554046;GSM554047;GSM554048;GSM554049;GSM554050;GSM554051;GSM554052;GSM554053	normal control	normal control	NA	peripheral blood mononuclear cell (PBMC)	hematopoietic and lymphoid system	peripheral blood	peripheral blood mononuclear cell (PBMC)	GSM554014;GSM554015;GSM554016;GSM554017;GSM554018;GSM554019;GSM554020;GSM554021;GSM554022;GSM554023;GSM554024;GSM554025;GSM554026;GSM554027;GSM554028;GSM554029;GSM554030;GSM554031;GSM554032;GSM554033	CVMHuman	GEO	OmicsoftGene20130723	30373	human	Human.B37.3
no	LMO2	aortic valve stenosis	ventricular myocardium	-0.114	0.1995	0.495	GSE10161.GPL96.test1	ventricular myocardium	GSE10161	Affymetrix.HG-U133A	glm	Disease vs. Normal	DiseaseState => aortic valve stenosis vs normal control	Expression_Intensity_Probes	cardiovascular disease	NA	heart	.	GSM256936;GSM256937;GSM256938;GSM256939;GSM256940;GSM256941;GSM256942;GSM256943;GSM256944;GSM256945;GSM256946;GSM256947;GSM256948;GSM256949;GSM256950;GSM256952;GSM256953;GSM256954;GSM256955	normal control	normal control	NA	ventricular myocardium	heart	ventricular myocardium	.	GSM256929;GSM256930;GSM256931;GSM256933;GSM256934;GSM256935	CVMHuman	GEO	OmicsoftGene20130723	30373	human	Human.B37.3
no	HSPB7	ischemic cardiomyopathy	heart ventricles	-0.2604	0.0316	0.5075	GSE48166.GPL9115.DESeq2.test1	heart ventricles	GSE48166	NGS.Illumina.GenomeAnalyzerII	DESeq2.v1.10.1.os.v101316	Disease vs. Normal	DiseaseState => ischemic cardiomyopathy vs normal control	RnaSeq_Transcript	cardiovascular disease	NA	heart	.	GSM1171565;GSM1171566;GSM1171567;GSM1171568;GSM1171569;GSM1171570;GSM1171571;GSM1171572;GSM1171573;GSM1171574;GSM1171575;GSM1171576;GSM1171577;GSM1171578;GSM1171579	normal control	normal control	NA	heart ventricles	heart	heart ventricles	.	GSM1171549;GSM1171550;GSM1171551;GSM1171552;GSM1171553;GSM1171554;GSM1171555;GSM1171556;GSM1171557;GSM1171558;GSM1171559;GSM1171560;GSM1171561;GSM1171562;GSM1171563	CVMHuman	GEO	OmicsoftGene20130723	30373	human	Human.B37.3
no	HSPB7	ischemic cardiomyopathy	myocardium	-0.1731	0.1847	0.5114	GSE1869.GPL96.test1	myocardium	GSE1869	Affymetrix.HG-U133A	glm	Other Comparisons	ClinicalPhenotype => expanted heart with ischemic cardiomyopathy vs explanted normal heart	Expression_Intensity_Probes	cardiovascular disease	NA	heart;muscle	.	GSM33114;GSM33116;GSM33117;GSM33118;GSM33119;GSM33120;GSM33121	normal control	normal control	NA	myocardium	heart;muscle	myocardium	.	GSM33108;GSM33109;GSM33110;GSM33111;GSM33112;GSM33113	CVMHuman	GEO	OmicsoftGene20130723	30373	human	Human.B37.3
no	LMO2	coronary artery disease (CAD)	peripheral blood	0.0751	0.1177	0.5137	GSE12288.GPL96.test1	peripheral blood cell (PBC)	GSE12288	Affymetrix.HG-U133A	glm	Disease vs. Normal	DiseaseState => coronary artery disease (CAD) vs normal control	Expression_Intensity_Probes	cardiovascular disease	NA	hematopoietic and lymphoid system	peripheral blood cell (PBC)	GSM308601;GSM308603;GSM308604;GSM308605;GSM308606;GSM308607;GSM308608;GSM308609;GSM308610;GSM308611;GSM308613;GSM308614;GSM308615;GSM308616;GSM308617;GSM308618;GSM308620;GSM308622;GSM308623;GSM308625;GSM308626;GSM308627;GSM308629;GSM308631;GSM308632;GSM308634;GSM308637;GSM308639;GSM308640;GSM308641;GSM308642;GSM308644;GSM308645;GSM308646;GSM308647;GSM308650;GSM308653;GSM308655;GSM308657;GSM308658…	normal control	normal control	NA	peripheral blood cell (PBC)	hematopoietic and lymphoid system	peripheral blood	peripheral blood cell (PBC)	GSM308566;GSM308567;GSM308568;GSM308569;GSM308570;GSM308571;GSM308572;GSM308573;GSM308574;GSM308575;GSM308576;GSM308577;GSM308578;GSM308579;GSM308580;GSM308581;GSM308582;GSM308583;GSM308584;GSM308585;GSM308586;GSM308587;GSM308588;GSM308589;GSM308590;GSM308591;GSM308592;GSM308593;GSM308594;GSM308595;GSM308596;GSM308597;GSM308598;GSM308599;GSM308602;GSM308612;GSM308619;GSM308621;GSM308624;GSM308628…	CVMHuman	GEO	OmicsoftGene20130723	30373	human	Human.B37.3
no	API5	ischemic stroke	peripheral blood	-0.1388	0.0511	0.5169	GSE22255.GPL570.test1	peripheral blood mononuclear cell (PBMC)	GSE22255	Affymetrix.HG-U133_Plus_2	glm	Disease vs. Normal	DiseaseState => ischemic stroke vs normal control	Expression_Intensity_Probes	cardiovascular disease	NA	hematopoietic and lymphoid system	peripheral blood mononuclear cell (PBMC)	GSM554034;GSM554035;GSM554036;GSM554037;GSM554038;GSM554039;GSM554040;GSM554041;GSM554042;GSM554043;GSM554044;GSM554045;GSM554046;GSM554047;GSM554048;GSM554049;GSM554050;GSM554051;GSM554052;GSM554053	normal control	normal control	NA	peripheral blood mononuclear cell (PBMC)	hematopoietic and lymphoid system	peripheral blood	peripheral blood mononuclear cell (PBMC)	GSM554014;GSM554015;GSM554016;GSM554017;GSM554018;GSM554019;GSM554020;GSM554021;GSM554022;GSM554023;GSM554024;GSM554025;GSM554026;GSM554027;GSM554028;GSM554029;GSM554030;GSM554031;GSM554032;GSM554033	CVMHuman	GEO	OmicsoftGene20130723	30373	human	Human.B37.3
no	GATA5	peripartum cardiomyopathy	heart	-0.1502	0.2475	0.5178	GSE1145.GPL570.test5	heart	GSE1145	Affymetrix.HG-U133_Plus_2	glm	Disease vs. Normal	DiseaseState => peripartum cardiomyopathy vs normal control	Expression_Intensity_Probes	cardiovascular disease	NA	heart	.	GSM25823;GSM25825;GSM25826;GSM25827	normal control	normal control	NA	heart	heart	heart	.	GSM18442;GSM18443;GSM18444;GSM18445;GSM18446;GSM18447;GSM18448;GSM18449;GSM18450;GSM18451;GSM18452	CVMHuman	GEO	OmicsoftGene20130723	30373	human	Human.B37.3
no	API5	ischemic cardiomyopathy	myocardium	-0.1444	0.1969	0.5274	GSE1869.GPL96.test1	myocardium	GSE1869	Affymetrix.HG-U133A	glm	Other Comparisons	ClinicalPhenotype => expanted heart with ischemic cardiomyopathy vs explanted normal heart	Expression_Intensity_Probes	cardiovascular disease	NA	heart;muscle	.	GSM33114;GSM33116;GSM33117;GSM33118;GSM33119;GSM33120;GSM33121	normal control	normal control	NA	myocardium	heart;muscle	myocardium	.	GSM33108;GSM33109;GSM33110;GSM33111;GSM33112;GSM33113	CVMHuman	GEO	OmicsoftGene20130723	30373	human	Human.B37.3
no	HSPB7	peripartum cardiomyopathy	heart	-0.1017	0.2583	0.5295	GSE1145.GPL570.test5	heart	GSE1145	Affymetrix.HG-U133_Plus_2	glm	Disease vs. Normal	DiseaseState => peripartum cardiomyopathy vs normal control	Expression_Intensity_Probes	cardiovascular disease	NA	heart	.	GSM25823;GSM25825;GSM25826;GSM25827	normal control	normal control	NA	heart	heart	heart	.	GSM18442;GSM18443;GSM18444;GSM18445;GSM18446;GSM18447;GSM18448;GSM18449;GSM18450;GSM18451;GSM18452	CVMHuman	GEO	OmicsoftGene20130723	30373	human	Human.B37.3
no	LMO2	coronary artery disease (CAD)	peripheral blood	0.4524	0.1056	0.533	GSE42148.GPL13607.test1	peripheral blood	GSE42148	Agilent.Expression.Human8x60k.028004	glm	Disease vs. Normal	DiseaseState => coronary artery disease (CAD) vs normal control	Expression_Intensity_Probes	cardiovascular disease	NA	hematopoietic and lymphoid system	.	GSM1033587;GSM1033588;GSM1033589;GSM1033590;GSM1033591;GSM1033592;GSM1033593;GSM1033594;GSM1033595;GSM1033596;GSM1033597;GSM1033598;GSM1033599	normal control	normal control	NA	peripheral blood	hematopoietic and lymphoid system	peripheral blood	.	GSM1033576;GSM1033577;GSM1033578;GSM1033579;GSM1033580;GSM1033581;GSM1033582;GSM1033583;GSM1033584;GSM1033585;GSM1033586	CVMHuman	GEO	OmicsoftGene20130723	30373	human	Human.B37.3
no	HSPB7	pre-eclampsia	peripheral blood	0.0513	0.3203	0.5372	GSE48424.GPL6480.test1	peripheral blood	GSE48424	GPL6480	glm	Disease vs. Normal	DiseaseSubtype => non severe pre-eclampsia vs normal control	Expression_Intensity_Probes	cardiovascular disease	NA	hematopoietic and lymphoid system	.	GSM1177786;GSM1177788;GSM1177791;GSM1177797;GSM1177806	normal control	normal control	NA	peripheral blood	hematopoietic and lymphoid system	peripheral blood	.	GSM1177777;GSM1177778;GSM1177780;GSM1177782;GSM1177783;GSM1177784;GSM1177789;GSM1177793;GSM1177795;GSM1177798;GSM1177799;GSM1177800;GSM1177801;GSM1177802;GSM1177804;GSM1177805;GSM1177809;GSM1177810	CVMHuman	GEO	OmicsoftGene20130723	30373	human	Human.B37.3
no	GATA5	ischemic cardiomyopathy	myocardium	-0.2419	0.2294	0.5459	GSE21610.GPL570.test2	myocardium	GSE21610	Affymetrix.HG-U133_Plus_2	glm	Disease vs. Normal	DiseaseState => ischemic cardiomyopathy vs normal control	Expression_Intensity_Probes	cardiovascular disease	NA	heart;muscle	.	GSM545670;GSM545672;GSM545675;GSM545676;GSM545679;GSM545680;GSM545687;GSM545691;GSM545694	normal control	normal control	NA	myocardium	heart;muscle	myocardium	.	GSM545657;GSM545658;GSM545659;GSM545660;GSM545661;GSM545662;GSM545663;GSM545664	CVMHuman	GEO	OmicsoftGene20130723	30373	human	Human.B37.3
no	HSPB7	coronary artery disease (CAD)	peripheral blood	0.0662	0.1507	0.5496	GSE12288.GPL96.test1	peripheral blood cell (PBC)	GSE12288	Affymetrix.HG-U133A	glm	Disease vs. Normal	DiseaseState => coronary artery disease (CAD) vs normal control	Expression_Intensity_Probes	cardiovascular disease	NA	hematopoietic and lymphoid system	peripheral blood cell (PBC)	GSM308601;GSM308603;GSM308604;GSM308605;GSM308606;GSM308607;GSM308608;GSM308609;GSM308610;GSM308611;GSM308613;GSM308614;GSM308615;GSM308616;GSM308617;GSM308618;GSM308620;GSM308622;GSM308623;GSM308625;GSM308626;GSM308627;GSM308629;GSM308631;GSM308632;GSM308634;GSM308637;GSM308639;GSM308640;GSM308641;GSM308642;GSM308644;GSM308645;GSM308646;GSM308647;GSM308650;GSM308653;GSM308655;GSM308657;GSM308658…	normal control	normal control	NA	peripheral blood cell (PBC)	hematopoietic and lymphoid system	peripheral blood	peripheral blood cell (PBC)	GSM308566;GSM308567;GSM308568;GSM308569;GSM308570;GSM308571;GSM308572;GSM308573;GSM308574;GSM308575;GSM308576;GSM308577;GSM308578;GSM308579;GSM308580;GSM308581;GSM308582;GSM308583;GSM308584;GSM308585;GSM308586;GSM308587;GSM308588;GSM308589;GSM308590;GSM308591;GSM308592;GSM308593;GSM308594;GSM308595;GSM308596;GSM308597;GSM308598;GSM308599;GSM308602;GSM308612;GSM308619;GSM308621;GSM308624;GSM308628…	CVMHuman	GEO	OmicsoftGene20130723	30373	human	Human.B37.3
no	GATA5	arrhythmogenic right ventricular cardiomyopathy	myocardium	-0.2033	0.2468	0.5503	GSE29819.GPL570.test3	myocardium	GSE29819	Affymetrix.HG-U133_Plus_2	glm	Disease vs. Normal	DiseaseState:TissueRegion => right ventricle -> arrhythmogenic right ventricular cardiomyopathy vs normal control	Expression_Intensity_Probes	cardiovascular disease	NA	heart;muscle	.	GSM738991;GSM738993;GSM738995;GSM738997;GSM738999;GSM739001	normal control	normal control	NA	myocardium	heart;muscle	myocardium	.	GSM739017;GSM739019;GSM739021;GSM739023;GSM739025;GSM739027	CVMHuman	GEO	OmicsoftGene20130723	30373	human	Human.B37.3
no	HSPB7	ischemic cardiomyopathy	myocardium	-0.2151	0.2372	0.554	GSE21610.GPL570.test2	myocardium	GSE21610	Affymetrix.HG-U133_Plus_2	glm	Disease vs. Normal	DiseaseState => ischemic cardiomyopathy vs normal control	Expression_Intensity_Probes	cardiovascular disease	NA	heart;muscle	.	GSM545670;GSM545672;GSM545675;GSM545676;GSM545679;GSM545680;GSM545687;GSM545691;GSM545694	normal control	normal control	NA	myocardium	heart;muscle	myocardium	.	GSM545657;GSM545658;GSM545659;GSM545660;GSM545661;GSM545662;GSM545663;GSM545664	CVMHuman	GEO	OmicsoftGene20130723	30373	human	Human.B37.3
no	HSPB7	coronary artery disease (CAD)	peripheral blood	1.1463	0.1281	0.5629	GSE42148.GPL13607.test1	peripheral blood	GSE42148	Agilent.Expression.Human8x60k.028004	glm	Disease vs. Normal	DiseaseState => coronary artery disease (CAD) vs normal control	Expression_Intensity_Probes	cardiovascular disease	NA	hematopoietic and lymphoid system	.	GSM1033587;GSM1033588;GSM1033589;GSM1033590;GSM1033591;GSM1033592;GSM1033593;GSM1033594;GSM1033595;GSM1033596;GSM1033597;GSM1033598;GSM1033599	normal control	normal control	NA	peripheral blood	hematopoietic and lymphoid system	peripheral blood	.	GSM1033576;GSM1033577;GSM1033578;GSM1033579;GSM1033580;GSM1033581;GSM1033582;GSM1033583;GSM1033584;GSM1033585;GSM1033586	CVMHuman	GEO	OmicsoftGene20130723	30373	human	Human.B37.3
no	API5	atherosclerosis	peripheral blood	-0.1476	0.4627	0.5661	GSE89843.GPL16791.DESeq2.test1	platelet	GSE89843	NGS.Illumina.HiSeq2500	DESeq2.v1.10.1.os.v101316	Disease vs. Normal	DiseaseState => atherosclerosis vs normal control	RnaSeq_Transcript	cardiovascular disease	NA	hematopoietic and lymphoid system	platelet	GSM2391053;GSM2391054;GSM2391055;GSM2391056;GSM2391057;GSM2391069;GSM2391070;GSM2391071;GSM2391072;GSM2391073;GSM2391074;GSM2391075	normal control	normal control	NA	platelet	hematopoietic and lymphoid system	peripheral blood	platelet	GSM2390709;GSM2390710;GSM2390711;GSM2390712;GSM2390713;GSM2390714;GSM2390715;GSM2390716;GSM2390717;GSM2390718;GSM2390719;GSM2390720;GSM2390721;GSM2390722;GSM2390723;GSM2390724;GSM2390725;GSM2390726;GSM2390727;GSM2390728;GSM2390729;GSM2390730;GSM2390731;GSM2390732;GSM2390733;GSM2390734;GSM2390735;GSM2390736;GSM2390737;GSM2390738;GSM2390739;GSM2390740;GSM2390741;GSM2390742;GSM2390744;GSM2390745;GSM…	CVMHuman	GEO	OmicsoftGene20130723	30373	human	Human.B37.3
no	GATA5	myocardial infarction	peripheral blood	-0.0542	0.4125	0.5699	GSE58294.GPL570.test2	peripheral blood	GSE58294	Affymetrix.HG-U133_Plus_2	glm	Disease vs. Normal	ExperimentGroup => 3 hours after stroke vs normal control	Expression_Intensity_Probes	cardiovascular disease	NA	hematopoietic and lymphoid system	.	GSM1406056;GSM1406057;GSM1406058;GSM1406059;GSM1406060;GSM1406061;GSM1406062;GSM1406063;GSM1406064;GSM1406065;GSM1406066;GSM1406067;GSM1406068;GSM1406069;GSM1406070;GSM1406071;GSM1406072;GSM1406073;GSM1406074;GSM1406075;GSM1406076;GSM1406077;GSM1406078	normal control	normal control	NA	peripheral blood	hematopoietic and lymphoid system	peripheral blood	.	GSM1406033;GSM1406034;GSM1406035;GSM1406036;GSM1406037;GSM1406038;GSM1406039;GSM1406040;GSM1406041;GSM1406042;GSM1406043;GSM1406044;GSM1406045;GSM1406046;GSM1406047;GSM1406048;GSM1406049;GSM1406050;GSM1406051;GSM1406052;GSM1406053;GSM1406054;GSM1406055	CVMHuman	GEO	OmicsoftGene20130723	30373	human	Human.B37.3
no	API5	peripheral arterial disease	peripheral blood	0.0694	0.0293	0.5736	GSE27034.GPL570.test1	peripheral blood mononuclear cell (PBMC)	GSE27034	Affymetrix.HG-U133_Plus_2	glm	Disease vs. Normal	DiseaseState => peripheral arterial disease vs normal control	Expression_Intensity_Probes	cardiovascular disease	NA	hematopoietic and lymphoid system	peripheral blood mononuclear cell (PBMC)	GSM902322;GSM902323;GSM902324;GSM902325;GSM902326;GSM902327;GSM902328;GSM902329;GSM902330;GSM902331;GSM902332;GSM902333;GSM902334;GSM902335;GSM902336;GSM902337;GSM902338;GSM902339;GSM902340	normal control	normal control	NA	peripheral blood mononuclear cell (PBMC)	hematopoietic and lymphoid system	peripheral blood	peripheral blood mononuclear cell (PBMC)	GSM902341;GSM902342;GSM902343;GSM902344;GSM902345;GSM902346;GSM902347;GSM902348;GSM902349;GSM902350;GSM902351;GSM902352;GSM902353;GSM902354;GSM902355;GSM902356;GSM902357;GSM902358	CVMHuman	GEO	OmicsoftGene20130723	30373	human	Human.B37.3
no	LMO2	protein C deficiency;venous thromboembolism (VTE)	peripheral blood	-0.1279	0.2564	0.5744	GSE17078.GPL96.test1	blood outgrowth endothelial cell	GSE17078	Affymetrix.HG-U133A	glm	Disease vs. Normal	DiseaseState => protein C deficiency;venous thromboembolism (VTE) vs normal control	Expression_Intensity_Probes	cardiovascular disease;hematopoietic system disease	NA	hematopoietic and lymphoid system	blood outgrowth endothelial cell	GSM427263;GSM427264	normal control	normal control	NA	blood outgrowth endothelial cell	hematopoietic and lymphoid system	peripheral blood	blood outgrowth endothelial cell	GSM249425;GSM249426;GSM249427;GSM249428;GSM249430;GSM249431;GSM249432;GSM249433;GSM249434;GSM249435;GSM249436;GSM249437;GSM249438;GSM249439;GSM249440;GSM249441;GSM249442;GSM249443;GSM249444;GSM249445;GSM249446;GSM249447;GSM249448;GSM249449;GSM249450;GSM249451	CVMHuman	GEO	OmicsoftGene20130723	30373	human	Human.B37.3
no	LMO2	dilated cardiomyopathy	heart	-0.2778	0.3502	0.5786	GSE1145.GPL8300.test2	heart	GSE1145	Affymetrix.HG_U95Av2	glm	Disease vs. Normal	DiseaseState => dilated cardiomyopathy vs normal control	Expression_Intensity_Probes	cardiovascular disease	NA	heart	.	GSM25791;GSM25792;GSM25793;GSM25794;GSM25795;GSM25796	normal control	normal control	NA	heart	heart	heart	.	GSM25797;GSM25799;GSM25800	CVMHuman	GEO	OmicsoftGene20130723	30373	human	Human.B37.3
no	API5	atrial fibrillation	myocardium	0.1949	0.0733	0.6051	GSE76899.GPL17586.test1	myocardium	GSE76899	Affymetrix.HTA-2_0	glm	Disease vs. Normal	DiseaseState => atrial fibrillation vs normal control	Expression_Intensity_Probes	cardiovascular disease	NA	heart;muscle	.	GSM2040284;GSM2040285;GSM2040286;GSM2040291;GSM2040292	normal control	normal control	NA	myocardium	heart;muscle	myocardium	.	GSM2040281;GSM2040282;GSM2040283;GSM2040287;GSM2040288;GSM2040289	CVMHuman	GEO	OmicsoftGene20130723	30373	human	Human.B37.3
no	HSPB7	dilated cardiomyopathy	heart	-0.2638	0.2667	0.607	GSE71613.GPL11154.DESeq2.test1	heart	GSE71613	NGS.Illumina.HiSeq2000	DESeq2.v1.10.1.os.v101316	Disease vs. Normal	DiseaseState => dilated cardiomyopathy vs normal control	RnaSeq_Transcript	cardiovascular disease	NA	heart	.	GSM1841270;GSM1841273	normal control	normal control	NA	heart	heart	heart	.	GSM1841251;GSM1841259;GSM1841261;GSM1841263	CVMHuman	GEO	OmicsoftGene20130723	30373	human	Human.B37.3
no	API5	dilated cardiomyopathy	myocardium	0.1713	0.206	0.6084	GSE29819.GPL570.test2	myocardium	GSE29819	Affymetrix.HG-U133_Plus_2	glm	Disease vs. Normal	DiseaseState:TissueRegion => left ventricle -> dilated cardiomyopathy vs normal control	Expression_Intensity_Probes	cardiovascular disease	NA	heart;muscle	.	GSM739002;GSM739004;GSM739006;GSM739008;GSM739010;GSM739012;GSM739014	normal control	normal control	NA	myocardium	heart;muscle	myocardium	.	GSM739016;GSM739018;GSM739020;GSM739022;GSM739024;GSM739026	CVMHuman	GEO	OmicsoftGene20130723	30373	human	Human.B37.3
no	API5	hypertension	peripheral blood	0.2729	0.3948	0.6195	GSE75360.GPL10558.test1	peripheral blood mononuclear cell (PBMC)	GSE75360	Illumina.HumanHT-12_V4_0_R1_15002873_B	glm	Disease vs. Normal	DiseaseState:Ethnicity => African American -> hypertension vs normal control	Expression_Intensity_Probes	cardiovascular disease	NA	hematopoietic and lymphoid system	peripheral blood mononuclear cell (PBMC)	GSM1953895;GSM1953896;GSM1953897;GSM1953898;GSM1953899	normal control	normal control	NA	peripheral blood mononuclear cell (PBMC)	hematopoietic and lymphoid system	peripheral blood	peripheral blood mononuclear cell (PBMC)	GSM1953900;GSM1953901;GSM1953902;GSM1953903;GSM1953904;GSM1953905	CVMHuman	GEO	OmicsoftGene20130723	30373	human	Human.B37.3
no	LMO2	coronary artery disease (CAD)	peripheral blood	-0.0018	0.2458	0.6229	GSE20681.GPL4133.test1	peripheral blood	GSE20681	Agilent.Expression.Human4x44k	glm	Disease vs. Normal	DiseaseState => coronary artery disease (CAD) vs normal control	Expression_Intensity_Probes	cardiovascular disease	NA	hematopoietic and lymphoid system	.	GSM518885;GSM518887;GSM518889;GSM518891;GSM518893;GSM518895;GSM518897;GSM518899;GSM518901;GSM518903;GSM518905;GSM518907;GSM518909;GSM518911;GSM518913;GSM518915;GSM518917;GSM518919;GSM518921;GSM518923;GSM518925;GSM518927;GSM518929;GSM518931;GSM518933;GSM518935;GSM518937;GSM518939;GSM518941;GSM518943;GSM518945;GSM518947;GSM518949;GSM518951;GSM518953;GSM518955;GSM518957;GSM518959;GSM518961;GSM518963…	normal control	normal control	NA	peripheral blood	hematopoietic and lymphoid system	peripheral blood	.	GSM518886;GSM518888;GSM518890;GSM518892;GSM518894;GSM518896;GSM518898;GSM518900;GSM518902;GSM518904;GSM518906;GSM518908;GSM518910;GSM518912;GSM518914;GSM518916;GSM518918;GSM518920;GSM518922;GSM518924;GSM518926;GSM518928;GSM518930;GSM518932;GSM518934;GSM518936;GSM518938;GSM518940;GSM518942;GSM518944;GSM518946;GSM518948;GSM518950;GSM518952;GSM518954;GSM518956;GSM518958;GSM518960;GSM518962;GSM518964…	CVMHuman	GEO	OmicsoftGene20130723	30373	human	Human.B37.3
no	LMO2	dilated cardiomyopathy	heart	-0.2692	0.2835	0.6231	GSE71613.GPL11154.DESeq2.test1	heart	GSE71613	NGS.Illumina.HiSeq2000	DESeq2.v1.10.1.os.v101316	Disease vs. Normal	DiseaseState => dilated cardiomyopathy vs normal control	RnaSeq_Transcript	cardiovascular disease	NA	heart	.	GSM1841270;GSM1841273	normal control	normal control	NA	heart	heart	heart	.	GSM1841251;GSM1841259;GSM1841261;GSM1841263	CVMHuman	GEO	OmicsoftGene20130723	30373	human	Human.B37.3
no	API5	heart failure	ventricular myocardium	0.1291	0.4521	0.6338	GSE26887.GPL6244.test1	ventricular myocardium	GSE26887	Affymetrix.HuGene-1_0-st-v1	glm	Disease vs. Normal	DiseaseState => heart failure vs normal control	Expression_Intensity_Probes	cardiovascular disease	NA	heart	.	GSM662170;GSM662171;GSM662172;GSM662173;GSM662175;GSM662176;GSM662177;GSM662178;GSM662179;GSM662180;GSM662181	normal control	normal control	NA	ventricular myocardium	heart	ventricular myocardium	.	GSM662158;GSM662159;GSM662160;GSM662161;GSM662162	CVMHuman	GEO	OmicsoftGene20130723	30373	human	Human.B37.3
no	API5	atherosclerosis	peripheral blood	-0.1997	0.0475	0.6376	GSE20129.GPL10558.test1	peripheral blood cell (PBC)	GSE20129	Illumina.HumanHT-12_V4_0_R1_15002873_B	glm	Disease vs. Normal	DiseaseState => atherosclerosis vs normal control	Expression_Intensity_Probes	cardiovascular disease	NA	hematopoietic and lymphoid system	peripheral blood cell (PBC)	GSM640438;GSM640439;GSM640440;GSM640441;GSM640442;GSM640443;GSM640444;GSM640445	normal control	normal control	NA	peripheral blood cell (PBC)	hematopoietic and lymphoid system	peripheral blood	peripheral blood cell (PBC)	GSM640446;GSM640447;GSM640448;GSM640449;GSM640450;GSM640451;GSM640452;GSM640453	CVMHuman	GEO	OmicsoftGene20130723	30373	human	Human.B37.3
no	HSPB7	atherosclerosis	peripheral blood	0.18	0.3517	0.6388	GSE9820.GPL6255.test2	hematopoietic stem cell (HSC)	GSE9820	Illumina.HumanRef-8_V2_0_R1_11223162_A	glm	Disease vs. Normal	DiseaseState:CellType => hematopoietic stem cell (HSC) -> atherosclerosis vs normal control	Expression_Intensity_Probes	cardiovascular disease	none	hematopoietic and lymphoid system	hematopoietic stem cell (HSC)	GSM247715;GSM247749;GSM247756;GSM247778;GSM247802;GSM247810;GSM247821;GSM247828;GSM247836;GSM247845	normal control	normal control	none	hematopoietic stem cell (HSC)	hematopoietic and lymphoid system	peripheral blood	hematopoietic stem cell (HSC)	GSM247713;GSM247742;GSM247752;GSM247762;GSM247797;GSM247832;GSM247834;GSM247843;GSM247849	CVMHuman	GEO	OmicsoftGene20130723	30373	human	Human.B37.3
no	HSPB7	atherosclerosis	peripheral blood	-0.024	0.3464	0.6475	GSE23746.GPL2700.test1	monocyte	GSE23746	GPL7192	glm	Disease vs. Normal	DiseaseState => atherosclerosis vs normal control	Expression_Intensity_Probes	cardiovascular disease	NA	hematopoietic and lymphoid system	monocyte	GSM585961;GSM585962;GSM585963;GSM585964;GSM585965;GSM585966;GSM585967;GSM585968;GSM585969;GSM585970;GSM585971;GSM585972;GSM585973;GSM585974;GSM585975;GSM585976;GSM585977;GSM585978;GSM585980;GSM585981;GSM585982;GSM585983;GSM585984;GSM585985;GSM585986;GSM585987;GSM585988;GSM585989;GSM585990;GSM585991;GSM585992;GSM585993;GSM585994;GSM585995;GSM585996;GSM585997;GSM585998;GSM585999;GSM586000;GSM586001…	normal control	normal control	NA	monocyte	hematopoietic and lymphoid system	peripheral blood	monocyte	GSM585942;GSM585943;GSM585944;GSM585945;GSM585946;GSM585947;GSM585948;GSM585949;GSM585950;GSM585951;GSM585952;GSM585953;GSM585954;GSM585955;GSM585956;GSM585957;GSM585958;GSM585959;GSM585960	CVMHuman	GEO	OmicsoftGene20130723	30373	human	Human.B37.3
no	API5	atherosclerosis	peripheral blood	-0.1049	0.0214	0.6511	GSE20129.GPL6104.test1	peripheral blood cell (PBC)	GSE20129	Illumina.HumanRef-8_V2_0_R1_11223162_A	glm	Disease vs. Normal	DiseaseState:Ethnicity => African American -> atherosclerosis vs normal control	Expression_Intensity_Probes	cardiovascular disease	NA	hematopoietic and lymphoid system	peripheral blood cell (PBC)	GSM502402;GSM502404;GSM502408;GSM502409;GSM502442;GSM502445;GSM502446;GSM502447;GSM502453;GSM502460;GSM502486;GSM502493;GSM502513	normal control	normal control	NA	peripheral blood cell (PBC)	hematopoietic and lymphoid system	peripheral blood	peripheral blood cell (PBC)	GSM502405;GSM502410;GSM502426;GSM502437;GSM502451;GSM502458;GSM502465;GSM502466;GSM502473;GSM502480;GSM502481;GSM502482;GSM502483;GSM502494;GSM502495;GSM502496;GSM502516	CVMHuman	GEO	OmicsoftGene20130723	30373	human	Human.B37.3
no	API5	coronary artery disease (CAD)	peripheral blood	0.2258	0.2126	0.6557	GSE42148.GPL13607.test1	peripheral blood	GSE42148	Agilent.Expression.Human8x60k.028004	glm	Disease vs. Normal	DiseaseState => coronary artery disease (CAD) vs normal control	Expression_Intensity_Probes	cardiovascular disease	NA	hematopoietic and lymphoid system	.	GSM1033587;GSM1033588;GSM1033589;GSM1033590;GSM1033591;GSM1033592;GSM1033593;GSM1033594;GSM1033595;GSM1033596;GSM1033597;GSM1033598;GSM1033599	normal control	normal control	NA	peripheral blood	hematopoietic and lymphoid system	peripheral blood	.	GSM1033576;GSM1033577;GSM1033578;GSM1033579;GSM1033580;GSM1033581;GSM1033582;GSM1033583;GSM1033584;GSM1033585;GSM1033586	CVMHuman	GEO	OmicsoftGene20130723	30373	human	Human.B37.3
no	LMO2	coronary artery disease (CAD)	peripheral blood	0.0936	0.08	0.6573	GSE66175.GPL571.test1	peripheral blood	GSE66175	Affymetrix.HG-U133A_2	glm	Disease vs. Normal	DiseaseState => coronary artery disease (CAD) vs normal control	Expression_Intensity_Probes	cardiovascular disease	NA	hematopoietic and lymphoid system	.	GSM1123226;GSM1123247;GSM1123250;GSM1123268;GSM1123283;GSM1123286;GSM1123301;GSM1123310;GSM1123316;GSM1123322;GSM1123343;GSM1123358;GSM1123367;GSM1123370;GSM1123373;GSM1123385;GSM1123403;GSM1123412;GSM1123439;GSM1123451;GSM1123457;GSM1123469;GSM1123472;GSM1123475;GSM1123496;GSM1123511;GSM1123514;GSM1123517;GSM1123559;GSM1123562;GSM1123577;GSM1123580;GSM1123586;GSM1123589;GSM1123595;GSM1616283;GSM…	normal control	normal control	NA	peripheral blood	hematopoietic and lymphoid system	peripheral blood	.	GSM1123229;GSM1123232;GSM1123238;GSM1123241;GSM1123253;GSM1123256;GSM1123259;GSM1123262;GSM1123271;GSM1123277;GSM1123280;GSM1123292;GSM1123298;GSM1123304;GSM1123307;GSM1123319;GSM1123325;GSM1123331;GSM1123334;GSM1123337;GSM1123340;GSM1123346;GSM1123349;GSM1123352;GSM1123355;GSM1123361;GSM1123376;GSM1123379;GSM1123382;GSM1123388;GSM1123391;GSM1123394;GSM1123400;GSM1123406;GSM1123409;GSM1123418;GSM…	CVMHuman	GEO	OmicsoftGene20130723	30373	human	Human.B37.3
no	API5	ischemic cardiomyopathy	heart ventricles	0.2518	0.0902	0.6618	GSE42955.GPL6244.test2	heart ventricles	GSE42955	Affymetrix.HuGene-1_0-st-v1	glm	Disease vs. Normal	DiseaseState => ischemic cardiomyopathy vs normal control	Expression_Intensity_Probes	cardiovascular disease	NA	heart	.	GSM1053914;GSM1053916;GSM1053920;GSM1053921;GSM1053923;GSM1053927;GSM1053928;GSM1053930;GSM1053931;GSM1053932;GSM1053934;GSM1053936	normal control	normal control	NA	heart ventricles	heart	heart ventricles	.	GSM1053922;GSM1053929;GSM1053939;GSM1053940;GSM1053942	CVMHuman	GEO	OmicsoftGene20130723	30373	human	Human.B37.3
no	API5	protein C deficiency;venous thromboembolism (VTE)	peripheral blood	0.2456	0.3613	0.6646	GSE17078.GPL96.test1	blood outgrowth endothelial cell	GSE17078	Affymetrix.HG-U133A	glm	Disease vs. Normal	DiseaseState => protein C deficiency;venous thromboembolism (VTE) vs normal control	Expression_Intensity_Probes	cardiovascular disease;hematopoietic system disease	NA	hematopoietic and lymphoid system	blood outgrowth endothelial cell	GSM427263;GSM427264	normal control	normal control	NA	blood outgrowth endothelial cell	hematopoietic and lymphoid system	peripheral blood	blood outgrowth endothelial cell	GSM249425;GSM249426;GSM249427;GSM249428;GSM249430;GSM249431;GSM249432;GSM249433;GSM249434;GSM249435;GSM249436;GSM249437;GSM249438;GSM249439;GSM249440;GSM249441;GSM249442;GSM249443;GSM249444;GSM249445;GSM249446;GSM249447;GSM249448;GSM249449;GSM249450;GSM249451	CVMHuman	GEO	OmicsoftGene20130723	30373	human	Human.B37.3
no	GATA5	atherosclerosis	peripheral blood	-0.0876	0.0676	0.6653	GSE20129.GPL10558.test1	peripheral blood cell (PBC)	GSE20129	Illumina.HumanHT-12_V4_0_R1_15002873_B	glm	Disease vs. Normal	DiseaseState => atherosclerosis vs normal control	Expression_Intensity_Probes	cardiovascular disease	NA	hematopoietic and lymphoid system	peripheral blood cell (PBC)	GSM640438;GSM640439;GSM640440;GSM640441;GSM640442;GSM640443;GSM640444;GSM640445	normal control	normal control	NA	peripheral blood cell (PBC)	hematopoietic and lymphoid system	peripheral blood	peripheral blood cell (PBC)	GSM640446;GSM640447;GSM640448;GSM640449;GSM640450;GSM640451;GSM640452;GSM640453	CVMHuman	GEO	OmicsoftGene20130723	30373	human	Human.B37.3
no	API5	pre-eclampsia	peripheral blood	-0.1617	0.2879	0.6655	GSE48424.GPL6480.test2	peripheral blood	GSE48424	GPL6480	glm	Disease vs. Normal	DiseaseSubtype => severe pre-eclampsia vs normal control	Expression_Intensity_Probes	cardiovascular disease	NA	hematopoietic and lymphoid system	.	GSM1177776;GSM1177779;GSM1177781;GSM1177785;GSM1177787;GSM1177790;GSM1177792;GSM1177794;GSM1177796;GSM1177803;GSM1177807;GSM1177808	normal control	normal control	NA	peripheral blood	hematopoietic and lymphoid system	peripheral blood	.	GSM1177777;GSM1177778;GSM1177780;GSM1177782;GSM1177783;GSM1177784;GSM1177789;GSM1177793;GSM1177795;GSM1177798;GSM1177799;GSM1177800;GSM1177801;GSM1177802;GSM1177804;GSM1177805;GSM1177809;GSM1177810	CVMHuman	GEO	OmicsoftGene20130723	30373	human	Human.B37.3
no	HSPB7	restrictive cardiomyopathy	heart	-0.2407	0.3931	0.6695	GSE71613.GPL11154.DESeq2.test2	heart	GSE71613	NGS.Illumina.HiSeq2000	DESeq2.v1.10.1.os.v101316	Disease vs. Normal	DiseaseState => restrictive cardiomyopathy vs normal control	RnaSeq_Transcript	cardiovascular disease	NA	heart	.	GSM1841266;GSM1841268	normal control	normal control	NA	heart	heart	heart	.	GSM1841251;GSM1841259;GSM1841261;GSM1841263	CVMHuman	GEO	OmicsoftGene20130723	30373	human	Human.B37.3
no	API5	ischemic cardiomyopathy	peripheral blood	-0.1025	0.3481	0.6714	GSE60217.GPL11154.DESeq2.test4	peripheral blood mononuclear cell (PBMC)	GSE60217	NGS.Illumina.HiSeq2000	DESeq2.v1.10.1.os.v101316	Disease vs. Normal	DiseaseState => ischemic cardiomyopathy vs normal control	RnaSeq_Transcript	cardiovascular disease	NA	hematopoietic and lymphoid system	peripheral blood mononuclear cell (PBMC)	GSM1654548;GSM1654550;GSM1654552;GSM1654554	normal control	normal control	NA	peripheral blood mononuclear cell (PBMC)	hematopoietic and lymphoid system	peripheral blood	peripheral blood mononuclear cell (PBMC)	GSM1654540;GSM1654542;GSM1654544;GSM1654546	CVMHuman	GEO	OmicsoftGene20130723	30373	human	Human.B37.3
no	LMO2	atherosclerosis	peripheral blood	-0.244	0.0268	0.6752	GSE9874.GPL96.test1	foam cell	GSE9874	Affymetrix.HG-U133A	glm	Disease vs. Normal	DiseaseState:CellType => foam cell -> atherosclerosis vs normal control	Expression_Intensity_Probes	cardiovascular disease	oxidized LDL	hematopoietic and lymphoid system	foam cell	GSM249366;GSM249370;GSM249374;GSM249380;GSM249384;GSM249388;GSM249392;GSM249394;GSM249398;GSM249402;GSM249406;GSM249412;GSM249414;GSM249420;GSM249422	normal control	normal control	oxidized LDL	foam cell	hematopoietic and lymphoid system	peripheral blood	foam cell	GSM249368;GSM249372;GSM249376;GSM249378;GSM249382;GSM249386;GSM249390;GSM249396;GSM249400;GSM249404;GSM249408;GSM249410;GSM249416;GSM249418;GSM249424	CVMHuman	GEO	OmicsoftGene20130723	30373	human	Human.B37.3
no	LMO2	atherosclerosis	peripheral blood	-0.218	0.0466	0.6763	GSE9874.GPL96.test2	monocyte derived macrophage	GSE9874	Affymetrix.HG-U133A	glm	Disease vs. Normal	DiseaseState:CellType => monocyte derived macrophage -> atherosclerosis vs normal control	Expression_Intensity_Probes	cardiovascular disease	none	hematopoietic and lymphoid system	monocyte derived macrophage	GSM249365;GSM249369;GSM249373;GSM249379;GSM249383;GSM249387;GSM249391;GSM249393;GSM249397;GSM249401;GSM249405;GSM249411;GSM249413;GSM249419;GSM249421	normal control	normal control	none	monocyte derived macrophage	hematopoietic and lymphoid system	peripheral blood	monocyte derived macrophage	GSM249367;GSM249371;GSM249375;GSM249377;GSM249381;GSM249385;GSM249389;GSM249395;GSM249399;GSM249403;GSM249407;GSM249409;GSM249415;GSM249417;GSM249423	CVMHuman	GEO	OmicsoftGene20130723	30373	human	Human.B37.3
no	LMO2	ischemic cardiomyopathy	myocardium	-0.0519	0.3622	0.6787	GSE1869.GPL96.test1	myocardium	GSE1869	Affymetrix.HG-U133A	glm	Other Comparisons	ClinicalPhenotype => expanted heart with ischemic cardiomyopathy vs explanted normal heart	Expression_Intensity_Probes	cardiovascular disease	NA	heart;muscle	.	GSM33114;GSM33116;GSM33117;GSM33118;GSM33119;GSM33120;GSM33121	normal control	normal control	NA	myocardium	heart;muscle	myocardium	.	GSM33108;GSM33109;GSM33110;GSM33111;GSM33112;GSM33113	CVMHuman	GEO	OmicsoftGene20130723	30373	human	Human.B37.3
no	API5	dilated cardiomyopathy	heart ventricles	-0.3703	0.1624	0.6843	GSE42955.GPL6244.test1	heart ventricles	GSE42955	Affymetrix.HuGene-1_0-st-v1	glm	Disease vs. Normal	DiseaseState => dilated cardiomyopathy vs normal control	Expression_Intensity_Probes	cardiovascular disease	NA	heart	.	GSM1053915;GSM1053917;GSM1053918;GSM1053919;GSM1053924;GSM1053925;GSM1053926;GSM1053933;GSM1053935;GSM1053937;GSM1053938;GSM1053941	normal control	normal control	NA	heart ventricles	heart	heart ventricles	.	GSM1053922;GSM1053929;GSM1053939;GSM1053940;GSM1053942	CVMHuman	GEO	OmicsoftGene20130723	30373	human	Human.B37.3
no	LMO2	ischemic cardiomyopathy	heart ventricles	-0.2958	0.1079	0.6856	GSE42955.GPL6244.test2	heart ventricles	GSE42955	Affymetrix.HuGene-1_0-st-v1	glm	Disease vs. Normal	DiseaseState => ischemic cardiomyopathy vs normal control	Expression_Intensity_Probes	cardiovascular disease	NA	heart	.	GSM1053914;GSM1053916;GSM1053920;GSM1053921;GSM1053923;GSM1053927;GSM1053928;GSM1053930;GSM1053931;GSM1053932;GSM1053934;GSM1053936	normal control	normal control	NA	heart ventricles	heart	heart ventricles	.	GSM1053922;GSM1053929;GSM1053939;GSM1053940;GSM1053942	CVMHuman	GEO	OmicsoftGene20130723	30373	human	Human.B37.3
no	GATA5	pre-eclampsia	peripheral blood	0.0372	0.4847	0.6866	GSE48424.GPL6480.test1	peripheral blood	GSE48424	GPL6480	glm	Disease vs. Normal	DiseaseSubtype => non severe pre-eclampsia vs normal control	Expression_Intensity_Probes	cardiovascular disease	NA	hematopoietic and lymphoid system	.	GSM1177786;GSM1177788;GSM1177791;GSM1177797;GSM1177806	normal control	normal control	NA	peripheral blood	hematopoietic and lymphoid system	peripheral blood	.	GSM1177777;GSM1177778;GSM1177780;GSM1177782;GSM1177783;GSM1177784;GSM1177789;GSM1177793;GSM1177795;GSM1177798;GSM1177799;GSM1177800;GSM1177801;GSM1177802;GSM1177804;GSM1177805;GSM1177809;GSM1177810	CVMHuman	GEO	OmicsoftGene20130723	30373	human	Human.B37.3
no	HSPB7	ischemic cardiomyopathy	heart ventricles	0.1512	0.1201	0.6986	GSE42955.GPL6244.test2	heart ventricles	GSE42955	Affymetrix.HuGene-1_0-st-v1	glm	Disease vs. Normal	DiseaseState => ischemic cardiomyopathy vs normal control	Expression_Intensity_Probes	cardiovascular disease	NA	heart	.	GSM1053914;GSM1053916;GSM1053920;GSM1053921;GSM1053923;GSM1053927;GSM1053928;GSM1053930;GSM1053931;GSM1053932;GSM1053934;GSM1053936	normal control	normal control	NA	heart ventricles	heart	heart ventricles	.	GSM1053922;GSM1053929;GSM1053939;GSM1053940;GSM1053942	CVMHuman	GEO	OmicsoftGene20130723	30373	human	Human.B37.3
no	HSPB7	atherosclerosis	peripheral blood	0.1489	0.2018	0.7002	GSE9874.GPL96.test2	monocyte derived macrophage	GSE9874	Affymetrix.HG-U133A	glm	Disease vs. Normal	DiseaseState:CellType => monocyte derived macrophage -> atherosclerosis vs normal control	Expression_Intensity_Probes	cardiovascular disease	none	hematopoietic and lymphoid system	monocyte derived macrophage	GSM249365;GSM249369;GSM249373;GSM249379;GSM249383;GSM249387;GSM249391;GSM249393;GSM249397;GSM249401;GSM249405;GSM249411;GSM249413;GSM249419;GSM249421	normal control	normal control	none	monocyte derived macrophage	hematopoietic and lymphoid system	peripheral blood	monocyte derived macrophage	GSM249367;GSM249371;GSM249375;GSM249377;GSM249381;GSM249385;GSM249389;GSM249395;GSM249399;GSM249403;GSM249407;GSM249409;GSM249415;GSM249417;GSM249423	CVMHuman	GEO	OmicsoftGene20130723	30373	human	Human.B37.3
no	HSPB7	atrial fibrillation	myocardium	0.1313	0.1775	0.7011	GSE76899.GPL17586.test1	myocardium	GSE76899	Affymetrix.HTA-2_0	glm	Disease vs. Normal	DiseaseState => atrial fibrillation vs normal control	Expression_Intensity_Probes	cardiovascular disease	NA	heart;muscle	.	GSM2040284;GSM2040285;GSM2040286;GSM2040291;GSM2040292	normal control	normal control	NA	myocardium	heart;muscle	myocardium	.	GSM2040281;GSM2040282;GSM2040283;GSM2040287;GSM2040288;GSM2040289	CVMHuman	GEO	OmicsoftGene20130723	30373	human	Human.B37.3
no	API5	atherosclerosis	peripheral blood	-0.2163	0.25	0.7174	GSE9874.GPL96.test2	monocyte derived macrophage	GSE9874	Affymetrix.HG-U133A	glm	Disease vs. Normal	DiseaseState:CellType => monocyte derived macrophage -> atherosclerosis vs normal control	Expression_Intensity_Probes	cardiovascular disease	none	hematopoietic and lymphoid system	monocyte derived macrophage	GSM249365;GSM249369;GSM249373;GSM249379;GSM249383;GSM249387;GSM249391;GSM249393;GSM249397;GSM249401;GSM249405;GSM249411;GSM249413;GSM249419;GSM249421	normal control	normal control	none	monocyte derived macrophage	hematopoietic and lymphoid system	peripheral blood	monocyte derived macrophage	GSM249367;GSM249371;GSM249375;GSM249377;GSM249381;GSM249385;GSM249389;GSM249395;GSM249399;GSM249403;GSM249407;GSM249409;GSM249415;GSM249417;GSM249423	CVMHuman	GEO	OmicsoftGene20130723	30373	human	Human.B37.3
no	GATA5	intracranial aneurysm	peripheral blood	-0.0404	0.3886	0.7202	GSE36791.GPL10558.test1	peripheral blood	GSE36791	Illumina.HumanHT-12_V4_0_R1_15002873_B	glm	Disease vs. Normal	DiseaseState => intracranial aneurysm vs normal control	Expression_Intensity_Probes	cardiovascular disease	NA	hematopoietic and lymphoid system	.	GSM901103;GSM901105;GSM901106;GSM901107;GSM901109;GSM901110;GSM901114;GSM901116;GSM901118;GSM901119;GSM901120;GSM901122;GSM901124;GSM901125;GSM901127;GSM901128;GSM901129;GSM901131;GSM901133;GSM901134;GSM901136;GSM901137;GSM901138;GSM901140;GSM901141;GSM901142;GSM901143;GSM901146;GSM901147;GSM901148;GSM901150;GSM901151;GSM901152;GSM901153;GSM901154;GSM901156;GSM901157;GSM901158;GSM901160;GSM901162	normal control	normal control	NA	peripheral blood	hematopoietic and lymphoid system	peripheral blood	.	GSM901102;GSM901104;GSM901108;GSM901113;GSM901115;GSM901117;GSM901121;GSM901123;GSM901126;GSM901130;GSM901132;GSM901135;GSM901139;GSM901144;GSM901145;GSM901149;GSM901155;GSM901159	CVMHuman	GEO	OmicsoftGene20130723	30373	human	Human.B37.3
no	API5	pre-eclampsia	peripheral blood	-0.4037	0.0796	0.7332	GSE86200.GPL10558.test5	peripheral blood	GSE86200	Illumina.HumanHT-12_V4_0_R1_15002873_B	glm	Disease vs. Normal	DiseaseState:Dosage:SamplingTime => 400 IU:10-18 weeks of gestation -> pre-eclampsia vs normal control	Expression_Intensity_Probes	cardiovascular disease	NA	hematopoietic and lymphoid system	.	GSM2297652;GSM2297672;GSM2297684	normal control	normal control	NA	peripheral blood	hematopoietic and lymphoid system	peripheral blood	.	GSM2297642;GSM2297648;GSM2297650;GSM2297656;GSM2297658;GSM2297660;GSM2297670;GSM2297676;GSM2297680;GSM2297682;GSM2297686;GSM2297688	ImmunoHuman	GEO	OmicsoftGene20130723	30373	human	Human.B37.3
no	LMO2	type 2 diabetes mellitus;heart failure	ventricular myocardium	0.0804	0.5511	0.7396	GSE26887.GPL6244.test2	ventricular myocardium	GSE26887	Affymetrix.HuGene-1_0-st-v1	glm	Disease vs. Normal	DiseaseState => type 2 diabetes mellitus;heart failure vs normal control	Expression_Intensity_Probes	cardiovascular disease;metabolic disease	NA	heart	.	GSM662163;GSM662164;GSM662166;GSM662167;GSM662168;GSM662169	normal control	normal control	NA	ventricular myocardium	heart	ventricular myocardium	.	GSM662158;GSM662159;GSM662160;GSM662161;GSM662162	CVMHuman	GEO	OmicsoftGene20130723	30373	human	Human.B37.3
no	GATA5	ischemic stroke	peripheral blood	0.0875	0.3502	0.7428	GSE22255.GPL570.test1	peripheral blood mononuclear cell (PBMC)	GSE22255	Affymetrix.HG-U133_Plus_2	glm	Disease vs. Normal	DiseaseState => ischemic stroke vs normal control	Expression_Intensity_Probes	cardiovascular disease	NA	hematopoietic and lymphoid system	peripheral blood mononuclear cell (PBMC)	GSM554034;GSM554035;GSM554036;GSM554037;GSM554038;GSM554039;GSM554040;GSM554041;GSM554042;GSM554043;GSM554044;GSM554045;GSM554046;GSM554047;GSM554048;GSM554049;GSM554050;GSM554051;GSM554052;GSM554053	normal control	normal control	NA	peripheral blood mononuclear cell (PBMC)	hematopoietic and lymphoid system	peripheral blood	peripheral blood mononuclear cell (PBMC)	GSM554014;GSM554015;GSM554016;GSM554017;GSM554018;GSM554019;GSM554020;GSM554021;GSM554022;GSM554023;GSM554024;GSM554025;GSM554026;GSM554027;GSM554028;GSM554029;GSM554030;GSM554031;GSM554032;GSM554033	CVMHuman	GEO	OmicsoftGene20130723	30373	human	Human.B37.3
no	API5	type 2 diabetes mellitus;heart failure	ventricular myocardium	0.1195	0.5595	0.746	GSE26887.GPL6244.test2	ventricular myocardium	GSE26887	Affymetrix.HuGene-1_0-st-v1	glm	Disease vs. Normal	DiseaseState => type 2 diabetes mellitus;heart failure vs normal control	Expression_Intensity_Probes	cardiovascular disease;metabolic disease	NA	heart	.	GSM662163;GSM662164;GSM662166;GSM662167;GSM662168;GSM662169	normal control	normal control	NA	ventricular myocardium	heart	ventricular myocardium	.	GSM662158;GSM662159;GSM662160;GSM662161;GSM662162	CVMHuman	GEO	OmicsoftGene20130723	30373	human	Human.B37.3
no	API5	autism spectrum disorder;DiGeorge syndrome	peripheral blood	0.3407	0.2618	0.7464	GSE59216.GPL10558.test1	peripheral blood	GSE59216	Illumina.HumanHT-12_V4_0_R1_15002873_B	glm	Disease vs. Normal	DiseaseState => autism spectrum disorder;DiGeorge syndrome vs normal control	Expression_Intensity_Probes	cardiovascular disease;mental disorder	NA	hematopoietic and lymphoid system	.	GSM1430774;GSM1430784;GSM1430788;GSM1430804;GSM1430825;GSM1430840;GSM1430846	normal control	normal control	NA	peripheral blood	hematopoietic and lymphoid system	peripheral blood	.	GSM1430772;GSM1430773;GSM1430775;GSM1430776;GSM1430777;GSM1430779;GSM1430781;GSM1430782;GSM1430783;GSM1430785;GSM1430787;GSM1430789;GSM1430790;GSM1430794;GSM1430795;GSM1430796;GSM1430797;GSM1430798;GSM1430800;GSM1430801;GSM1430802;GSM1430807;GSM1430808;GSM1430809;GSM1430810;GSM1430811;GSM1430813;GSM1430815;GSM1430816;GSM1430818;GSM1430819;GSM1430821;GSM1430822;GSM1430823;GSM1430826;GSM1430827;GSM…	ImmunoHuman	GEO	OmicsoftGene20130723	30373	human	Human.B37.3
no	API5	atherosclerosis;systemic lupus erythematosus (SLE)	peripheral blood	0.1092	0.1122	0.7556	GSE37356.GPL10558.test2	monocyte	GSE37356	Illumina.HumanHT-12_V4_0_R1_15002873_B	glm	Disease vs. Normal	CellType:DiseaseState => monocyte -> atherosclerosis;systemic lupus erythematosus (SLE) vs normal control	Expression_Intensity_Probes	autoimmune disease;cardiovascular disease	NA	hematopoietic and lymphoid system	monocyte	GSM916585;GSM916587;GSM916589;GSM916601;GSM916609;GSM916613;GSM916619;GSM916633;GSM916638;GSM916643	normal control	normal control	NA	monocyte	hematopoietic and lymphoid system	peripheral blood	monocyte	GSM916575;GSM916591;GSM916599;GSM916615;GSM916627;GSM916631;GSM916641	ImmunoHuman	GEO	OmicsoftGene20130723	30373	human	Human.B37.3
no	HSPB7	coronary artery disease (CAD);diabetes mellitus	peripheral blood	-0.0963	0.3405	0.756	GSE46097.GPL571.test2	peripheral blood	GSE46097	Affymetrix.HG-U133A_2	glm	Disease vs. Normal	DiseaseState => coronary artery disease (CAD);diabetes mellitus vs normal control	Expression_Intensity_Probes	cardiovascular disease;metabolic disease	NA	hematopoietic and lymphoid system	.	GSM1123235;GSM1123244;GSM1123274;GSM1123295;GSM1123313;GSM1123442;GSM1123508;GSM1123550;GSM1123583;GSM1123601	normal control	normal control	NA	peripheral blood	hematopoietic and lymphoid system	peripheral blood	.	GSM1123229;GSM1123232;GSM1123238;GSM1123241;GSM1123253;GSM1123256;GSM1123259;GSM1123262;GSM1123271;GSM1123277;GSM1123280;GSM1123292;GSM1123298;GSM1123304;GSM1123307;GSM1123319;GSM1123325;GSM1123331;GSM1123334;GSM1123337;GSM1123340;GSM1123346;GSM1123349;GSM1123352;GSM1123355;GSM1123361;GSM1123376;GSM1123379;GSM1123382;GSM1123388;GSM1123391;GSM1123394;GSM1123400;GSM1123406;GSM1123409;GSM1123418;GSM…	CVMHuman	GEO	OmicsoftGene20130723	30373	human	Human.B37.3
no	LMO2	pre-eclampsia	peripheral blood	0.2002	0.4288	0.7632	GSE48424.GPL6480.test2	peripheral blood	GSE48424	GPL6480	glm	Disease vs. Normal	DiseaseSubtype => severe pre-eclampsia vs normal control	Expression_Intensity_Probes	cardiovascular disease	NA	hematopoietic and lymphoid system	.	GSM1177776;GSM1177779;GSM1177781;GSM1177785;GSM1177787;GSM1177790;GSM1177792;GSM1177794;GSM1177796;GSM1177803;GSM1177807;GSM1177808	normal control	normal control	NA	peripheral blood	hematopoietic and lymphoid system	peripheral blood	.	GSM1177777;GSM1177778;GSM1177780;GSM1177782;GSM1177783;GSM1177784;GSM1177789;GSM1177793;GSM1177795;GSM1177798;GSM1177799;GSM1177800;GSM1177801;GSM1177802;GSM1177804;GSM1177805;GSM1177809;GSM1177810	CVMHuman	GEO	OmicsoftGene20130723	30373	human	Human.B37.3
no	GATA5	atherosclerosis	peripheral blood	0.0747	0.5155	0.766	GSE9820.GPL6255.test2	hematopoietic stem cell (HSC)	GSE9820	Illumina.HumanRef-8_V2_0_R1_11223162_A	glm	Disease vs. Normal	DiseaseState:CellType => hematopoietic stem cell (HSC) -> atherosclerosis vs normal control	Expression_Intensity_Probes	cardiovascular disease	none	hematopoietic and lymphoid system	hematopoietic stem cell (HSC)	GSM247715;GSM247749;GSM247756;GSM247778;GSM247802;GSM247810;GSM247821;GSM247828;GSM247836;GSM247845	normal control	normal control	none	hematopoietic stem cell (HSC)	hematopoietic and lymphoid system	peripheral blood	hematopoietic stem cell (HSC)	GSM247713;GSM247742;GSM247752;GSM247762;GSM247797;GSM247832;GSM247834;GSM247843;GSM247849	CVMHuman	GEO	OmicsoftGene20130723	30373	human	Human.B37.3
no	LMO2	restrictive cardiomyopathy	heart	-0.1912	0.5309	0.769	GSE71613.GPL11154.DESeq2.test2	heart	GSE71613	NGS.Illumina.HiSeq2000	DESeq2.v1.10.1.os.v101316	Disease vs. Normal	DiseaseState => restrictive cardiomyopathy vs normal control	RnaSeq_Transcript	cardiovascular disease	NA	heart	.	GSM1841266;GSM1841268	normal control	normal control	NA	heart	heart	heart	.	GSM1841251;GSM1841259;GSM1841261;GSM1841263	CVMHuman	GEO	OmicsoftGene20130723	30373	human	Human.B37.3
no	API5	atherosclerosis	peripheral blood	0.2922	0.1226	0.7795	GSE9874.GPL96.test1	foam cell	GSE9874	Affymetrix.HG-U133A	glm	Disease vs. Normal	DiseaseState:CellType => foam cell -> atherosclerosis vs normal control	Expression_Intensity_Probes	cardiovascular disease	oxidized LDL	hematopoietic and lymphoid system	foam cell	GSM249366;GSM249370;GSM249374;GSM249380;GSM249384;GSM249388;GSM249392;GSM249394;GSM249398;GSM249402;GSM249406;GSM249412;GSM249414;GSM249420;GSM249422	normal control	normal control	oxidized LDL	foam cell	hematopoietic and lymphoid system	peripheral blood	foam cell	GSM249368;GSM249372;GSM249376;GSM249378;GSM249382;GSM249386;GSM249390;GSM249396;GSM249400;GSM249404;GSM249408;GSM249410;GSM249416;GSM249418;GSM249424	CVMHuman	GEO	OmicsoftGene20130723	30373	human	Human.B37.3
no	LMO2	coronary artery disease (CAD);diabetes mellitus	peripheral blood	0.0737	0.3745	0.7806	GSE46097.GPL571.test2	peripheral blood	GSE46097	Affymetrix.HG-U133A_2	glm	Disease vs. Normal	DiseaseState => coronary artery disease (CAD);diabetes mellitus vs normal control	Expression_Intensity_Probes	cardiovascular disease;metabolic disease	NA	hematopoietic and lymphoid system	.	GSM1123235;GSM1123244;GSM1123274;GSM1123295;GSM1123313;GSM1123442;GSM1123508;GSM1123550;GSM1123583;GSM1123601	normal control	normal control	NA	peripheral blood	hematopoietic and lymphoid system	peripheral blood	.	GSM1123229;GSM1123232;GSM1123238;GSM1123241;GSM1123253;GSM1123256;GSM1123259;GSM1123262;GSM1123271;GSM1123277;GSM1123280;GSM1123292;GSM1123298;GSM1123304;GSM1123307;GSM1123319;GSM1123325;GSM1123331;GSM1123334;GSM1123337;GSM1123340;GSM1123346;GSM1123349;GSM1123352;GSM1123355;GSM1123361;GSM1123376;GSM1123379;GSM1123382;GSM1123388;GSM1123391;GSM1123394;GSM1123400;GSM1123406;GSM1123409;GSM1123418;GSM…	CVMHuman	GEO	OmicsoftGene20130723	30373	human	Human.B37.3
no	LMO2	heart failure	ventricular myocardium	-0.0525	0.6614	0.7992	GSE26887.GPL6244.test1	ventricular myocardium	GSE26887	Affymetrix.HuGene-1_0-st-v1	glm	Disease vs. Normal	DiseaseState => heart failure vs normal control	Expression_Intensity_Probes	cardiovascular disease	NA	heart	.	GSM662170;GSM662171;GSM662172;GSM662173;GSM662175;GSM662176;GSM662177;GSM662178;GSM662179;GSM662180;GSM662181	normal control	normal control	NA	ventricular myocardium	heart	ventricular myocardium	.	GSM662158;GSM662159;GSM662160;GSM662161;GSM662162	CVMHuman	GEO	OmicsoftGene20130723	30373	human	Human.B37.3
no	LMO2	dilated cardiomyopathy	heart ventricles	-0.1836	0.3109	0.8011	GSE42955.GPL6244.test1	heart ventricles	GSE42955	Affymetrix.HuGene-1_0-st-v1	glm	Disease vs. Normal	DiseaseState => dilated cardiomyopathy vs normal control	Expression_Intensity_Probes	cardiovascular disease	NA	heart	.	GSM1053915;GSM1053917;GSM1053918;GSM1053919;GSM1053924;GSM1053925;GSM1053926;GSM1053933;GSM1053935;GSM1053937;GSM1053938;GSM1053941	normal control	normal control	NA	heart ventricles	heart	heart ventricles	.	GSM1053922;GSM1053929;GSM1053939;GSM1053940;GSM1053942	CVMHuman	GEO	OmicsoftGene20130723	30373	human	Human.B37.3
no	HSPB7	autism spectrum disorder;DiGeorge syndrome	peripheral blood	-0.0476	0.4537	0.8038	GSE59216.GPL10558.test1	peripheral blood	GSE59216	Illumina.HumanHT-12_V4_0_R1_15002873_B	glm	Disease vs. Normal	DiseaseState => autism spectrum disorder;DiGeorge syndrome vs normal control	Expression_Intensity_Probes	cardiovascular disease;mental disorder	NA	hematopoietic and lymphoid system	.	GSM1430774;GSM1430784;GSM1430788;GSM1430804;GSM1430825;GSM1430840;GSM1430846	normal control	normal control	NA	peripheral blood	hematopoietic and lymphoid system	peripheral blood	.	GSM1430772;GSM1430773;GSM1430775;GSM1430776;GSM1430777;GSM1430779;GSM1430781;GSM1430782;GSM1430783;GSM1430785;GSM1430787;GSM1430789;GSM1430790;GSM1430794;GSM1430795;GSM1430796;GSM1430797;GSM1430798;GSM1430800;GSM1430801;GSM1430802;GSM1430807;GSM1430808;GSM1430809;GSM1430810;GSM1430811;GSM1430813;GSM1430815;GSM1430816;GSM1430818;GSM1430819;GSM1430821;GSM1430822;GSM1430823;GSM1430826;GSM1430827;GSM…	ImmunoHuman	GEO	OmicsoftGene20130723	30373	human	Human.B37.3
no	GATA5	tetralogy of Fallot	heart ventricles	-0.1573	0.6466	0.8153	GSE36761.GPL9052.DESeq2.test1	heart ventricles	GSE36761	NGS.Illumina.GenomeAnalyzer	DESeq2.v1.10.1.os.v101316	Disease vs. Normal	DiseaseState => tetralogy of Fallot vs normal control	RnaSeq_Transcript	cardiovascular disease	NA	heart	.	GSM900483;GSM900484;GSM900485;GSM900486;GSM900487;GSM900488;GSM900489;GSM900490;GSM900491;GSM900492;GSM900493;GSM900494;GSM900495;GSM900496;GSM900497;GSM900498;GSM900499;GSM900500;GSM900501;GSM900502;GSM900503;GSM900504	normal control	normal control	NA	heart ventricles	heart	heart ventricles	.	GSM900475;GSM900477;GSM900478;GSM900479;GSM900480;GSM900481;GSM900482	CVMHuman	GEO	OmicsoftGene20130723	30373	human	Human.B37.3
no	LMO2	peripheral arterial disease	peripheral blood	0.1531	0.1383	0.8154	GSE27034.GPL570.test1	peripheral blood mononuclear cell (PBMC)	GSE27034	Affymetrix.HG-U133_Plus_2	glm	Disease vs. Normal	DiseaseState => peripheral arterial disease vs normal control	Expression_Intensity_Probes	cardiovascular disease	NA	hematopoietic and lymphoid system	peripheral blood mononuclear cell (PBMC)	GSM902322;GSM902323;GSM902324;GSM902325;GSM902326;GSM902327;GSM902328;GSM902329;GSM902330;GSM902331;GSM902332;GSM902333;GSM902334;GSM902335;GSM902336;GSM902337;GSM902338;GSM902339;GSM902340	normal control	normal control	NA	peripheral blood mononuclear cell (PBMC)	hematopoietic and lymphoid system	peripheral blood	peripheral blood mononuclear cell (PBMC)	GSM902341;GSM902342;GSM902343;GSM902344;GSM902345;GSM902346;GSM902347;GSM902348;GSM902349;GSM902350;GSM902351;GSM902352;GSM902353;GSM902354;GSM902355;GSM902356;GSM902357;GSM902358	CVMHuman	GEO	OmicsoftGene20130723	30373	human	Human.B37.3
no	GATA5	ischemic cardiomyopathy	heart ventricles	0.1079	0.3466	0.8351	GSE42955.GPL6244.test2	heart ventricles	GSE42955	Affymetrix.HuGene-1_0-st-v1	glm	Disease vs. Normal	DiseaseState => ischemic cardiomyopathy vs normal control	Expression_Intensity_Probes	cardiovascular disease	NA	heart	.	GSM1053914;GSM1053916;GSM1053920;GSM1053921;GSM1053923;GSM1053927;GSM1053928;GSM1053930;GSM1053931;GSM1053932;GSM1053934;GSM1053936	normal control	normal control	NA	heart ventricles	heart	heart ventricles	.	GSM1053922;GSM1053929;GSM1053939;GSM1053940;GSM1053942	CVMHuman	GEO	OmicsoftGene20130723	30373	human	Human.B37.3
no	HSPB7	DiGeorge syndrome	peripheral blood	0.0519	0.397	0.8385	GSE59216.GPL6947.test2	peripheral blood	GSE59216	Illumina.HumanHT-12_V3_0_R2_11283641_A	glm	Disease vs. Normal	DiseaseState => DiGeorge syndrome vs normal control	Expression_Intensity_Probes	cardiovascular disease	NA	hematopoietic and lymphoid system	.	GSM1430750;GSM1430751;GSM1430752;GSM1430753;GSM1430754;GSM1430759;GSM1430760;GSM1430761;GSM1430766;GSM1430767	normal control	normal control	NA	peripheral blood	hematopoietic and lymphoid system	peripheral blood	.	GSM1430756;GSM1430757;GSM1430765;GSM1430768;GSM1430770	ImmunoHuman	GEO	OmicsoftGene20130723	30373	human	Human.B37.3
no	HSPB7	atherosclerosis	peripheral blood	-0.026	0.2463	0.8391	GSE20129.GPL6104.test1	peripheral blood cell (PBC)	GSE20129	Illumina.HumanRef-8_V2_0_R1_11223162_A	glm	Disease vs. Normal	DiseaseState:Ethnicity => African American -> atherosclerosis vs normal control	Expression_Intensity_Probes	cardiovascular disease	NA	hematopoietic and lymphoid system	peripheral blood cell (PBC)	GSM502402;GSM502404;GSM502408;GSM502409;GSM502442;GSM502445;GSM502446;GSM502447;GSM502453;GSM502460;GSM502486;GSM502493;GSM502513	normal control	normal control	NA	peripheral blood cell (PBC)	hematopoietic and lymphoid system	peripheral blood	peripheral blood cell (PBC)	GSM502405;GSM502410;GSM502426;GSM502437;GSM502451;GSM502458;GSM502465;GSM502466;GSM502473;GSM502480;GSM502481;GSM502482;GSM502483;GSM502494;GSM502495;GSM502496;GSM502516	CVMHuman	GEO	OmicsoftGene20130723	30373	human	Human.B37.3
no	API5	coronary artery disease (CAD)	peripheral blood	-0.0667	0.5179	0.8456	GSE60217.GPL11154.DESeq2.test3	peripheral blood mononuclear cell (PBMC)	GSE60217	NGS.Illumina.HiSeq2000	DESeq2.v1.10.1.os.v101316	Disease vs. Normal	DiseaseState => coronary artery disease (CAD) vs normal control	RnaSeq_Transcript	cardiovascular disease	NA	hematopoietic and lymphoid system	peripheral blood mononuclear cell (PBMC)	GSM1654531;GSM1654533;GSM1654535;GSM1654537	normal control	normal control	NA	peripheral blood mononuclear cell (PBMC)	hematopoietic and lymphoid system	peripheral blood	peripheral blood mononuclear cell (PBMC)	GSM1654540;GSM1654542;GSM1654544;GSM1654546	CVMHuman	GEO	OmicsoftGene20130723	30373	human	Human.B37.3
no	HSPB7	dilated cardiomyopathy	heart ventricles	0.0828	0.3872	0.8467	GSE42955.GPL6244.test1	heart ventricles	GSE42955	Affymetrix.HuGene-1_0-st-v1	glm	Disease vs. Normal	DiseaseState => dilated cardiomyopathy vs normal control	Expression_Intensity_Probes	cardiovascular disease	NA	heart	.	GSM1053915;GSM1053917;GSM1053918;GSM1053919;GSM1053924;GSM1053925;GSM1053926;GSM1053933;GSM1053935;GSM1053937;GSM1053938;GSM1053941	normal control	normal control	NA	heart ventricles	heart	heart ventricles	.	GSM1053922;GSM1053929;GSM1053939;GSM1053940;GSM1053942	CVMHuman	GEO	OmicsoftGene20130723	30373	human	Human.B37.3
no	LMO2	atrial fibrillation	left cardiac atrium	-0.2582	0.1236	0.8626	GSE14975.GPL570.test1	left cardiac atrium	GSE14975	Affymetrix.HG-U133_Plus_2	glm	Disease vs. Normal	DiseaseState => atrial fibrillation vs normal control	Expression_Intensity_Probes	cardiovascular disease	NA	heart	.	GSM373956;GSM373957;GSM373958;GSM373959;GSM373960	normal control	normal control	NA	left cardiac atrium	heart	left cardiac atrium	.	GSM373961;GSM373962;GSM373963;GSM373964;GSM373965	CVMHuman	GEO	OmicsoftGene20130723	30373	human	Human.B37.3
no	API5	atrial fibrillation	left cardiac atrium	0.1943	0.1363	0.8632	GSE14975.GPL570.test1	left cardiac atrium	GSE14975	Affymetrix.HG-U133_Plus_2	glm	Disease vs. Normal	DiseaseState => atrial fibrillation vs normal control	Expression_Intensity_Probes	cardiovascular disease	NA	heart	.	GSM373956;GSM373957;GSM373958;GSM373959;GSM373960	normal control	normal control	NA	left cardiac atrium	heart	left cardiac atrium	.	GSM373961;GSM373962;GSM373963;GSM373964;GSM373965	CVMHuman	GEO	OmicsoftGene20130723	30373	human	Human.B37.3
no	HSPB7	dilated cardiomyopathy	ventricular myocardium	-0.049	0.6563	0.8641	GSE5406.GPL96.test1	ventricular myocardium	GSE5406	Affymetrix.HG-U133A	glm	Disease vs. Normal	DiseaseState => dilated cardiomyopathy vs normal control	Expression_Intensity_Probes	cardiovascular disease	NA	heart	.	GSM123522;GSM123523;GSM123524;GSM123528;GSM123530;GSM123533;GSM123535;GSM123537;GSM123538;GSM123540;GSM123541;GSM123542;GSM123547;GSM123550;GSM123554;GSM123555;GSM123557;GSM123559;GSM123560;GSM123563;GSM123564;GSM123565;GSM123566;GSM123568;GSM123571;GSM123572;GSM123578;GSM123586;GSM123587;GSM123588;GSM123589;GSM123590;GSM123591;GSM123592;GSM123593;GSM123597;GSM123601;GSM123603;GSM123610;GSM123611…	normal control	normal control	NA	ventricular myocardium	heart	ventricular myocardium	.	GSM123536;GSM123551;GSM123575;GSM123582;GSM123639;GSM123640;GSM123641;GSM123643;GSM123644;GSM123645;GSM123646;GSM123647;GSM123705;GSM123709;GSM123727	CVMHuman	GEO	OmicsoftGene20130723	30373	human	Human.B37.3
no	HSPB7	atherosclerosis;systemic lupus erythematosus (SLE)	peripheral blood	0.0606	0.2675	0.8643	GSE37356.GPL10558.test2	monocyte	GSE37356	Illumina.HumanHT-12_V4_0_R1_15002873_B	glm	Disease vs. Normal	CellType:DiseaseState => monocyte -> atherosclerosis;systemic lupus erythematosus (SLE) vs normal control	Expression_Intensity_Probes	autoimmune disease;cardiovascular disease	NA	hematopoietic and lymphoid system	monocyte	GSM916585;GSM916587;GSM916589;GSM916601;GSM916609;GSM916613;GSM916619;GSM916633;GSM916638;GSM916643	normal control	normal control	NA	monocyte	hematopoietic and lymphoid system	peripheral blood	monocyte	GSM916575;GSM916591;GSM916599;GSM916615;GSM916627;GSM916631;GSM916641	ImmunoHuman	GEO	OmicsoftGene20130723	30373	human	Human.B37.3
no	HSPB7	coronary artery disease (CAD)	peripheral blood	-0.0488	0.3598	0.8653	GSE66175.GPL571.test1	peripheral blood	GSE66175	Affymetrix.HG-U133A_2	glm	Disease vs. Normal	DiseaseState => coronary artery disease (CAD) vs normal control	Expression_Intensity_Probes	cardiovascular disease	NA	hematopoietic and lymphoid system	.	GSM1123226;GSM1123247;GSM1123250;GSM1123268;GSM1123283;GSM1123286;GSM1123301;GSM1123310;GSM1123316;GSM1123322;GSM1123343;GSM1123358;GSM1123367;GSM1123370;GSM1123373;GSM1123385;GSM1123403;GSM1123412;GSM1123439;GSM1123451;GSM1123457;GSM1123469;GSM1123472;GSM1123475;GSM1123496;GSM1123511;GSM1123514;GSM1123517;GSM1123559;GSM1123562;GSM1123577;GSM1123580;GSM1123586;GSM1123589;GSM1123595;GSM1616283;GSM…	normal control	normal control	NA	peripheral blood	hematopoietic and lymphoid system	peripheral blood	.	GSM1123229;GSM1123232;GSM1123238;GSM1123241;GSM1123253;GSM1123256;GSM1123259;GSM1123262;GSM1123271;GSM1123277;GSM1123280;GSM1123292;GSM1123298;GSM1123304;GSM1123307;GSM1123319;GSM1123325;GSM1123331;GSM1123334;GSM1123337;GSM1123340;GSM1123346;GSM1123349;GSM1123352;GSM1123355;GSM1123361;GSM1123376;GSM1123379;GSM1123382;GSM1123388;GSM1123391;GSM1123394;GSM1123400;GSM1123406;GSM1123409;GSM1123418;GSM…	CVMHuman	GEO	OmicsoftGene20130723	30373	human	Human.B37.3
no	API5	DiGeorge syndrome	peripheral blood	-0.2265	0.4905	0.871	GSE59216.GPL6947.test2	peripheral blood	GSE59216	Illumina.HumanHT-12_V3_0_R2_11283641_A	glm	Disease vs. Normal	DiseaseState => DiGeorge syndrome vs normal control	Expression_Intensity_Probes	cardiovascular disease	NA	hematopoietic and lymphoid system	.	GSM1430750;GSM1430751;GSM1430752;GSM1430753;GSM1430754;GSM1430759;GSM1430760;GSM1430761;GSM1430766;GSM1430767	normal control	normal control	NA	peripheral blood	hematopoietic and lymphoid system	peripheral blood	.	GSM1430756;GSM1430757;GSM1430765;GSM1430768;GSM1430770	ImmunoHuman	GEO	OmicsoftGene20130723	30373	human	Human.B37.3
no	API5	tetralogy of Fallot	heart ventricles	0.0511	0.7352	0.8716	GSE36761.GPL9052.DESeq2.test1	heart ventricles	GSE36761	NGS.Illumina.GenomeAnalyzer	DESeq2.v1.10.1.os.v101316	Disease vs. Normal	DiseaseState => tetralogy of Fallot vs normal control	RnaSeq_Transcript	cardiovascular disease	NA	heart	.	GSM900483;GSM900484;GSM900485;GSM900486;GSM900487;GSM900488;GSM900489;GSM900490;GSM900491;GSM900492;GSM900493;GSM900494;GSM900495;GSM900496;GSM900497;GSM900498;GSM900499;GSM900500;GSM900501;GSM900502;GSM900503;GSM900504	normal control	normal control	NA	heart ventricles	heart	heart ventricles	.	GSM900475;GSM900477;GSM900478;GSM900479;GSM900480;GSM900481;GSM900482	CVMHuman	GEO	OmicsoftGene20130723	30373	human	Human.B37.3
no	GATA5	atherosclerosis;systemic lupus erythematosus (SLE)	peripheral blood	0.0435	0.3032	0.8768	GSE37356.GPL10558.test2	monocyte	GSE37356	Illumina.HumanHT-12_V4_0_R1_15002873_B	glm	Disease vs. Normal	CellType:DiseaseState => monocyte -> atherosclerosis;systemic lupus erythematosus (SLE) vs normal control	Expression_Intensity_Probes	autoimmune disease;cardiovascular disease	NA	hematopoietic and lymphoid system	monocyte	GSM916585;GSM916587;GSM916589;GSM916601;GSM916609;GSM916613;GSM916619;GSM916633;GSM916638;GSM916643	normal control	normal control	NA	monocyte	hematopoietic and lymphoid system	peripheral blood	monocyte	GSM916575;GSM916591;GSM916599;GSM916615;GSM916627;GSM916631;GSM916641	ImmunoHuman	GEO	OmicsoftGene20130723	30373	human	Human.B37.3
no	API5	stroke	peripheral blood	-0.0657	0.6404	0.8779	GSE16561.GPL6883.test1	peripheral blood	GSE16561	Illumina.HumanRef-8_V3_0_R1_11282963_A	glm	Disease vs. Normal	DiseaseState => stroke vs normal control	Expression_Intensity_Probes	cardiovascular disease	NA	hematopoietic and lymphoid system	.	GSM416528;GSM416529;GSM416530;GSM416531;GSM416532;GSM416533;GSM416534;GSM416535;GSM416536;GSM416537;GSM416538;GSM416539;GSM416540;GSM416541;GSM416542;GSM416543;GSM416544;GSM416545;GSM416546;GSM416547;GSM416548;GSM416549;GSM416550;GSM416551;GSM416552;GSM416553;GSM416554;GSM416555;GSM416556;GSM416557;GSM416558;GSM416559;GSM416560;GSM416561;GSM416562;GSM416563;GSM416564;GSM416565;GSM416566	normal control	normal control	NA	peripheral blood	hematopoietic and lymphoid system	peripheral blood	.	GSM416567;GSM416568;GSM416569;GSM416570;GSM416571;GSM416572;GSM416573;GSM416574;GSM416575;GSM416576;GSM416577;GSM416578;GSM416579;GSM416580;GSM416581;GSM416582;GSM416583;GSM416584;GSM416585;GSM416586;GSM416587;GSM416588;GSM416589;GSM416590	CVMHuman	GEO	OmicsoftGene20130723	30373	human	Human.B37.3
no	LMO2	idiopathic cardiomyopathy	heart ventricles	0.5014	0.007	0.8787	GSE67492.GPL6244.test1	heart ventricles	GSE67492	Affymetrix.HuGene-1_0-st-v1	glm	Disease vs. Normal	DiseaseState => idiopathic cardiomyopathy vs normal control	Expression_Intensity_Probes	cardiovascular disease	NA	heart	.	GSM1648023;GSM1648024	normal control	normal control	NA	heart ventricles	heart	heart ventricles	.	GSM1648027;GSM1648028	CVMHuman	GEO	OmicsoftGene20130723	30373	human	Human.B37.3
no	LMO2	coronary artery disease (CAD)	peripheral blood	-0.0935	0.0674	0.8787	GSE46097.GPL571.test1	peripheral blood	GSE46097	Affymetrix.HG-U133A_2	glm	Disease vs. Normal	DiseaseState => coronary artery disease (CAD) vs normal control	Expression_Intensity_Probes	cardiovascular disease	NA	hematopoietic and lymphoid system	.	GSM1123226;GSM1123247;GSM1123250;GSM1123268;GSM1123283;GSM1123286;GSM1123301;GSM1123310;GSM1123316;GSM1123322;GSM1123343;GSM1123358;GSM1123367;GSM1123370;GSM1123373;GSM1123385;GSM1123403;GSM1123412;GSM1123439;GSM1123451;GSM1123457;GSM1123469;GSM1123472;GSM1123475;GSM1123496;GSM1123511;GSM1123514;GSM1123517;GSM1123559;GSM1123562;GSM1123577;GSM1123580;GSM1123586;GSM1123589;GSM1123595	normal control	normal control	NA	peripheral blood	hematopoietic and lymphoid system	peripheral blood	.	GSM1123229;GSM1123232;GSM1123238;GSM1123241;GSM1123253;GSM1123256;GSM1123259;GSM1123262;GSM1123271;GSM1123277;GSM1123280;GSM1123292;GSM1123298;GSM1123304;GSM1123307;GSM1123319;GSM1123325;GSM1123331;GSM1123334;GSM1123337;GSM1123340;GSM1123346;GSM1123349;GSM1123352;GSM1123355;GSM1123361;GSM1123376;GSM1123379;GSM1123382;GSM1123388;GSM1123391;GSM1123394;GSM1123400;GSM1123406;GSM1123409;GSM1123418;GSM…	CVMHuman	GEO	OmicsoftGene20130723	30373	human	Human.B37.3
no	LMO2	atrial fibrillation	myocardium	-0.1229	0.5361	0.883	GSE76899.GPL17586.test1	myocardium	GSE76899	Affymetrix.HTA-2_0	glm	Disease vs. Normal	DiseaseState => atrial fibrillation vs normal control	Expression_Intensity_Probes	cardiovascular disease	NA	heart;muscle	.	GSM2040284;GSM2040285;GSM2040286;GSM2040291;GSM2040292	normal control	normal control	NA	myocardium	heart;muscle	myocardium	.	GSM2040281;GSM2040282;GSM2040283;GSM2040287;GSM2040288;GSM2040289	CVMHuman	GEO	OmicsoftGene20130723	30373	human	Human.B37.3
no	GATA5	autism spectrum disorder;DiGeorge syndrome	peripheral blood	-0.0486	0.6839	0.8835	GSE59216.GPL10558.test1	peripheral blood	GSE59216	Illumina.HumanHT-12_V4_0_R1_15002873_B	glm	Disease vs. Normal	DiseaseState => autism spectrum disorder;DiGeorge syndrome vs normal control	Expression_Intensity_Probes	cardiovascular disease;mental disorder	NA	hematopoietic and lymphoid system	.	GSM1430774;GSM1430784;GSM1430788;GSM1430804;GSM1430825;GSM1430840;GSM1430846	normal control	normal control	NA	peripheral blood	hematopoietic and lymphoid system	peripheral blood	.	GSM1430772;GSM1430773;GSM1430775;GSM1430776;GSM1430777;GSM1430779;GSM1430781;GSM1430782;GSM1430783;GSM1430785;GSM1430787;GSM1430789;GSM1430790;GSM1430794;GSM1430795;GSM1430796;GSM1430797;GSM1430798;GSM1430800;GSM1430801;GSM1430802;GSM1430807;GSM1430808;GSM1430809;GSM1430810;GSM1430811;GSM1430813;GSM1430815;GSM1430816;GSM1430818;GSM1430819;GSM1430821;GSM1430822;GSM1430823;GSM1430826;GSM1430827;GSM…	ImmunoHuman	GEO	OmicsoftGene20130723	30373	human	Human.B37.3
no	API5	idiopathic cardiomyopathy	heart ventricles	-1.1039	0.0904	0.8888	GSE67492.GPL6244.test1	heart ventricles	GSE67492	Affymetrix.HuGene-1_0-st-v1	glm	Disease vs. Normal	DiseaseState => idiopathic cardiomyopathy vs normal control	Expression_Intensity_Probes	cardiovascular disease	NA	heart	.	GSM1648023;GSM1648024	normal control	normal control	NA	heart ventricles	heart	heart ventricles	.	GSM1648027;GSM1648028	CVMHuman	GEO	OmicsoftGene20130723	30373	human	Human.B37.3
no	GATA5	stroke	peripheral blood	0.015	0.665	0.8906	GSE16561.GPL6883.test1	peripheral blood	GSE16561	Illumina.HumanRef-8_V3_0_R1_11282963_A	glm	Disease vs. Normal	DiseaseState => stroke vs normal control	Expression_Intensity_Probes	cardiovascular disease	NA	hematopoietic and lymphoid system	.	GSM416528;GSM416529;GSM416530;GSM416531;GSM416532;GSM416533;GSM416534;GSM416535;GSM416536;GSM416537;GSM416538;GSM416539;GSM416540;GSM416541;GSM416542;GSM416543;GSM416544;GSM416545;GSM416546;GSM416547;GSM416548;GSM416549;GSM416550;GSM416551;GSM416552;GSM416553;GSM416554;GSM416555;GSM416556;GSM416557;GSM416558;GSM416559;GSM416560;GSM416561;GSM416562;GSM416563;GSM416564;GSM416565;GSM416566	normal control	normal control	NA	peripheral blood	hematopoietic and lymphoid system	peripheral blood	.	GSM416567;GSM416568;GSM416569;GSM416570;GSM416571;GSM416572;GSM416573;GSM416574;GSM416575;GSM416576;GSM416577;GSM416578;GSM416579;GSM416580;GSM416581;GSM416582;GSM416583;GSM416584;GSM416585;GSM416586;GSM416587;GSM416588;GSM416589;GSM416590	CVMHuman	GEO	OmicsoftGene20130723	30373	human	Human.B37.3
no	HSPB7	peripheral arterial disease	peripheral blood	0.0965	0.2353	0.8946	GSE27034.GPL570.test1	peripheral blood mononuclear cell (PBMC)	GSE27034	Affymetrix.HG-U133_Plus_2	glm	Disease vs. Normal	DiseaseState => peripheral arterial disease vs normal control	Expression_Intensity_Probes	cardiovascular disease	NA	hematopoietic and lymphoid system	peripheral blood mononuclear cell (PBMC)	GSM902322;GSM902323;GSM902324;GSM902325;GSM902326;GSM902327;GSM902328;GSM902329;GSM902330;GSM902331;GSM902332;GSM902333;GSM902334;GSM902335;GSM902336;GSM902337;GSM902338;GSM902339;GSM902340	normal control	normal control	NA	peripheral blood mononuclear cell (PBMC)	hematopoietic and lymphoid system	peripheral blood	peripheral blood mononuclear cell (PBMC)	GSM902341;GSM902342;GSM902343;GSM902344;GSM902345;GSM902346;GSM902347;GSM902348;GSM902349;GSM902350;GSM902351;GSM902352;GSM902353;GSM902354;GSM902355;GSM902356;GSM902357;GSM902358	CVMHuman	GEO	OmicsoftGene20130723	30373	human	Human.B37.3
no	LMO2	tetralogy of Fallot	heart ventricles	0.0765	0.7814	0.8985	GSE36761.GPL9052.DESeq2.test1	heart ventricles	GSE36761	NGS.Illumina.GenomeAnalyzer	DESeq2.v1.10.1.os.v101316	Disease vs. Normal	DiseaseState => tetralogy of Fallot vs normal control	RnaSeq_Transcript	cardiovascular disease	NA	heart	.	GSM900483;GSM900484;GSM900485;GSM900486;GSM900487;GSM900488;GSM900489;GSM900490;GSM900491;GSM900492;GSM900493;GSM900494;GSM900495;GSM900496;GSM900497;GSM900498;GSM900499;GSM900500;GSM900501;GSM900502;GSM900503;GSM900504	normal control	normal control	NA	heart ventricles	heart	heart ventricles	.	GSM900475;GSM900477;GSM900478;GSM900479;GSM900480;GSM900481;GSM900482	CVMHuman	GEO	OmicsoftGene20130723	30373	human	Human.B37.3
no	HSPB7	coronary artery disease (CAD);diabetes mellitus	peripheral blood	0.02	0.7858	0.8999	GSE66175.GPL571.test2	peripheral blood	GSE66175	Affymetrix.HG-U133A_2	glm	Disease vs. Normal	DiseaseState => coronary artery disease (CAD);diabetes mellitus vs normal control	Expression_Intensity_Probes	cardiovascular disease;metabolic disease	NA	hematopoietic and lymphoid system	.	GSM1123235;GSM1123244;GSM1123274;GSM1123295;GSM1123313;GSM1123442;GSM1123508;GSM1123550;GSM1123583;GSM1123601;GSM1616280;GSM1616292;GSM1616310;GSM1616322;GSM1616328;GSM1616352;GSM1616364;GSM1616370;GSM1616377	normal control	normal control	NA	peripheral blood	hematopoietic and lymphoid system	peripheral blood	.	GSM1123229;GSM1123232;GSM1123238;GSM1123241;GSM1123253;GSM1123256;GSM1123259;GSM1123262;GSM1123271;GSM1123277;GSM1123280;GSM1123292;GSM1123298;GSM1123304;GSM1123307;GSM1123319;GSM1123325;GSM1123331;GSM1123334;GSM1123337;GSM1123340;GSM1123346;GSM1123349;GSM1123352;GSM1123355;GSM1123361;GSM1123376;GSM1123379;GSM1123382;GSM1123388;GSM1123391;GSM1123394;GSM1123400;GSM1123406;GSM1123409;GSM1123418;GSM…	CVMHuman	GEO	OmicsoftGene20130723	30373	human	Human.B37.3
no	API5	idiopathic portal hypertension	peripheral blood	-0.5581	0.0245	0.9009	GSE69601.GPL6244.test1	peripheral blood	GSE69601	Affymetrix.HuGene-1_0-st-v1	glm	Disease vs. Normal	DiseaseState => idiopathic portal hypertension vs normal control	Expression_Intensity_Probes	cardiovascular disease	NA	hematopoietic and lymphoid system	.	GSM1704497;GSM1704498;GSM1704499	normal control	normal control	NA	peripheral blood	hematopoietic and lymphoid system	peripheral blood	.	GSM1704500;GSM1704501;GSM1704502	CVMHuman	GEO	OmicsoftGene20130723	30373	human	Human.B37.3
no	HSPB7	subarachnoid hemorrhage (SAH)	peripheral blood	-0.0093	0.491	0.9009	GSE73378.GPL10558.test1	peripheral blood	GSE73378	Illumina.HumanHT-12_V4_0_R1_15002873_B	glm	Disease vs. Normal	DiseaseState => subarachnoid hemorrhage (SAH) vs normal control	Expression_Intensity_Probes	cardiovascular disease	NA	hematopoietic and lymphoid system	.	GSM1892065;GSM1892066;GSM1892069;GSM1892070;GSM1892071;GSM1892072;GSM1892073;GSM1892075;GSM1892077;GSM1892080;GSM1892081;GSM1892082;GSM1892085;GSM1892086;GSM1892088;GSM1892089;GSM1892092;GSM1892093;GSM1892095;GSM1892096;GSM1892098;GSM1892100;GSM1892101;GSM1892102;GSM1892104;GSM1892107;GSM1892108;GSM1892111;GSM1892112;GSM1892113;GSM1892115;GSM1892116;GSM1892119;GSM1892122;GSM1892123;GSM1892124;GSM…	normal control	normal control	NA	peripheral blood	hematopoietic and lymphoid system	peripheral blood	.	GSM1892063;GSM1892064;GSM1892067;GSM1892068;GSM1892074;GSM1892076;GSM1892078;GSM1892079;GSM1892083;GSM1892084;GSM1892087;GSM1892090;GSM1892091;GSM1892094;GSM1892097;GSM1892099;GSM1892103;GSM1892105;GSM1892106;GSM1892109;GSM1892110;GSM1892114;GSM1892117;GSM1892118;GSM1892120;GSM1892121;GSM1892127;GSM1892128;GSM1892130;GSM1892133;GSM1892134;GSM1892138;GSM1892139;GSM1892141;GSM1892142;GSM1892146;GSM…	CVMHuman	GEO	OmicsoftGene20130723	30373	human	Human.B37.3
no	LMO2	idiopathic portal hypertension	peripheral blood	0.4374	0.305	0.9009	GSE69601.GPL6244.test1	peripheral blood	GSE69601	Affymetrix.HuGene-1_0-st-v1	glm	Disease vs. Normal	DiseaseState => idiopathic portal hypertension vs normal control	Expression_Intensity_Probes	cardiovascular disease	NA	hematopoietic and lymphoid system	.	GSM1704497;GSM1704498;GSM1704499	normal control	normal control	NA	peripheral blood	hematopoietic and lymphoid system	peripheral blood	.	GSM1704500;GSM1704501;GSM1704502	CVMHuman	GEO	OmicsoftGene20130723	30373	human	Human.B37.3
no	HSPB7	atherosclerosis	peripheral blood	-0.029	0.5196	0.9038	GSE20129.GPL10558.test1	peripheral blood cell (PBC)	GSE20129	Illumina.HumanHT-12_V4_0_R1_15002873_B	glm	Disease vs. Normal	DiseaseState => atherosclerosis vs normal control	Expression_Intensity_Probes	cardiovascular disease	NA	hematopoietic and lymphoid system	peripheral blood cell (PBC)	GSM640438;GSM640439;GSM640440;GSM640441;GSM640442;GSM640443;GSM640444;GSM640445	normal control	normal control	NA	peripheral blood cell (PBC)	hematopoietic and lymphoid system	peripheral blood	peripheral blood cell (PBC)	GSM640446;GSM640447;GSM640448;GSM640449;GSM640450;GSM640451;GSM640452;GSM640453	CVMHuman	GEO	OmicsoftGene20130723	30373	human	Human.B37.3
no	HSPB7	coronary artery disease (CAD)	peripheral blood	-0.0005	0.7284	0.906	GSE20681.GPL4133.test1	peripheral blood	GSE20681	Agilent.Expression.Human4x44k	glm	Disease vs. Normal	DiseaseState => coronary artery disease (CAD) vs normal control	Expression_Intensity_Probes	cardiovascular disease	NA	hematopoietic and lymphoid system	.	GSM518885;GSM518887;GSM518889;GSM518891;GSM518893;GSM518895;GSM518897;GSM518899;GSM518901;GSM518903;GSM518905;GSM518907;GSM518909;GSM518911;GSM518913;GSM518915;GSM518917;GSM518919;GSM518921;GSM518923;GSM518925;GSM518927;GSM518929;GSM518931;GSM518933;GSM518935;GSM518937;GSM518939;GSM518941;GSM518943;GSM518945;GSM518947;GSM518949;GSM518951;GSM518953;GSM518955;GSM518957;GSM518959;GSM518961;GSM518963…	normal control	normal control	NA	peripheral blood	hematopoietic and lymphoid system	peripheral blood	.	GSM518886;GSM518888;GSM518890;GSM518892;GSM518894;GSM518896;GSM518898;GSM518900;GSM518902;GSM518904;GSM518906;GSM518908;GSM518910;GSM518912;GSM518914;GSM518916;GSM518918;GSM518920;GSM518922;GSM518924;GSM518926;GSM518928;GSM518930;GSM518932;GSM518934;GSM518936;GSM518938;GSM518940;GSM518942;GSM518944;GSM518946;GSM518948;GSM518950;GSM518952;GSM518954;GSM518956;GSM518958;GSM518960;GSM518962;GSM518964…	CVMHuman	GEO	OmicsoftGene20130723	30373	human	Human.B37.3
no	HSPB7	hypertension	peripheral blood	0.0141	0.8244	0.9087	GSE75360.GPL10558.test1	peripheral blood mononuclear cell (PBMC)	GSE75360	Illumina.HumanHT-12_V4_0_R1_15002873_B	glm	Disease vs. Normal	DiseaseState:Ethnicity => African American -> hypertension vs normal control	Expression_Intensity_Probes	cardiovascular disease	NA	hematopoietic and lymphoid system	peripheral blood mononuclear cell (PBMC)	GSM1953895;GSM1953896;GSM1953897;GSM1953898;GSM1953899	normal control	normal control	NA	peripheral blood mononuclear cell (PBMC)	hematopoietic and lymphoid system	peripheral blood	peripheral blood mononuclear cell (PBMC)	GSM1953900;GSM1953901;GSM1953902;GSM1953903;GSM1953904;GSM1953905	CVMHuman	GEO	OmicsoftGene20130723	30373	human	Human.B37.3
no	GATA5	coronary artery disease (CAD)	peripheral blood	0.0487	0.6984	0.911	GSE42148.GPL13607.test1	peripheral blood	GSE42148	Agilent.Expression.Human8x60k.028004	glm	Disease vs. Normal	DiseaseState => coronary artery disease (CAD) vs normal control	Expression_Intensity_Probes	cardiovascular disease	NA	hematopoietic and lymphoid system	.	GSM1033587;GSM1033588;GSM1033589;GSM1033590;GSM1033591;GSM1033592;GSM1033593;GSM1033594;GSM1033595;GSM1033596;GSM1033597;GSM1033598;GSM1033599	normal control	normal control	NA	peripheral blood	hematopoietic and lymphoid system	peripheral blood	.	GSM1033576;GSM1033577;GSM1033578;GSM1033579;GSM1033580;GSM1033581;GSM1033582;GSM1033583;GSM1033584;GSM1033585;GSM1033586	CVMHuman	GEO	OmicsoftGene20130723	30373	human	Human.B37.3
no	GATA5	subarachnoid hemorrhage (SAH)	peripheral blood	0.0058	0.5377	0.912	GSE73378.GPL10558.test1	peripheral blood	GSE73378	Illumina.HumanHT-12_V4_0_R1_15002873_B	glm	Disease vs. Normal	DiseaseState => subarachnoid hemorrhage (SAH) vs normal control	Expression_Intensity_Probes	cardiovascular disease	NA	hematopoietic and lymphoid system	.	GSM1892065;GSM1892066;GSM1892069;GSM1892070;GSM1892071;GSM1892072;GSM1892073;GSM1892075;GSM1892077;GSM1892080;GSM1892081;GSM1892082;GSM1892085;GSM1892086;GSM1892088;GSM1892089;GSM1892092;GSM1892093;GSM1892095;GSM1892096;GSM1892098;GSM1892100;GSM1892101;GSM1892102;GSM1892104;GSM1892107;GSM1892108;GSM1892111;GSM1892112;GSM1892113;GSM1892115;GSM1892116;GSM1892119;GSM1892122;GSM1892123;GSM1892124;GSM…	normal control	normal control	NA	peripheral blood	hematopoietic and lymphoid system	peripheral blood	.	GSM1892063;GSM1892064;GSM1892067;GSM1892068;GSM1892074;GSM1892076;GSM1892078;GSM1892079;GSM1892083;GSM1892084;GSM1892087;GSM1892090;GSM1892091;GSM1892094;GSM1892097;GSM1892099;GSM1892103;GSM1892105;GSM1892106;GSM1892109;GSM1892110;GSM1892114;GSM1892117;GSM1892118;GSM1892120;GSM1892121;GSM1892127;GSM1892128;GSM1892130;GSM1892133;GSM1892134;GSM1892138;GSM1892139;GSM1892141;GSM1892142;GSM1892146;GSM…	CVMHuman	GEO	OmicsoftGene20130723	30373	human	Human.B37.3
no	LMO2	acute myocardial infarction	peripheral blood	-0.0849	0.8618	0.9161	GSE65705.GPL11154.DESeq2.test2	platelet	GSE65705	NGS.Illumina.HiSeq2000	DESeq2.v1.10.1.os.v101316	Disease vs. Normal	DiseaseState => acute myocardial infarction vs normal control	RnaSeq_Transcript	cardiovascular disease	NA	hematopoietic and lymphoid system	platelet	GSM1603316;GSM1603318;GSM1603319;GSM1603320;GSM1603321;GSM1603322;GSM1603323;GSM1603324;GSM1603325;GSM1603326;GSM1603327;GSM1603328;GSM1603329;GSM1603330;GSM1603331;GSM1603332;GSM1603333;GSM1603334;GSM1603335;GSM1603336;GSM1603337;GSM1603338;GSM1603339;GSM1603340;GSM1603341;GSM1603342;GSM1603343;GSM1603344;GSM1603345;GSM1603346;GSM1603347	normal control	normal control	NA	platelet	hematopoietic and lymphoid system	peripheral blood	platelet	GSM1603348;GSM1603349	CVMHuman	GEO	OmicsoftGene20130723	30373	human	Human.B37.3
no	HSPB7	atrial fibrillation	left cardiac atrium	0.1348	0.3165	0.9183	GSE14975.GPL570.test1	left cardiac atrium	GSE14975	Affymetrix.HG-U133_Plus_2	glm	Disease vs. Normal	DiseaseState => atrial fibrillation vs normal control	Expression_Intensity_Probes	cardiovascular disease	NA	heart	.	GSM373956;GSM373957;GSM373958;GSM373959;GSM373960	normal control	normal control	NA	left cardiac atrium	heart	left cardiac atrium	.	GSM373961;GSM373962;GSM373963;GSM373964;GSM373965	CVMHuman	GEO	OmicsoftGene20130723	30373	human	Human.B37.3
no	GATA5	dilated cardiomyopathy	heart ventricles	0.0614	0.59	0.9211	GSE42955.GPL6244.test1	heart ventricles	GSE42955	Affymetrix.HuGene-1_0-st-v1	glm	Disease vs. Normal	DiseaseState => dilated cardiomyopathy vs normal control	Expression_Intensity_Probes	cardiovascular disease	NA	heart	.	GSM1053915;GSM1053917;GSM1053918;GSM1053919;GSM1053924;GSM1053925;GSM1053926;GSM1053933;GSM1053935;GSM1053937;GSM1053938;GSM1053941	normal control	normal control	NA	heart ventricles	heart	heart ventricles	.	GSM1053922;GSM1053929;GSM1053939;GSM1053940;GSM1053942	CVMHuman	GEO	OmicsoftGene20130723	30373	human	Human.B37.3
no	GATA5	atherosclerosis	peripheral blood	0.0117	0.4826	0.9236	GSE20129.GPL6104.test1	peripheral blood cell (PBC)	GSE20129	Illumina.HumanRef-8_V2_0_R1_11223162_A	glm	Disease vs. Normal	DiseaseState:Ethnicity => African American -> atherosclerosis vs normal control	Expression_Intensity_Probes	cardiovascular disease	NA	hematopoietic and lymphoid system	peripheral blood cell (PBC)	GSM502402;GSM502404;GSM502408;GSM502409;GSM502442;GSM502445;GSM502446;GSM502447;GSM502453;GSM502460;GSM502486;GSM502493;GSM502513	normal control	normal control	NA	peripheral blood cell (PBC)	hematopoietic and lymphoid system	peripheral blood	peripheral blood cell (PBC)	GSM502405;GSM502410;GSM502426;GSM502437;GSM502451;GSM502458;GSM502465;GSM502466;GSM502473;GSM502480;GSM502481;GSM502482;GSM502483;GSM502494;GSM502495;GSM502496;GSM502516	CVMHuman	GEO	OmicsoftGene20130723	30373	human	Human.B37.3
no	GATA5	atherosclerosis	peripheral blood	-0.0074	0.7943	0.9241	GSE23746.GPL2700.test1	monocyte	GSE23746	GPL7192	glm	Disease vs. Normal	DiseaseState => atherosclerosis vs normal control	Expression_Intensity_Probes	cardiovascular disease	NA	hematopoietic and lymphoid system	monocyte	GSM585961;GSM585962;GSM585963;GSM585964;GSM585965;GSM585966;GSM585967;GSM585968;GSM585969;GSM585970;GSM585971;GSM585972;GSM585973;GSM585974;GSM585975;GSM585976;GSM585977;GSM585978;GSM585980;GSM585981;GSM585982;GSM585983;GSM585984;GSM585985;GSM585986;GSM585987;GSM585988;GSM585989;GSM585990;GSM585991;GSM585992;GSM585993;GSM585994;GSM585995;GSM585996;GSM585997;GSM585998;GSM585999;GSM586000;GSM586001…	normal control	normal control	NA	monocyte	hematopoietic and lymphoid system	peripheral blood	monocyte	GSM585942;GSM585943;GSM585944;GSM585945;GSM585946;GSM585947;GSM585948;GSM585949;GSM585950;GSM585951;GSM585952;GSM585953;GSM585954;GSM585955;GSM585956;GSM585957;GSM585958;GSM585959;GSM585960	CVMHuman	GEO	OmicsoftGene20130723	30373	human	Human.B37.3
no	GATA5	idiopathic portal hypertension	peripheral blood	0.0942	0.6504	0.9265	GSE69601.GPL6244.test1	peripheral blood	GSE69601	Affymetrix.HuGene-1_0-st-v1	glm	Disease vs. Normal	DiseaseState => idiopathic portal hypertension vs normal control	Expression_Intensity_Probes	cardiovascular disease	NA	hematopoietic and lymphoid system	.	GSM1704497;GSM1704498;GSM1704499	normal control	normal control	NA	peripheral blood	hematopoietic and lymphoid system	peripheral blood	.	GSM1704500;GSM1704501;GSM1704502	CVMHuman	GEO	OmicsoftGene20130723	30373	human	Human.B37.3
no	LMO2	ischemic cardiomyopathy	heart ventricles	0.0841	0.5968	0.9312	GSE48166.GPL9115.DESeq2.test1	heart ventricles	GSE48166	NGS.Illumina.GenomeAnalyzerII	DESeq2.v1.10.1.os.v101316	Disease vs. Normal	DiseaseState => ischemic cardiomyopathy vs normal control	RnaSeq_Transcript	cardiovascular disease	NA	heart	.	GSM1171565;GSM1171566;GSM1171567;GSM1171568;GSM1171569;GSM1171570;GSM1171571;GSM1171572;GSM1171573;GSM1171574;GSM1171575;GSM1171576;GSM1171577;GSM1171578;GSM1171579	normal control	normal control	NA	heart ventricles	heart	heart ventricles	.	GSM1171549;GSM1171550;GSM1171551;GSM1171552;GSM1171553;GSM1171554;GSM1171555;GSM1171556;GSM1171557;GSM1171558;GSM1171559;GSM1171560;GSM1171561;GSM1171562;GSM1171563	CVMHuman	GEO	OmicsoftGene20130723	30373	human	Human.B37.3
no	API5	DiGeorge syndrome;psychotic disorder	peripheral blood	0.404	0.3687	0.9363	GSE59216.GPL10558.test4	peripheral blood	GSE59216	Illumina.HumanHT-12_V4_0_R1_15002873_B	glm	Disease vs. Normal	DiseaseState => DiGeorge syndrome;psychotic disorder vs normal control	Expression_Intensity_Probes	cardiovascular disease;mental disorder	NA	hematopoietic and lymphoid system	.	GSM1430780;GSM1430786;GSM1430820	normal control	normal control	NA	peripheral blood	hematopoietic and lymphoid system	peripheral blood	.	GSM1430772;GSM1430773;GSM1430775;GSM1430776;GSM1430777;GSM1430779;GSM1430781;GSM1430782;GSM1430783;GSM1430785;GSM1430787;GSM1430789;GSM1430790;GSM1430794;GSM1430795;GSM1430796;GSM1430797;GSM1430798;GSM1430800;GSM1430801;GSM1430802;GSM1430807;GSM1430808;GSM1430809;GSM1430810;GSM1430811;GSM1430813;GSM1430815;GSM1430816;GSM1430818;GSM1430819;GSM1430821;GSM1430822;GSM1430823;GSM1430826;GSM1430827;GSM…	ImmunoHuman	GEO	OmicsoftGene20130723	30373	human	Human.B37.3
no	GATA5	DiGeorge syndrome;psychotic disorder	peripheral blood	-0.1408	0.4268	0.9363	GSE59216.GPL10558.test4	peripheral blood	GSE59216	Illumina.HumanHT-12_V4_0_R1_15002873_B	glm	Disease vs. Normal	DiseaseState => DiGeorge syndrome;psychotic disorder vs normal control	Expression_Intensity_Probes	cardiovascular disease;mental disorder	NA	hematopoietic and lymphoid system	.	GSM1430780;GSM1430786;GSM1430820	normal control	normal control	NA	peripheral blood	hematopoietic and lymphoid system	peripheral blood	.	GSM1430772;GSM1430773;GSM1430775;GSM1430776;GSM1430777;GSM1430779;GSM1430781;GSM1430782;GSM1430783;GSM1430785;GSM1430787;GSM1430789;GSM1430790;GSM1430794;GSM1430795;GSM1430796;GSM1430797;GSM1430798;GSM1430800;GSM1430801;GSM1430802;GSM1430807;GSM1430808;GSM1430809;GSM1430810;GSM1430811;GSM1430813;GSM1430815;GSM1430816;GSM1430818;GSM1430819;GSM1430821;GSM1430822;GSM1430823;GSM1430826;GSM1430827;GSM…	ImmunoHuman	GEO	OmicsoftGene20130723	30373	human	Human.B37.3
no	HSPB7	DiGeorge syndrome;psychotic disorder	peripheral blood	0.0936	0.3201	0.9363	GSE59216.GPL10558.test4	peripheral blood	GSE59216	Illumina.HumanHT-12_V4_0_R1_15002873_B	glm	Disease vs. Normal	DiseaseState => DiGeorge syndrome;psychotic disorder vs normal control	Expression_Intensity_Probes	cardiovascular disease;mental disorder	NA	hematopoietic and lymphoid system	.	GSM1430780;GSM1430786;GSM1430820	normal control	normal control	NA	peripheral blood	hematopoietic and lymphoid system	peripheral blood	.	GSM1430772;GSM1430773;GSM1430775;GSM1430776;GSM1430777;GSM1430779;GSM1430781;GSM1430782;GSM1430783;GSM1430785;GSM1430787;GSM1430789;GSM1430790;GSM1430794;GSM1430795;GSM1430796;GSM1430797;GSM1430798;GSM1430800;GSM1430801;GSM1430802;GSM1430807;GSM1430808;GSM1430809;GSM1430810;GSM1430811;GSM1430813;GSM1430815;GSM1430816;GSM1430818;GSM1430819;GSM1430821;GSM1430822;GSM1430823;GSM1430826;GSM1430827;GSM…	ImmunoHuman	GEO	OmicsoftGene20130723	30373	human	Human.B37.3
no	HSPB7	pre-eclampsia	peripheral blood	-0.0089	0.8149	0.9375	GSE48424.GPL6480.test2	peripheral blood	GSE48424	GPL6480	glm	Disease vs. Normal	DiseaseSubtype => severe pre-eclampsia vs normal control	Expression_Intensity_Probes	cardiovascular disease	NA	hematopoietic and lymphoid system	.	GSM1177776;GSM1177779;GSM1177781;GSM1177785;GSM1177787;GSM1177790;GSM1177792;GSM1177794;GSM1177796;GSM1177803;GSM1177807;GSM1177808	normal control	normal control	NA	peripheral blood	hematopoietic and lymphoid system	peripheral blood	.	GSM1177777;GSM1177778;GSM1177780;GSM1177782;GSM1177783;GSM1177784;GSM1177789;GSM1177793;GSM1177795;GSM1177798;GSM1177799;GSM1177800;GSM1177801;GSM1177802;GSM1177804;GSM1177805;GSM1177809;GSM1177810	CVMHuman	GEO	OmicsoftGene20130723	30373	human	Human.B37.3
no	API5	dilated cardiomyopathy	heart	-0.0431	0.8259	0.9408	GSE71613.GPL11154.DESeq2.test1	heart	GSE71613	NGS.Illumina.HiSeq2000	DESeq2.v1.10.1.os.v101316	Disease vs. Normal	DiseaseState => dilated cardiomyopathy vs normal control	RnaSeq_Transcript	cardiovascular disease	NA	heart	.	GSM1841270;GSM1841273	normal control	normal control	NA	heart	heart	heart	.	GSM1841251;GSM1841259;GSM1841261;GSM1841263	CVMHuman	GEO	OmicsoftGene20130723	30373	human	Human.B37.3
no	API5	dilated cardiomyopathy	heart	0.0158	0.9151	0.9438	GSE65446.GPL10999.DESeq2.test1	heart	GSE65446	NGS.Illumina.GenomeAnalyzerIIx	DESeq2.v1.10.1.os.v101316	Disease vs. Normal	DiseaseState => dilated cardiomyopathy vs normal control	RnaSeq_Transcript	cardiovascular disease	NA	heart	.	GSM1597913;GSM1597914;GSM1597915;GSM1597916;GSM1597917;GSM1597918	normal control	normal control	NA	heart	heart	heart	.	GSM1597909;GSM1597910;GSM1597911;GSM1597912	CVMHuman	GEO	OmicsoftGene20130723	30373	human	Human.B37.3
no	GATA5	idiopathic cardiomyopathy	heart ventricles	0.1793	0.3119	0.9453	GSE67492.GPL6244.test1	heart ventricles	GSE67492	Affymetrix.HuGene-1_0-st-v1	glm	Disease vs. Normal	DiseaseState => idiopathic cardiomyopathy vs normal control	Expression_Intensity_Probes	cardiovascular disease	NA	heart	.	GSM1648023;GSM1648024	normal control	normal control	NA	heart ventricles	heart	heart ventricles	.	GSM1648027;GSM1648028	CVMHuman	GEO	OmicsoftGene20130723	30373	human	Human.B37.3
no	HSPB7	coronary artery disease (CAD)	peripheral blood	-0.0635	0.3051	0.9466	GSE46097.GPL571.test1	peripheral blood	GSE46097	Affymetrix.HG-U133A_2	glm	Disease vs. Normal	DiseaseState => coronary artery disease (CAD) vs normal control	Expression_Intensity_Probes	cardiovascular disease	NA	hematopoietic and lymphoid system	.	GSM1123226;GSM1123247;GSM1123250;GSM1123268;GSM1123283;GSM1123286;GSM1123301;GSM1123310;GSM1123316;GSM1123322;GSM1123343;GSM1123358;GSM1123367;GSM1123370;GSM1123373;GSM1123385;GSM1123403;GSM1123412;GSM1123439;GSM1123451;GSM1123457;GSM1123469;GSM1123472;GSM1123475;GSM1123496;GSM1123511;GSM1123514;GSM1123517;GSM1123559;GSM1123562;GSM1123577;GSM1123580;GSM1123586;GSM1123589;GSM1123595	normal control	normal control	NA	peripheral blood	hematopoietic and lymphoid system	peripheral blood	.	GSM1123229;GSM1123232;GSM1123238;GSM1123241;GSM1123253;GSM1123256;GSM1123259;GSM1123262;GSM1123271;GSM1123277;GSM1123280;GSM1123292;GSM1123298;GSM1123304;GSM1123307;GSM1123319;GSM1123325;GSM1123331;GSM1123334;GSM1123337;GSM1123340;GSM1123346;GSM1123349;GSM1123352;GSM1123355;GSM1123361;GSM1123376;GSM1123379;GSM1123382;GSM1123388;GSM1123391;GSM1123394;GSM1123400;GSM1123406;GSM1123409;GSM1123418;GSM…	CVMHuman	GEO	OmicsoftGene20130723	30373	human	Human.B37.3
no	GATA5	atherosclerosis	peripheral blood	-0.0087	0.4434	0.9483	GSE20129.GPL6104.test4	peripheral blood cell (PBC)	GSE20129	Illumina.HumanRef-8_V2_0_R1_11223162_A	glm	Disease vs. Normal	DiseaseState:Ethnicity => non-Hispanic Caucasian -> atherosclerosis vs normal control	Expression_Intensity_Probes	cardiovascular disease	NA	hematopoietic and lymphoid system	peripheral blood cell (PBC)	GSM502400;GSM502401;GSM502412;GSM502414;GSM502416;GSM502422;GSM502424;GSM502430;GSM502436;GSM502438;GSM502439;GSM502449;GSM502463;GSM502464;GSM502467;GSM502468;GSM502477;GSM502478;GSM502484;GSM502490;GSM502497;GSM502503;GSM502504;GSM502506;GSM502512;GSM502514	normal control	normal control	NA	peripheral blood cell (PBC)	hematopoietic and lymphoid system	peripheral blood	peripheral blood cell (PBC)	GSM502403;GSM502406;GSM502413;GSM502415;GSM502417;GSM502418;GSM502419;GSM502420;GSM502423;GSM502425;GSM502427;GSM502429;GSM502431;GSM502432;GSM502435;GSM502440;GSM502441;GSM502450;GSM502452;GSM502454;GSM502455;GSM502456;GSM502459;GSM502470;GSM502474;GSM502476;GSM502479;GSM502487;GSM502488;GSM502489;GSM502492;GSM502498;GSM502499;GSM502500;GSM502502;GSM502509;GSM502511;GSM502515;GSM502517;GSM502518	CVMHuman	GEO	OmicsoftGene20130723	30373	human	Human.B37.3
no	HSPB7	nonischemic cardiomyopathy	myocardium	-0.1468	0.245	0.9519	GSE1869.GPL96.test2	myocardium	GSE1869	Affymetrix.HG-U133A	glm	Other Comparisons	ClinicalPhenotype => expanted heart with nonischemic cardiomyopathy vs explanted normal heart	Expression_Intensity_Probes	cardiovascular disease	NA	heart;muscle	.	GSM33069;GSM33087;GSM33088;GSM33089;GSM33090;GSM33091;GSM33115;GSM33122	normal control	normal control	NA	myocardium	heart;muscle	myocardium	.	GSM33108;GSM33109;GSM33110;GSM33111;GSM33112;GSM33113	CVMHuman	GEO	OmicsoftGene20130723	30373	human	Human.B37.3
no	GATA5	pre-eclampsia	peripheral blood	0.0839	0.7011	0.9531	GSE86200.GPL10558.test5	peripheral blood	GSE86200	Illumina.HumanHT-12_V4_0_R1_15002873_B	glm	Disease vs. Normal	DiseaseState:Dosage:SamplingTime => 400 IU:10-18 weeks of gestation -> pre-eclampsia vs normal control	Expression_Intensity_Probes	cardiovascular disease	NA	hematopoietic and lymphoid system	.	GSM2297652;GSM2297672;GSM2297684	normal control	normal control	NA	peripheral blood	hematopoietic and lymphoid system	peripheral blood	.	GSM2297642;GSM2297648;GSM2297650;GSM2297656;GSM2297658;GSM2297660;GSM2297670;GSM2297676;GSM2297680;GSM2297682;GSM2297686;GSM2297688	ImmunoHuman	GEO	OmicsoftGene20130723	30373	human	Human.B37.3
no	HSPB7	stroke	peripheral blood	-0.0071	0.8349	0.9563	GSE16561.GPL6883.test1	peripheral blood	GSE16561	Illumina.HumanRef-8_V3_0_R1_11282963_A	glm	Disease vs. Normal	DiseaseState => stroke vs normal control	Expression_Intensity_Probes	cardiovascular disease	NA	hematopoietic and lymphoid system	.	GSM416528;GSM416529;GSM416530;GSM416531;GSM416532;GSM416533;GSM416534;GSM416535;GSM416536;GSM416537;GSM416538;GSM416539;GSM416540;GSM416541;GSM416542;GSM416543;GSM416544;GSM416545;GSM416546;GSM416547;GSM416548;GSM416549;GSM416550;GSM416551;GSM416552;GSM416553;GSM416554;GSM416555;GSM416556;GSM416557;GSM416558;GSM416559;GSM416560;GSM416561;GSM416562;GSM416563;GSM416564;GSM416565;GSM416566	normal control	normal control	NA	peripheral blood	hematopoietic and lymphoid system	peripheral blood	.	GSM416567;GSM416568;GSM416569;GSM416570;GSM416571;GSM416572;GSM416573;GSM416574;GSM416575;GSM416576;GSM416577;GSM416578;GSM416579;GSM416580;GSM416581;GSM416582;GSM416583;GSM416584;GSM416585;GSM416586;GSM416587;GSM416588;GSM416589;GSM416590	CVMHuman	GEO	OmicsoftGene20130723	30373	human	Human.B37.3
no	GATA5	pre-eclampsia	peripheral blood	0.0065	0.8689	0.9582	GSE48424.GPL6480.test2	peripheral blood	GSE48424	GPL6480	glm	Disease vs. Normal	DiseaseSubtype => severe pre-eclampsia vs normal control	Expression_Intensity_Probes	cardiovascular disease	NA	hematopoietic and lymphoid system	.	GSM1177776;GSM1177779;GSM1177781;GSM1177785;GSM1177787;GSM1177790;GSM1177792;GSM1177794;GSM1177796;GSM1177803;GSM1177807;GSM1177808	normal control	normal control	NA	peripheral blood	hematopoietic and lymphoid system	peripheral blood	.	GSM1177777;GSM1177778;GSM1177780;GSM1177782;GSM1177783;GSM1177784;GSM1177789;GSM1177793;GSM1177795;GSM1177798;GSM1177799;GSM1177800;GSM1177801;GSM1177802;GSM1177804;GSM1177805;GSM1177809;GSM1177810	CVMHuman	GEO	OmicsoftGene20130723	30373	human	Human.B37.3
no	HSPB7	idiopathic portal hypertension	peripheral blood	-0.035	0.8053	0.9587	GSE69601.GPL6244.test1	peripheral blood	GSE69601	Affymetrix.HuGene-1_0-st-v1	glm	Disease vs. Normal	DiseaseState => idiopathic portal hypertension vs normal control	Expression_Intensity_Probes	cardiovascular disease	NA	hematopoietic and lymphoid system	.	GSM1704497;GSM1704498;GSM1704499	normal control	normal control	NA	peripheral blood	hematopoietic and lymphoid system	peripheral blood	.	GSM1704500;GSM1704501;GSM1704502	CVMHuman	GEO	OmicsoftGene20130723	30373	human	Human.B37.3
no	API5	coronary artery disease (CAD)	peripheral blood	0.0818	0.3904	0.9607	GSE46097.GPL571.test1	peripheral blood	GSE46097	Affymetrix.HG-U133A_2	glm	Disease vs. Normal	DiseaseState => coronary artery disease (CAD) vs normal control	Expression_Intensity_Probes	cardiovascular disease	NA	hematopoietic and lymphoid system	.	GSM1123226;GSM1123247;GSM1123250;GSM1123268;GSM1123283;GSM1123286;GSM1123301;GSM1123310;GSM1123316;GSM1123322;GSM1123343;GSM1123358;GSM1123367;GSM1123370;GSM1123373;GSM1123385;GSM1123403;GSM1123412;GSM1123439;GSM1123451;GSM1123457;GSM1123469;GSM1123472;GSM1123475;GSM1123496;GSM1123511;GSM1123514;GSM1123517;GSM1123559;GSM1123562;GSM1123577;GSM1123580;GSM1123586;GSM1123589;GSM1123595	normal control	normal control	NA	peripheral blood	hematopoietic and lymphoid system	peripheral blood	.	GSM1123229;GSM1123232;GSM1123238;GSM1123241;GSM1123253;GSM1123256;GSM1123259;GSM1123262;GSM1123271;GSM1123277;GSM1123280;GSM1123292;GSM1123298;GSM1123304;GSM1123307;GSM1123319;GSM1123325;GSM1123331;GSM1123334;GSM1123337;GSM1123340;GSM1123346;GSM1123349;GSM1123352;GSM1123355;GSM1123361;GSM1123376;GSM1123379;GSM1123382;GSM1123388;GSM1123391;GSM1123394;GSM1123400;GSM1123406;GSM1123409;GSM1123418;GSM…	CVMHuman	GEO	OmicsoftGene20130723	30373	human	Human.B37.3
no	API5	restrictive cardiomyopathy	heart	-0.0258	0.9063	0.9654	GSE71613.GPL11154.DESeq2.test2	heart	GSE71613	NGS.Illumina.HiSeq2000	DESeq2.v1.10.1.os.v101316	Disease vs. Normal	DiseaseState => restrictive cardiomyopathy vs normal control	RnaSeq_Transcript	cardiovascular disease	NA	heart	.	GSM1841266;GSM1841268	normal control	normal control	NA	heart	heart	heart	.	GSM1841251;GSM1841259;GSM1841261;GSM1841263	CVMHuman	GEO	OmicsoftGene20130723	30373	human	Human.B37.3
no	HSPB7	idiopathic cardiomyopathy	heart ventricles	0.2734	0.5125	0.972	GSE67492.GPL6244.test1	heart ventricles	GSE67492	Affymetrix.HuGene-1_0-st-v1	glm	Disease vs. Normal	DiseaseState => idiopathic cardiomyopathy vs normal control	Expression_Intensity_Probes	cardiovascular disease	NA	heart	.	GSM1648023;GSM1648024	normal control	normal control	NA	heart ventricles	heart	heart ventricles	.	GSM1648027;GSM1648028	CVMHuman	GEO	OmicsoftGene20130723	30373	human	Human.B37.3
no	GATA5	dilated cardiomyopathy	myocardium	-0.0308	0.8887	0.9759	GSE29819.GPL570.test2	myocardium	GSE29819	Affymetrix.HG-U133_Plus_2	glm	Disease vs. Normal	DiseaseState:TissueRegion => left ventricle -> dilated cardiomyopathy vs normal control	Expression_Intensity_Probes	cardiovascular disease	NA	heart;muscle	.	GSM739002;GSM739004;GSM739006;GSM739008;GSM739010;GSM739012;GSM739014	normal control	normal control	NA	myocardium	heart;muscle	myocardium	.	GSM739016;GSM739018;GSM739020;GSM739022;GSM739024;GSM739026	CVMHuman	GEO	OmicsoftGene20130723	30373	human	Human.B37.3
no	API5	coronary artery disease (CAD)	peripheral blood	0.0124	0.8267	0.9781	GSE66175.GPL571.test1	peripheral blood	GSE66175	Affymetrix.HG-U133A_2	glm	Disease vs. Normal	DiseaseState => coronary artery disease (CAD) vs normal control	Expression_Intensity_Probes	cardiovascular disease	NA	hematopoietic and lymphoid system	.	GSM1123226;GSM1123247;GSM1123250;GSM1123268;GSM1123283;GSM1123286;GSM1123301;GSM1123310;GSM1123316;GSM1123322;GSM1123343;GSM1123358;GSM1123367;GSM1123370;GSM1123373;GSM1123385;GSM1123403;GSM1123412;GSM1123439;GSM1123451;GSM1123457;GSM1123469;GSM1123472;GSM1123475;GSM1123496;GSM1123511;GSM1123514;GSM1123517;GSM1123559;GSM1123562;GSM1123577;GSM1123580;GSM1123586;GSM1123589;GSM1123595;GSM1616283;GSM…	normal control	normal control	NA	peripheral blood	hematopoietic and lymphoid system	peripheral blood	.	GSM1123229;GSM1123232;GSM1123238;GSM1123241;GSM1123253;GSM1123256;GSM1123259;GSM1123262;GSM1123271;GSM1123277;GSM1123280;GSM1123292;GSM1123298;GSM1123304;GSM1123307;GSM1123319;GSM1123325;GSM1123331;GSM1123334;GSM1123337;GSM1123340;GSM1123346;GSM1123349;GSM1123352;GSM1123355;GSM1123361;GSM1123376;GSM1123379;GSM1123382;GSM1123388;GSM1123391;GSM1123394;GSM1123400;GSM1123406;GSM1123409;GSM1123418;GSM…	CVMHuman	GEO	OmicsoftGene20130723	30373	human	Human.B37.3
no	GATA5	atherosclerosis	peripheral blood	-0.0366	0.4078	0.9791	GSE37356.GPL10558.test1	monocyte	GSE37356	Illumina.HumanHT-12_V4_0_R1_15002873_B	glm	Disease vs. Normal	CellType:DiseaseState => monocyte -> atherosclerosis vs normal control	Expression_Intensity_Probes	cardiovascular disease	NA	hematopoietic and lymphoid system	monocyte	GSM916577;GSM916580;GSM916595;GSM916605;GSM916617;GSM916623;GSM916629;GSM916636;GSM916645	normal control	normal control	NA	monocyte	hematopoietic and lymphoid system	peripheral blood	monocyte	GSM916575;GSM916591;GSM916599;GSM916615;GSM916627;GSM916631;GSM916641	ImmunoHuman	GEO	OmicsoftGene20130723	30373	human	Human.B37.3
no	GATA5	atrial fibrillation	left cardiac atrium	0.0804	0.7367	0.9793	GSE14975.GPL570.test1	left cardiac atrium	GSE14975	Affymetrix.HG-U133_Plus_2	glm	Disease vs. Normal	DiseaseState => atrial fibrillation vs normal control	Expression_Intensity_Probes	cardiovascular disease	NA	heart	.	GSM373956;GSM373957;GSM373958;GSM373959;GSM373960	normal control	normal control	NA	left cardiac atrium	heart	left cardiac atrium	.	GSM373961;GSM373962;GSM373963;GSM373964;GSM373965	CVMHuman	GEO	OmicsoftGene20130723	30373	human	Human.B37.3
no	GATA5	peripheral arterial disease	peripheral blood	0.0699	0.4863	0.9793	GSE27034.GPL570.test1	peripheral blood mononuclear cell (PBMC)	GSE27034	Affymetrix.HG-U133_Plus_2	glm	Disease vs. Normal	DiseaseState => peripheral arterial disease vs normal control	Expression_Intensity_Probes	cardiovascular disease	NA	hematopoietic and lymphoid system	peripheral blood mononuclear cell (PBMC)	GSM902322;GSM902323;GSM902324;GSM902325;GSM902326;GSM902327;GSM902328;GSM902329;GSM902330;GSM902331;GSM902332;GSM902333;GSM902334;GSM902335;GSM902336;GSM902337;GSM902338;GSM902339;GSM902340	normal control	normal control	NA	peripheral blood mononuclear cell (PBMC)	hematopoietic and lymphoid system	peripheral blood	peripheral blood mononuclear cell (PBMC)	GSM902341;GSM902342;GSM902343;GSM902344;GSM902345;GSM902346;GSM902347;GSM902348;GSM902349;GSM902350;GSM902351;GSM902352;GSM902353;GSM902354;GSM902355;GSM902356;GSM902357;GSM902358	CVMHuman	GEO	OmicsoftGene20130723	30373	human	Human.B37.3
no	HSPB7	atherosclerosis	peripheral blood	-0.0281	0.3703	0.9805	GSE20129.GPL6104.test3	peripheral blood cell (PBC)	GSE20129	Illumina.HumanRef-8_V2_0_R1_11223162_A	glm	Disease vs. Normal	DiseaseState:Ethnicity => Hispanic -> atherosclerosis vs normal control	Expression_Intensity_Probes	cardiovascular disease	NA	hematopoietic and lymphoid system	peripheral blood cell (PBC)	GSM502428;GSM502469;GSM502475;GSM502485;GSM502501;GSM502510	normal control	normal control	NA	peripheral blood cell (PBC)	hematopoietic and lymphoid system	peripheral blood	peripheral blood cell (PBC)	GSM502411;GSM502421;GSM502443;GSM502448;GSM502457;GSM502461;GSM502472;GSM502491;GSM502507;GSM502508	CVMHuman	GEO	OmicsoftGene20130723	30373	human	Human.B37.3
no	HSPB7	atherosclerosis	peripheral blood	0.0944	0.4663	0.9844	GSE37356.GPL10558.test1	monocyte	GSE37356	Illumina.HumanHT-12_V4_0_R1_15002873_B	glm	Disease vs. Normal	CellType:DiseaseState => monocyte -> atherosclerosis vs normal control	Expression_Intensity_Probes	cardiovascular disease	NA	hematopoietic and lymphoid system	monocyte	GSM916577;GSM916580;GSM916595;GSM916605;GSM916617;GSM916623;GSM916629;GSM916636;GSM916645	normal control	normal control	NA	monocyte	hematopoietic and lymphoid system	peripheral blood	monocyte	GSM916575;GSM916591;GSM916599;GSM916615;GSM916627;GSM916631;GSM916641	ImmunoHuman	GEO	OmicsoftGene20130723	30373	human	Human.B37.3
no	API5	atherosclerosis	peripheral blood	-0.0284	0.6526	0.9855	GSE20129.GPL6104.test3	peripheral blood cell (PBC)	GSE20129	Illumina.HumanRef-8_V2_0_R1_11223162_A	glm	Disease vs. Normal	DiseaseState:Ethnicity => Hispanic -> atherosclerosis vs normal control	Expression_Intensity_Probes	cardiovascular disease	NA	hematopoietic and lymphoid system	peripheral blood cell (PBC)	GSM502428;GSM502469;GSM502475;GSM502485;GSM502501;GSM502510	normal control	normal control	NA	peripheral blood cell (PBC)	hematopoietic and lymphoid system	peripheral blood	peripheral blood cell (PBC)	GSM502411;GSM502421;GSM502443;GSM502448;GSM502457;GSM502461;GSM502472;GSM502491;GSM502507;GSM502508	CVMHuman	GEO	OmicsoftGene20130723	30373	human	Human.B37.3
no	GATA5	atherosclerosis	peripheral blood	-0.0084	0.7179	0.9871	GSE20129.GPL6104.test3	peripheral blood cell (PBC)	GSE20129	Illumina.HumanRef-8_V2_0_R1_11223162_A	glm	Disease vs. Normal	DiseaseState:Ethnicity => Hispanic -> atherosclerosis vs normal control	Expression_Intensity_Probes	cardiovascular disease	NA	hematopoietic and lymphoid system	peripheral blood cell (PBC)	GSM502428;GSM502469;GSM502475;GSM502485;GSM502501;GSM502510	normal control	normal control	NA	peripheral blood cell (PBC)	hematopoietic and lymphoid system	peripheral blood	peripheral blood cell (PBC)	GSM502411;GSM502421;GSM502443;GSM502448;GSM502457;GSM502461;GSM502472;GSM502491;GSM502507;GSM502508	CVMHuman	GEO	OmicsoftGene20130723	30373	human	Human.B37.3
no	API5	pre-eclampsia	peripheral blood	0.1472	0.5172	0.988	GSE86200.GPL10558.test6	peripheral blood	GSE86200	Illumina.HumanHT-12_V4_0_R1_15002873_B	glm	Disease vs. Normal	DiseaseState:Dosage:SamplingTime => 400 IU:32-38 weeks of gestation -> pre-eclampsia vs normal control	Expression_Intensity_Probes	cardiovascular disease	NA	hematopoietic and lymphoid system	.	GSM2297653;GSM2297673;GSM2297685	normal control	normal control	NA	peripheral blood	hematopoietic and lymphoid system	peripheral blood	.	GSM2297643;GSM2297649;GSM2297651;GSM2297657;GSM2297659;GSM2297661;GSM2297671;GSM2297677;GSM2297681;GSM2297683;GSM2297687;GSM2297689	ImmunoHuman	GEO	OmicsoftGene20130723	30373	human	Human.B37.3
no	LMO2	nonischemic cardiomyopathy	myocardium	0.072	0.597	0.9889	GSE1869.GPL96.test2	myocardium	GSE1869	Affymetrix.HG-U133A	glm	Other Comparisons	ClinicalPhenotype => expanted heart with nonischemic cardiomyopathy vs explanted normal heart	Expression_Intensity_Probes	cardiovascular disease	NA	heart;muscle	.	GSM33069;GSM33087;GSM33088;GSM33089;GSM33090;GSM33091;GSM33115;GSM33122	normal control	normal control	NA	myocardium	heart;muscle	myocardium	.	GSM33108;GSM33109;GSM33110;GSM33111;GSM33112;GSM33113	CVMHuman	GEO	OmicsoftGene20130723	30373	human	Human.B37.3
no	API5	atherosclerosis	peripheral blood	-0.0088	0.7741	0.9892	GSE20129.GPL6104.test4	peripheral blood cell (PBC)	GSE20129	Illumina.HumanRef-8_V2_0_R1_11223162_A	glm	Disease vs. Normal	DiseaseState:Ethnicity => non-Hispanic Caucasian -> atherosclerosis vs normal control	Expression_Intensity_Probes	cardiovascular disease	NA	hematopoietic and lymphoid system	peripheral blood cell (PBC)	GSM502400;GSM502401;GSM502412;GSM502414;GSM502416;GSM502422;GSM502424;GSM502430;GSM502436;GSM502438;GSM502439;GSM502449;GSM502463;GSM502464;GSM502467;GSM502468;GSM502477;GSM502478;GSM502484;GSM502490;GSM502497;GSM502503;GSM502504;GSM502506;GSM502512;GSM502514	normal control	normal control	NA	peripheral blood cell (PBC)	hematopoietic and lymphoid system	peripheral blood	peripheral blood cell (PBC)	GSM502403;GSM502406;GSM502413;GSM502415;GSM502417;GSM502418;GSM502419;GSM502420;GSM502423;GSM502425;GSM502427;GSM502429;GSM502431;GSM502432;GSM502435;GSM502440;GSM502441;GSM502450;GSM502452;GSM502454;GSM502455;GSM502456;GSM502459;GSM502470;GSM502474;GSM502476;GSM502479;GSM502487;GSM502488;GSM502489;GSM502492;GSM502498;GSM502499;GSM502500;GSM502502;GSM502509;GSM502511;GSM502515;GSM502517;GSM502518	CVMHuman	GEO	OmicsoftGene20130723	30373	human	Human.B37.3
no	GATA5	pre-eclampsia	peripheral blood	0.1127	0.6062	0.9917	GSE86200.GPL10558.test6	peripheral blood	GSE86200	Illumina.HumanHT-12_V4_0_R1_15002873_B	glm	Disease vs. Normal	DiseaseState:Dosage:SamplingTime => 400 IU:32-38 weeks of gestation -> pre-eclampsia vs normal control	Expression_Intensity_Probes	cardiovascular disease	NA	hematopoietic and lymphoid system	.	GSM2297653;GSM2297673;GSM2297685	normal control	normal control	NA	peripheral blood	hematopoietic and lymphoid system	peripheral blood	.	GSM2297643;GSM2297649;GSM2297651;GSM2297657;GSM2297659;GSM2297661;GSM2297671;GSM2297677;GSM2297681;GSM2297683;GSM2297687;GSM2297689	ImmunoHuman	GEO	OmicsoftGene20130723	30373	human	Human.B37.3
no	API5	nonischemic cardiomyopathy	myocardium	-0.063	0.6508	0.992	GSE1869.GPL96.test2	myocardium	GSE1869	Affymetrix.HG-U133A	glm	Other Comparisons	ClinicalPhenotype => expanted heart with nonischemic cardiomyopathy vs explanted normal heart	Expression_Intensity_Probes	cardiovascular disease	NA	heart;muscle	.	GSM33069;GSM33087;GSM33088;GSM33089;GSM33090;GSM33091;GSM33115;GSM33122	normal control	normal control	NA	myocardium	heart;muscle	myocardium	.	GSM33108;GSM33109;GSM33110;GSM33111;GSM33112;GSM33113	CVMHuman	GEO	OmicsoftGene20130723	30373	human	Human.B37.3
no	HSPB7	atherosclerosis	peripheral blood	0.008	0.9448	0.9924	GSE9874.GPL96.test1	foam cell	GSE9874	Affymetrix.HG-U133A	glm	Disease vs. Normal	DiseaseState:CellType => foam cell -> atherosclerosis vs normal control	Expression_Intensity_Probes	cardiovascular disease	oxidized LDL	hematopoietic and lymphoid system	foam cell	GSM249366;GSM249370;GSM249374;GSM249380;GSM249384;GSM249388;GSM249392;GSM249394;GSM249398;GSM249402;GSM249406;GSM249412;GSM249414;GSM249420;GSM249422	normal control	normal control	oxidized LDL	foam cell	hematopoietic and lymphoid system	peripheral blood	foam cell	GSM249368;GSM249372;GSM249376;GSM249378;GSM249382;GSM249386;GSM249390;GSM249396;GSM249400;GSM249404;GSM249408;GSM249410;GSM249416;GSM249418;GSM249424	CVMHuman	GEO	OmicsoftGene20130723	30373	human	Human.B37.3
no	API5	hypertrophic cardiomyopathy	heart	0.0018	0.9871	0.9955	GSE89714.GPL11154.DESeq2.test1	heart	GSE89714	NGS.Illumina.HiSeq2000	DESeq2.v1.10.1.os.v101316	Disease vs. Normal	DiseaseState => hypertrophic cardiomyopathy vs normal control	RnaSeq_Transcript	cardiovascular disease	NA	heart	.	GSM2387228;GSM2387229;GSM2387230;GSM2387231;GSM2387232	normal control	normal control	NA	heart	heart	heart	.	GSM2387233;GSM2387234;GSM2387235;GSM2387236	CVMHuman	GEO	OmicsoftGene20130723	30373	human	Human.B37.3
no	HSPB7	atherosclerosis	peripheral blood	-0.0015	0.9229	0.9959	GSE20129.GPL6104.test4	peripheral blood cell (PBC)	GSE20129	Illumina.HumanRef-8_V2_0_R1_11223162_A	glm	Disease vs. Normal	DiseaseState:Ethnicity => non-Hispanic Caucasian -> atherosclerosis vs normal control	Expression_Intensity_Probes	cardiovascular disease	NA	hematopoietic and lymphoid system	peripheral blood cell (PBC)	GSM502400;GSM502401;GSM502412;GSM502414;GSM502416;GSM502422;GSM502424;GSM502430;GSM502436;GSM502438;GSM502439;GSM502449;GSM502463;GSM502464;GSM502467;GSM502468;GSM502477;GSM502478;GSM502484;GSM502490;GSM502497;GSM502503;GSM502504;GSM502506;GSM502512;GSM502514	normal control	normal control	NA	peripheral blood cell (PBC)	hematopoietic and lymphoid system	peripheral blood	peripheral blood cell (PBC)	GSM502403;GSM502406;GSM502413;GSM502415;GSM502417;GSM502418;GSM502419;GSM502420;GSM502423;GSM502425;GSM502427;GSM502429;GSM502431;GSM502432;GSM502435;GSM502440;GSM502441;GSM502450;GSM502452;GSM502454;GSM502455;GSM502456;GSM502459;GSM502470;GSM502474;GSM502476;GSM502479;GSM502487;GSM502488;GSM502489;GSM502492;GSM502498;GSM502499;GSM502500;GSM502502;GSM502509;GSM502511;GSM502515;GSM502517;GSM502518	CVMHuman	GEO	OmicsoftGene20130723	30373	human	Human.B37.3
no	GATA5	DiGeorge syndrome	peripheral blood	0.0012	0.9806	0.9965	GSE59216.GPL6947.test2	peripheral blood	GSE59216	Illumina.HumanHT-12_V3_0_R2_11283641_A	glm	Disease vs. Normal	DiseaseState => DiGeorge syndrome vs normal control	Expression_Intensity_Probes	cardiovascular disease	NA	hematopoietic and lymphoid system	.	GSM1430750;GSM1430751;GSM1430752;GSM1430753;GSM1430754;GSM1430759;GSM1430760;GSM1430761;GSM1430766;GSM1430767	normal control	normal control	NA	peripheral blood	hematopoietic and lymphoid system	peripheral blood	.	GSM1430756;GSM1430757;GSM1430765;GSM1430768;GSM1430770	ImmunoHuman	GEO	OmicsoftGene20130723	30373	human	Human.B37.3
no	API5	coronary artery disease (CAD)	peripheral blood	0.0316	0.65	0.9978	GSE20680.GPL4133.test2	peripheral blood	GSE20680	Agilent.Expression.Human4x44k	glm	Disease vs. Normal	DiseaseStage => severe vs normal	Expression_Intensity_Probes	cardiovascular disease	NA	hematopoietic and lymphoid system	.	GSM518746;GSM518747;GSM518748;GSM518749;GSM518750;GSM518751;GSM518752;GSM518753;GSM518754;GSM518755;GSM518756;GSM518757;GSM518758;GSM518759;GSM518760;GSM518761;GSM518762;GSM518763;GSM518764;GSM518765;GSM518766;GSM518767;GSM518768;GSM518769;GSM518770;GSM518771;GSM518772;GSM518773;GSM518774;GSM518775;GSM518776;GSM518777;GSM518778;GSM518779;GSM518780;GSM518781;GSM518782;GSM518783;GSM518784;GSM518785…	normal control	normal control	NA	peripheral blood	hematopoietic and lymphoid system	peripheral blood	.	GSM518638;GSM518639;GSM518640;GSM518641;GSM518642;GSM518643;GSM518644;GSM518645;GSM518646;GSM518647;GSM518648;GSM518649;GSM518650;GSM518651;GSM518652;GSM518653;GSM518654;GSM518655;GSM518656;GSM518657;GSM518658;GSM518659;GSM518660;GSM518661;GSM518662;GSM518663;GSM518664;GSM518665;GSM518666;GSM518667;GSM518668;GSM518669;GSM518670;GSM518671;GSM518672;GSM518673;GSM518674;GSM518675;GSM518676;GSM518677…	CVMHuman	GEO	OmicsoftGene20130723	30373	human	Human.B37.3
no	GATA5	coronary artery disease (CAD)	peripheral blood	-0.0114	0.4406	0.9978	GSE20680.GPL4133.test2	peripheral blood	GSE20680	Agilent.Expression.Human4x44k	glm	Disease vs. Normal	DiseaseStage => severe vs normal	Expression_Intensity_Probes	cardiovascular disease	NA	hematopoietic and lymphoid system	.	GSM518746;GSM518747;GSM518748;GSM518749;GSM518750;GSM518751;GSM518752;GSM518753;GSM518754;GSM518755;GSM518756;GSM518757;GSM518758;GSM518759;GSM518760;GSM518761;GSM518762;GSM518763;GSM518764;GSM518765;GSM518766;GSM518767;GSM518768;GSM518769;GSM518770;GSM518771;GSM518772;GSM518773;GSM518774;GSM518775;GSM518776;GSM518777;GSM518778;GSM518779;GSM518780;GSM518781;GSM518782;GSM518783;GSM518784;GSM518785…	normal control	normal control	NA	peripheral blood	hematopoietic and lymphoid system	peripheral blood	.	GSM518638;GSM518639;GSM518640;GSM518641;GSM518642;GSM518643;GSM518644;GSM518645;GSM518646;GSM518647;GSM518648;GSM518649;GSM518650;GSM518651;GSM518652;GSM518653;GSM518654;GSM518655;GSM518656;GSM518657;GSM518658;GSM518659;GSM518660;GSM518661;GSM518662;GSM518663;GSM518664;GSM518665;GSM518666;GSM518667;GSM518668;GSM518669;GSM518670;GSM518671;GSM518672;GSM518673;GSM518674;GSM518675;GSM518676;GSM518677…	CVMHuman	GEO	OmicsoftGene20130723	30373	human	Human.B37.3
no	HSPB7	coronary artery disease (CAD)	peripheral blood	-0.0118	0.4118	0.9978	GSE20680.GPL4133.test2	peripheral blood	GSE20680	Agilent.Expression.Human4x44k	glm	Disease vs. Normal	DiseaseStage => severe vs normal	Expression_Intensity_Probes	cardiovascular disease	NA	hematopoietic and lymphoid system	.	GSM518746;GSM518747;GSM518748;GSM518749;GSM518750;GSM518751;GSM518752;GSM518753;GSM518754;GSM518755;GSM518756;GSM518757;GSM518758;GSM518759;GSM518760;GSM518761;GSM518762;GSM518763;GSM518764;GSM518765;GSM518766;GSM518767;GSM518768;GSM518769;GSM518770;GSM518771;GSM518772;GSM518773;GSM518774;GSM518775;GSM518776;GSM518777;GSM518778;GSM518779;GSM518780;GSM518781;GSM518782;GSM518783;GSM518784;GSM518785…	normal control	normal control	NA	peripheral blood	hematopoietic and lymphoid system	peripheral blood	.	GSM518638;GSM518639;GSM518640;GSM518641;GSM518642;GSM518643;GSM518644;GSM518645;GSM518646;GSM518647;GSM518648;GSM518649;GSM518650;GSM518651;GSM518652;GSM518653;GSM518654;GSM518655;GSM518656;GSM518657;GSM518658;GSM518659;GSM518660;GSM518661;GSM518662;GSM518663;GSM518664;GSM518665;GSM518666;GSM518667;GSM518668;GSM518669;GSM518670;GSM518671;GSM518672;GSM518673;GSM518674;GSM518675;GSM518676;GSM518677…	CVMHuman	GEO	OmicsoftGene20130723	30373	human	Human.B37.3
no	LMO2	coronary artery disease (CAD)	peripheral blood	0.1464	0.0599	0.9978	GSE20680.GPL4133.test2	peripheral blood	GSE20680	Agilent.Expression.Human4x44k	glm	Disease vs. Normal	DiseaseStage => severe vs normal	Expression_Intensity_Probes	cardiovascular disease	NA	hematopoietic and lymphoid system	.	GSM518746;GSM518747;GSM518748;GSM518749;GSM518750;GSM518751;GSM518752;GSM518753;GSM518754;GSM518755;GSM518756;GSM518757;GSM518758;GSM518759;GSM518760;GSM518761;GSM518762;GSM518763;GSM518764;GSM518765;GSM518766;GSM518767;GSM518768;GSM518769;GSM518770;GSM518771;GSM518772;GSM518773;GSM518774;GSM518775;GSM518776;GSM518777;GSM518778;GSM518779;GSM518780;GSM518781;GSM518782;GSM518783;GSM518784;GSM518785…	normal control	normal control	NA	peripheral blood	hematopoietic and lymphoid system	peripheral blood	.	GSM518638;GSM518639;GSM518640;GSM518641;GSM518642;GSM518643;GSM518644;GSM518645;GSM518646;GSM518647;GSM518648;GSM518649;GSM518650;GSM518651;GSM518652;GSM518653;GSM518654;GSM518655;GSM518656;GSM518657;GSM518658;GSM518659;GSM518660;GSM518661;GSM518662;GSM518663;GSM518664;GSM518665;GSM518666;GSM518667;GSM518668;GSM518669;GSM518670;GSM518671;GSM518672;GSM518673;GSM518674;GSM518675;GSM518676;GSM518677…	CVMHuman	GEO	OmicsoftGene20130723	30373	human	Human.B37.3
no	GATA5	hypertrophic cardiomyopathy	heart	0.0008	0.9976	0.999	GSE89714.GPL11154.DESeq2.test1	heart	GSE89714	NGS.Illumina.HiSeq2000	DESeq2.v1.10.1.os.v101316	Disease vs. Normal	DiseaseState => hypertrophic cardiomyopathy vs normal control	RnaSeq_Transcript	cardiovascular disease	NA	heart	.	GSM2387228;GSM2387229;GSM2387230;GSM2387231;GSM2387232	normal control	normal control	NA	heart	heart	heart	.	GSM2387233;GSM2387234;GSM2387235;GSM2387236	CVMHuman	GEO	OmicsoftGene20130723	30373	human	Human.B37.3
no	API5	aortic valve stenosis	heart	0.0413	0.5764	0.9992	GSE1145.GPL8300.test1	heart	GSE1145	Affymetrix.HG_U95Av2	glm	Disease vs. Normal	DiseaseState => aortic valve stenosis vs normal control	Expression_Intensity_Probes	cardiovascular disease	NA	heart	.	GSM25784;GSM25785;GSM25786;GSM25787;GSM25788;GSM25789;GSM25790	normal control	normal control	NA	heart	heart	heart	.	GSM25797;GSM25799;GSM25800	CVMHuman	GEO	OmicsoftGene20130723	30373	human	Human.B37.3
no	LMO2	aortic valve stenosis	heart	-0.1607	0.5754	0.9992	GSE1145.GPL8300.test1	heart	GSE1145	Affymetrix.HG_U95Av2	glm	Disease vs. Normal	DiseaseState => aortic valve stenosis vs normal control	Expression_Intensity_Probes	cardiovascular disease	NA	heart	.	GSM25784;GSM25785;GSM25786;GSM25787;GSM25788;GSM25789;GSM25790	normal control	normal control	NA	heart	heart	heart	.	GSM25797;GSM25799;GSM25800	CVMHuman	GEO	OmicsoftGene20130723	30373	human	Human.B37.3
no	API5	atherosclerosis	peripheral blood	0.0016	0.9822	0.9994	GSE37356.GPL10558.test1	monocyte	GSE37356	Illumina.HumanHT-12_V4_0_R1_15002873_B	glm	Disease vs. Normal	CellType:DiseaseState => monocyte -> atherosclerosis vs normal control	Expression_Intensity_Probes	cardiovascular disease	NA	hematopoietic and lymphoid system	monocyte	GSM916577;GSM916580;GSM916595;GSM916605;GSM916617;GSM916623;GSM916629;GSM916636;GSM916645	normal control	normal control	NA	monocyte	hematopoietic and lymphoid system	peripheral blood	monocyte	GSM916575;GSM916591;GSM916599;GSM916615;GSM916627;GSM916631;GSM916641	ImmunoHuman	GEO	OmicsoftGene20130723	30373	human	Human.B37.3
no	API5	atherosclerosis;systemic lupus erythematosus (SLE)	peripheral blood	0.0989	0.1783	0.9994	GSE37356.GPL10558.test5	monocyte derived macrophage	GSE37356	Illumina.HumanHT-12_V4_0_R1_15002873_B	glm	Disease vs. Normal	CellType:DiseaseState => monocyte derived macrophage -> atherosclerosis;systemic lupus erythematosus (SLE) vs normal control	Expression_Intensity_Probes	autoimmune disease;cardiovascular disease	NA	hematopoietic and lymphoid system	monocyte derived macrophage	GSM916582;GSM916586;GSM916588;GSM916590;GSM916602;GSM916610;GSM916614;GSM916620;GSM916634;GSM916644	normal control	normal control	NA	monocyte derived macrophage	hematopoietic and lymphoid system	peripheral blood	monocyte derived macrophage	GSM916576;GSM916592;GSM916600;GSM916616;GSM916628;GSM916632	ImmunoHuman	GEO	OmicsoftGene20130723	30373	human	Human.B37.3
no	GATA5	atherosclerosis;systemic lupus erythematosus (SLE)	peripheral blood	0.0192	0.6718	0.9994	GSE37356.GPL10558.test5	monocyte derived macrophage	GSE37356	Illumina.HumanHT-12_V4_0_R1_15002873_B	glm	Disease vs. Normal	CellType:DiseaseState => monocyte derived macrophage -> atherosclerosis;systemic lupus erythematosus (SLE) vs normal control	Expression_Intensity_Probes	autoimmune disease;cardiovascular disease	NA	hematopoietic and lymphoid system	monocyte derived macrophage	GSM916582;GSM916586;GSM916588;GSM916590;GSM916602;GSM916610;GSM916614;GSM916620;GSM916634;GSM916644	normal control	normal control	NA	monocyte derived macrophage	hematopoietic and lymphoid system	peripheral blood	monocyte derived macrophage	GSM916576;GSM916592;GSM916600;GSM916616;GSM916628;GSM916632	ImmunoHuman	GEO	OmicsoftGene20130723	30373	human	Human.B37.3
no	HSPB7	atherosclerosis;systemic lupus erythematosus (SLE)	peripheral blood	0.0338	0.5726	0.9994	GSE37356.GPL10558.test5	monocyte derived macrophage	GSE37356	Illumina.HumanHT-12_V4_0_R1_15002873_B	glm	Disease vs. Normal	CellType:DiseaseState => monocyte derived macrophage -> atherosclerosis;systemic lupus erythematosus (SLE) vs normal control	Expression_Intensity_Probes	autoimmune disease;cardiovascular disease	NA	hematopoietic and lymphoid system	monocyte derived macrophage	GSM916582;GSM916586;GSM916588;GSM916590;GSM916602;GSM916610;GSM916614;GSM916620;GSM916634;GSM916644	normal control	normal control	NA	monocyte derived macrophage	hematopoietic and lymphoid system	peripheral blood	monocyte derived macrophage	GSM916576;GSM916592;GSM916600;GSM916616;GSM916628;GSM916632	ImmunoHuman	GEO	OmicsoftGene20130723	30373	human	Human.B37.3
no	API5	pre-eclampsia	peripheral blood	0.0738	0.7451	0.9996	GSE86200.GPL10558.test7	peripheral blood	GSE86200	Illumina.HumanHT-12_V4_0_R1_15002873_B	glm	Disease vs. Normal	DiseaseState:Dosage:SamplingTime => 4400 IU:10-18 weeks of gestation -> pre-eclampsia vs normal control	Expression_Intensity_Probes	cardiovascular disease	NA	hematopoietic and lymphoid system	.	GSM2297662;GSM2297666;GSM2297692	normal control	normal control	NA	peripheral blood	hematopoietic and lymphoid system	peripheral blood	.	GSM2297636;GSM2297638;GSM2297640;GSM2297644;GSM2297646;GSM2297654;GSM2297664;GSM2297668;GSM2297674;GSM2297678;GSM2297690;GSM2297694	ImmunoHuman	GEO	OmicsoftGene20130723	30373	human	Human.B37.3
no	GATA5	pre-eclampsia	peripheral blood	-0.016	0.9417	0.9996	GSE86200.GPL10558.test7	peripheral blood	GSE86200	Illumina.HumanHT-12_V4_0_R1_15002873_B	glm	Disease vs. Normal	DiseaseState:Dosage:SamplingTime => 4400 IU:10-18 weeks of gestation -> pre-eclampsia vs normal control	Expression_Intensity_Probes	cardiovascular disease	NA	hematopoietic and lymphoid system	.	GSM2297662;GSM2297666;GSM2297692	normal control	normal control	NA	peripheral blood	hematopoietic and lymphoid system	peripheral blood	.	GSM2297636;GSM2297638;GSM2297640;GSM2297644;GSM2297646;GSM2297654;GSM2297664;GSM2297668;GSM2297674;GSM2297678;GSM2297690;GSM2297694	ImmunoHuman	GEO	OmicsoftGene20130723	30373	human	Human.B37.3
no	API5	atherosclerosis	peripheral blood	-0.175	0.0731	0.9998	GSE9820.GPL6255.test1	helper T cell	GSE9820	Illumina.HumanRef-8_V2_0_R1_11223162_A	glm	Disease vs. Normal	DiseaseState:CellType => helper T cell -> atherosclerosis vs normal control	Expression_Intensity_Probes	cardiovascular disease	none	hematopoietic and lymphoid system	helper T cell	GSM247722;GSM247727;GSM247734;GSM247748;GSM247763;GSM247765;GSM247770;GSM247775;GSM247776;GSM247780;GSM247793;GSM247815;GSM247818;GSM247833;GSM247837;GSM247838;GSM247842;GSM247847;GSM247850;GSM247853	normal control	normal control	none	helper T cell	hematopoietic and lymphoid system	peripheral blood	helper T cell	GSM247719;GSM247732;GSM247733;GSM247753;GSM247760;GSM247768;GSM247773;GSM247777;GSM247813;GSM247820;GSM247841;GSM247846;GSM247848;GSM247852	CVMHuman	GEO	OmicsoftGene20130723	30373	human	Human.B37.3
no	API5	atherosclerosis	peripheral blood	0.0909	0.3808	0.9998	GSE9820.GPL6255.test3	monocyte	GSE9820	Illumina.HumanRef-8_V2_0_R1_11223162_A	glm	Disease vs. Normal	DiseaseState:CellType => monocyte -> atherosclerosis vs normal control	Expression_Intensity_Probes	cardiovascular disease	none	hematopoietic and lymphoid system	monocyte	GSM247706;GSM247714;GSM247716;GSM247724;GSM247725;GSM247729;GSM247730;GSM247739;GSM247740;GSM247757;GSM247779;GSM247782;GSM247786;GSM247789;GSM247799;GSM247809;GSM247831;GSM247839	normal control	normal control	none	monocyte	hematopoietic and lymphoid system	peripheral blood	monocyte	GSM247710;GSM247712;GSM247718;GSM247720;GSM247737;GSM247746;GSM247758;GSM247781;GSM247784;GSM247787;GSM247788;GSM247804	CVMHuman	GEO	OmicsoftGene20130723	30373	human	Human.B37.3
no	API5	essential hypertension	peripheral blood	-0.469	0.1396	0.9998	GSE24752.GPL570.test1	peripheral blood cell (PBC)	GSE24752	Affymetrix.HG-U133_Plus_2	glm	Disease vs. Normal	DiseaseState => essential hypertension vs normal control	Expression_Intensity_Probes	cardiovascular disease	NA	hematopoietic and lymphoid system	peripheral blood cell (PBC)	GSM609525;GSM609526;GSM609527	normal control	normal control	NA	peripheral blood cell (PBC)	hematopoietic and lymphoid system	peripheral blood	peripheral blood cell (PBC)	GSM609528;GSM609529;GSM609530	CVMHuman	GEO	OmicsoftGene20130723	30373	human	Human.B37.3
no	GATA5	atherosclerosis	peripheral blood	-0.0122	0.8802	0.9998	GSE9820.GPL6255.test1	helper T cell	GSE9820	Illumina.HumanRef-8_V2_0_R1_11223162_A	glm	Disease vs. Normal	DiseaseState:CellType => helper T cell -> atherosclerosis vs normal control	Expression_Intensity_Probes	cardiovascular disease	none	hematopoietic and lymphoid system	helper T cell	GSM247722;GSM247727;GSM247734;GSM247748;GSM247763;GSM247765;GSM247770;GSM247775;GSM247776;GSM247780;GSM247793;GSM247815;GSM247818;GSM247833;GSM247837;GSM247838;GSM247842;GSM247847;GSM247850;GSM247853	normal control	normal control	none	helper T cell	hematopoietic and lymphoid system	peripheral blood	helper T cell	GSM247719;GSM247732;GSM247733;GSM247753;GSM247760;GSM247768;GSM247773;GSM247777;GSM247813;GSM247820;GSM247841;GSM247846;GSM247848;GSM247852	CVMHuman	GEO	OmicsoftGene20130723	30373	human	Human.B37.3
no	GATA5	atherosclerosis	peripheral blood	0.0209	0.8119	0.9998	GSE9820.GPL6255.test3	monocyte	GSE9820	Illumina.HumanRef-8_V2_0_R1_11223162_A	glm	Disease vs. Normal	DiseaseState:CellType => monocyte -> atherosclerosis vs normal control	Expression_Intensity_Probes	cardiovascular disease	none	hematopoietic and lymphoid system	monocyte	GSM247706;GSM247714;GSM247716;GSM247724;GSM247725;GSM247729;GSM247730;GSM247739;GSM247740;GSM247757;GSM247779;GSM247782;GSM247786;GSM247789;GSM247799;GSM247809;GSM247831;GSM247839	normal control	normal control	none	monocyte	hematopoietic and lymphoid system	peripheral blood	monocyte	GSM247710;GSM247712;GSM247718;GSM247720;GSM247737;GSM247746;GSM247758;GSM247781;GSM247784;GSM247787;GSM247788;GSM247804	CVMHuman	GEO	OmicsoftGene20130723	30373	human	Human.B37.3
no	GATA5	essential hypertension	peripheral blood	-0.3285	0.4242	0.9998	GSE24752.GPL570.test1	peripheral blood cell (PBC)	GSE24752	Affymetrix.HG-U133_Plus_2	glm	Disease vs. Normal	DiseaseState => essential hypertension vs normal control	Expression_Intensity_Probes	cardiovascular disease	NA	hematopoietic and lymphoid system	peripheral blood cell (PBC)	GSM609525;GSM609526;GSM609527	normal control	normal control	NA	peripheral blood cell (PBC)	hematopoietic and lymphoid system	peripheral blood	peripheral blood cell (PBC)	GSM609528;GSM609529;GSM609530	CVMHuman	GEO	OmicsoftGene20130723	30373	human	Human.B37.3
no	HSPB7	atherosclerosis	peripheral blood	-0.2085	0.1148	0.9998	GSE9820.GPL6255.test1	helper T cell	GSE9820	Illumina.HumanRef-8_V2_0_R1_11223162_A	glm	Disease vs. Normal	DiseaseState:CellType => helper T cell -> atherosclerosis vs normal control	Expression_Intensity_Probes	cardiovascular disease	none	hematopoietic and lymphoid system	helper T cell	GSM247722;GSM247727;GSM247734;GSM247748;GSM247763;GSM247765;GSM247770;GSM247775;GSM247776;GSM247780;GSM247793;GSM247815;GSM247818;GSM247833;GSM247837;GSM247838;GSM247842;GSM247847;GSM247850;GSM247853	normal control	normal control	none	helper T cell	hematopoietic and lymphoid system	peripheral blood	helper T cell	GSM247719;GSM247732;GSM247733;GSM247753;GSM247760;GSM247768;GSM247773;GSM247777;GSM247813;GSM247820;GSM247841;GSM247846;GSM247848;GSM247852	CVMHuman	GEO	OmicsoftGene20130723	30373	human	Human.B37.3
no	HSPB7	atherosclerosis	peripheral blood	0.134	0.3503	0.9998	GSE9820.GPL6255.test3	monocyte	GSE9820	Illumina.HumanRef-8_V2_0_R1_11223162_A	glm	Disease vs. Normal	DiseaseState:CellType => monocyte -> atherosclerosis vs normal control	Expression_Intensity_Probes	cardiovascular disease	none	hematopoietic and lymphoid system	monocyte	GSM247706;GSM247714;GSM247716;GSM247724;GSM247725;GSM247729;GSM247730;GSM247739;GSM247740;GSM247757;GSM247779;GSM247782;GSM247786;GSM247789;GSM247799;GSM247809;GSM247831;GSM247839	normal control	normal control	none	monocyte	hematopoietic and lymphoid system	peripheral blood	monocyte	GSM247710;GSM247712;GSM247718;GSM247720;GSM247737;GSM247746;GSM247758;GSM247781;GSM247784;GSM247787;GSM247788;GSM247804	CVMHuman	GEO	OmicsoftGene20130723	30373	human	Human.B37.3
no	HSPB7	essential hypertension	peripheral blood	0.3964	0.1462	0.9998	GSE24752.GPL570.test1	peripheral blood cell (PBC)	GSE24752	Affymetrix.HG-U133_Plus_2	glm	Disease vs. Normal	DiseaseState => essential hypertension vs normal control	Expression_Intensity_Probes	cardiovascular disease	NA	hematopoietic and lymphoid system	peripheral blood cell (PBC)	GSM609525;GSM609526;GSM609527	normal control	normal control	NA	peripheral blood cell (PBC)	hematopoietic and lymphoid system	peripheral blood	peripheral blood cell (PBC)	GSM609528;GSM609529;GSM609530	CVMHuman	GEO	OmicsoftGene20130723	30373	human	Human.B37.3
no	LMO2	essential hypertension	peripheral blood	0.5991	0.217	0.9998	GSE24752.GPL570.test1	peripheral blood cell (PBC)	GSE24752	Affymetrix.HG-U133_Plus_2	glm	Disease vs. Normal	DiseaseState => essential hypertension vs normal control	Expression_Intensity_Probes	cardiovascular disease	NA	hematopoietic and lymphoid system	peripheral blood cell (PBC)	GSM609525;GSM609526;GSM609527	normal control	normal control	NA	peripheral blood cell (PBC)	hematopoietic and lymphoid system	peripheral blood	peripheral blood cell (PBC)	GSM609528;GSM609529;GSM609530	CVMHuman	GEO	OmicsoftGene20130723	30373	human	Human.B37.3
no	API5	ischemic cardiomyopathy	heart ventricles	0	0.9998	0.9999	GSE48166.GPL9115.DESeq2.test1	heart ventricles	GSE48166	NGS.Illumina.GenomeAnalyzerII	DESeq2.v1.10.1.os.v101316	Disease vs. Normal	DiseaseState => ischemic cardiomyopathy vs normal control	RnaSeq_Transcript	cardiovascular disease	NA	heart	.	GSM1171565;GSM1171566;GSM1171567;GSM1171568;GSM1171569;GSM1171570;GSM1171571;GSM1171572;GSM1171573;GSM1171574;GSM1171575;GSM1171576;GSM1171577;GSM1171578;GSM1171579	normal control	normal control	NA	heart ventricles	heart	heart ventricles	.	GSM1171549;GSM1171550;GSM1171551;GSM1171552;GSM1171553;GSM1171554;GSM1171555;GSM1171556;GSM1171557;GSM1171558;GSM1171559;GSM1171560;GSM1171561;GSM1171562;GSM1171563	CVMHuman	GEO	OmicsoftGene20130723	30373	human	Human.B37.3
no	API5	acute myocardial infarction	peripheral blood	-0.1196	0.2023	0.9999	GSE34198.GPL6102.test1	peripheral blood	GSE34198	Illumina.HumanWG-6_V2_0_R2_11223189_A	glm	Disease vs. Normal	DiseaseState => acute myocardial infarction vs normal control	Expression_Intensity_Probes	cardiovascular disease	NA	hematopoietic and lymphoid system	.	GSM843870;GSM843873;GSM843875;GSM843876;GSM843879;GSM843880;GSM843881;GSM843882;GSM843883;GSM843884;GSM843885;GSM843886;GSM843887;GSM843888;GSM843891;GSM843892;GSM843894;GSM843895;GSM843896;GSM843901;GSM843904;GSM843909;GSM843910;GSM843912;GSM843913;GSM843917;GSM843918;GSM843923;GSM843924;GSM843925;GSM843926;GSM843927;GSM843928;GSM843929;GSM843930;GSM843932;GSM843933;GSM843936;GSM843944;GSM843947…	normal control	normal control	NA	peripheral blood	hematopoietic and lymphoid system	peripheral blood	.	GSM843871;GSM843872;GSM843874;GSM843877;GSM843878;GSM843889;GSM843890;GSM843893;GSM843897;GSM843898;GSM843899;GSM843900;GSM843902;GSM843903;GSM843905;GSM843906;GSM843907;GSM843908;GSM843911;GSM843914;GSM843915;GSM843916;GSM843919;GSM843920;GSM843921;GSM843922;GSM843931;GSM843934;GSM843935;GSM843937;GSM843938;GSM843939;GSM843940;GSM843941;GSM843942;GSM843943;GSM843945;GSM843946;GSM843948;GSM843949…	CVMHuman	GEO	OmicsoftGene20130723	30373	human	Human.B37.3
no	API5	autism spectrum disorder;DiGeorge syndrome	peripheral blood	-0.0149	0.9671	0.9999	GSE59216.GPL6947.test1	peripheral blood	GSE59216	Illumina.HumanHT-12_V3_0_R2_11283641_A	glm	Disease vs. Normal	DiseaseState => autism spectrum disorder;DiGeorge syndrome vs normal control	Expression_Intensity_Probes	cardiovascular disease;mental disorder	NA	hematopoietic and lymphoid system	.	GSM1430755;GSM1430758;GSM1430762;GSM1430763;GSM1430764;GSM1430769	normal control	normal control	NA	peripheral blood	hematopoietic and lymphoid system	peripheral blood	.	GSM1430756;GSM1430757;GSM1430765;GSM1430768;GSM1430770	ImmunoHuman	GEO	OmicsoftGene20130723	30373	human	Human.B37.3
no	API5	hypertension	peripheral blood	0.0795	0.8104	0.9999	GSE75360.GPL10558.test2	peripheral blood mononuclear cell (PBMC)	GSE75360	Illumina.HumanHT-12_V4_0_R1_15002873_B	glm	Disease vs. Normal	DiseaseState:Ethnicity => Caucasian -> hypertension vs normal control	Expression_Intensity_Probes	cardiovascular disease	NA	hematopoietic and lymphoid system	peripheral blood mononuclear cell (PBMC)	GSM1953906;GSM1953907;GSM1953908;GSM1953909;GSM1953910	normal control	normal control	NA	peripheral blood mononuclear cell (PBMC)	hematopoietic and lymphoid system	peripheral blood	peripheral blood mononuclear cell (PBMC)	GSM1953911;GSM1953912;GSM1953913;GSM1953914;GSM1953915	CVMHuman	GEO	OmicsoftGene20130723	30373	human	Human.B37.3
no	GATA5	autism spectrum disorder;DiGeorge syndrome	peripheral blood	-0.0243	0.661	0.9999	GSE59216.GPL6947.test1	peripheral blood	GSE59216	Illumina.HumanHT-12_V3_0_R2_11283641_A	glm	Disease vs. Normal	DiseaseState => autism spectrum disorder;DiGeorge syndrome vs normal control	Expression_Intensity_Probes	cardiovascular disease;mental disorder	NA	hematopoietic and lymphoid system	.	GSM1430755;GSM1430758;GSM1430762;GSM1430763;GSM1430764;GSM1430769	normal control	normal control	NA	peripheral blood	hematopoietic and lymphoid system	peripheral blood	.	GSM1430756;GSM1430757;GSM1430765;GSM1430768;GSM1430770	ImmunoHuman	GEO	OmicsoftGene20130723	30373	human	Human.B37.3
no	GATA5	hypertension	peripheral blood	-0.0983	0.2285	0.9999	GSE75360.GPL10558.test2	peripheral blood mononuclear cell (PBMC)	GSE75360	Illumina.HumanHT-12_V4_0_R1_15002873_B	glm	Disease vs. Normal	DiseaseState:Ethnicity => Caucasian -> hypertension vs normal control	Expression_Intensity_Probes	cardiovascular disease	NA	hematopoietic and lymphoid system	peripheral blood mononuclear cell (PBMC)	GSM1953906;GSM1953907;GSM1953908;GSM1953909;GSM1953910	normal control	normal control	NA	peripheral blood mononuclear cell (PBMC)	hematopoietic and lymphoid system	peripheral blood	peripheral blood mononuclear cell (PBMC)	GSM1953911;GSM1953912;GSM1953913;GSM1953914;GSM1953915	CVMHuman	GEO	OmicsoftGene20130723	30373	human	Human.B37.3
no	HSPB7	autism spectrum disorder;DiGeorge syndrome	peripheral blood	-0.0397	0.5942	0.9999	GSE59216.GPL6947.test1	peripheral blood	GSE59216	Illumina.HumanHT-12_V3_0_R2_11283641_A	glm	Disease vs. Normal	DiseaseState => autism spectrum disorder;DiGeorge syndrome vs normal control	Expression_Intensity_Probes	cardiovascular disease;mental disorder	NA	hematopoietic and lymphoid system	.	GSM1430755;GSM1430758;GSM1430762;GSM1430763;GSM1430764;GSM1430769	normal control	normal control	NA	peripheral blood	hematopoietic and lymphoid system	peripheral blood	.	GSM1430756;GSM1430757;GSM1430765;GSM1430768;GSM1430770	ImmunoHuman	GEO	OmicsoftGene20130723	30373	human	Human.B37.3
no	HSPB7	hypertension	peripheral blood	-0.2138	0.0485	0.9999	GSE75360.GPL10558.test2	peripheral blood mononuclear cell (PBMC)	GSE75360	Illumina.HumanHT-12_V4_0_R1_15002873_B	glm	Disease vs. Normal	DiseaseState:Ethnicity => Caucasian -> hypertension vs normal control	Expression_Intensity_Probes	cardiovascular disease	NA	hematopoietic and lymphoid system	peripheral blood mononuclear cell (PBMC)	GSM1953906;GSM1953907;GSM1953908;GSM1953909;GSM1953910	normal control	normal control	NA	peripheral blood mononuclear cell (PBMC)	hematopoietic and lymphoid system	peripheral blood	peripheral blood mononuclear cell (PBMC)	GSM1953911;GSM1953912;GSM1953913;GSM1953914;GSM1953915	CVMHuman	GEO	OmicsoftGene20130723	30373	human	Human.B37.3
no	API5	Alagille syndrome	peripheral blood	-0.4391	0.0531	1	GSE12408.GPL570.test1	lymphocyte	GSE12408	Affymetrix.HG-U133_Plus_2	glm	Disease vs. Normal	DiseaseState => Alagille syndrome vs normal control	Expression_Intensity_Probes	cardiovascular disease;genetic disease	NA	hematopoietic and lymphoid system	lymphocyte	GSM311350;GSM311351	normal control	normal control	NA	lymphocyte	hematopoietic and lymphoid system	peripheral blood	lymphocyte	GSM311313;GSM311314;GSM311315;GSM311316;GSM311317;GSM311318;GSM311319;GSM311320;GSM311321;GSM311322;GSM311323;GSM311324;GSM311325;GSM311326;GSM311327;GSM311328;GSM311329;GSM311346	CVMHuman	GEO	OmicsoftGene20130723	30373	human	Human.B37.3
no	API5	cardiorenal syndrome (CRS)	peripheral blood	0.1054	0.2148	1	GSE17582.GPL6883.test1	monocyte	GSE17582	Illumina.HumanRef-8_V3_0_R1_11282963_A	glm	Disease vs. Normal	DiseaseState => cardiorenal syndrome (CRS) vs normal control	Expression_Intensity_Probes	cardiovascular disease;kidney disease	NA	hematopoietic and lymphoid system	monocyte	GSM438053;GSM438055;GSM438057;GSM438061;GSM438063;GSM438067;GSM438069;GSM438073;GSM438075;GSM438079;GSM438081;GSM438083;GSM438085;GSM438086;GSM438087;GSM438094;GSM438095;GSM438096	normal control	normal control	NA	monocyte	hematopoietic and lymphoid system	peripheral blood	monocyte	GSM438059;GSM438060;GSM438065;GSM438066;GSM438071;GSM438072;GSM438077;GSM438078;GSM438088;GSM438092;GSM438093;GSM438097	CVMHuman	GEO	OmicsoftGene20130723	30373	human	Human.B37.3
no	API5	atherosclerosis	peripheral blood	0.0647	0.4158	1	GSE37356.GPL10558.test4	monocyte derived macrophage	GSE37356	Illumina.HumanHT-12_V4_0_R1_15002873_B	glm	Disease vs. Normal	CellType:DiseaseState => monocyte derived macrophage -> atherosclerosis vs normal control	Expression_Intensity_Probes	cardiovascular disease	NA	hematopoietic and lymphoid system	monocyte derived macrophage	GSM916581;GSM916596;GSM916612;GSM916618;GSM916624;GSM916630;GSM916637;GSM916646	normal control	normal control	NA	monocyte derived macrophage	hematopoietic and lymphoid system	peripheral blood	monocyte derived macrophage	GSM916576;GSM916592;GSM916600;GSM916616;GSM916628;GSM916632	ImmunoHuman	GEO	OmicsoftGene20130723	30373	human	Human.B37.3
no	API5	intracranial aneurysm	peripheral blood	0.0049	0.9619	1	GSE106520.GPL16791.DESeq2.test1	neutrophil	GSE106520	NGS.Illumina.HiSeq2500	DESeq2.v1.10.1.os.v101316	Disease vs. Normal	DiseaseState => intracranial aneurysm vs normal control	RnaSeq_Transcript	cardiovascular disease	NA	hematopoietic and lymphoid system	neutrophil	GSM2839732;GSM2839733;GSM2839734;GSM2839735;GSM2839736;GSM2839737;GSM2839738;GSM2839739;GSM2839740;GSM2839741;GSM2839742;GSM2839748;GSM2839749;GSM2839750;GSM2839751;GSM2839752	normal control	normal control	NA	neutrophil	hematopoietic and lymphoid system	peripheral blood	neutrophil	GSM2839721;GSM2839722;GSM2839723;GSM2839724;GSM2839725;GSM2839726;GSM2839727;GSM2839728;GSM2839729;GSM2839730;GSM2839731;GSM2839743;GSM2839744;GSM2839745;GSM2839746;GSM2839747	CVMHuman	GEO	OmicsoftGene20130723	30373	human	Human.B37.3
no	API5	coronary artery disease (CAD)	peripheral blood	0.142	0.0644	1	GSE20680.GPL4133.test1	peripheral blood	GSE20680	Agilent.Expression.Human4x44k	glm	Disease vs. Normal	DiseaseStage => moderate vs normal	Expression_Intensity_Probes	cardiovascular disease	NA	hematopoietic and lymphoid system	.	GSM518690;GSM518691;GSM518692;GSM518693;GSM518694;GSM518695;GSM518696;GSM518697;GSM518698;GSM518699;GSM518700;GSM518701;GSM518702;GSM518703;GSM518704;GSM518705;GSM518706;GSM518707;GSM518708;GSM518709;GSM518710;GSM518711;GSM518712;GSM518713;GSM518714;GSM518715;GSM518716;GSM518717;GSM518718;GSM518719;GSM518720;GSM518721;GSM518722;GSM518723;GSM518724;GSM518725;GSM518726;GSM518727;GSM518728;GSM518729…	normal control	normal control	NA	peripheral blood	hematopoietic and lymphoid system	peripheral blood	.	GSM518638;GSM518639;GSM518640;GSM518641;GSM518642;GSM518643;GSM518644;GSM518645;GSM518646;GSM518647;GSM518648;GSM518649;GSM518650;GSM518651;GSM518652;GSM518653;GSM518654;GSM518655;GSM518656;GSM518657;GSM518658;GSM518659;GSM518660;GSM518661;GSM518662;GSM518663;GSM518664;GSM518665;GSM518666;GSM518667;GSM518668;GSM518669;GSM518670;GSM518671;GSM518672;GSM518673;GSM518674;GSM518675;GSM518676;GSM518677…	CVMHuman	GEO	OmicsoftGene20130723	30373	human	Human.B37.3
no	API5	coronary artery calcification (CAC)	peripheral blood	-0.0362	0.8315	1	GSE58150.GPL10999.DESeq2.test1	peripheral blood	GSE58150	NGS.Illumina.GenomeAnalyzerIIx	DESeq2.v1.10.1.os.v101316	Disease vs. Normal	DiseaseState => coronary artery calcification (CAC) vs normal control	RnaSeq_Transcript	cardiovascular disease	NA	hematopoietic and lymphoid system	.	GSM1402490;GSM1402491;GSM1402492;GSM1402493;GSM1402494;GSM1402495;GSM1402496;GSM1402497	normal control	normal control	NA	peripheral blood	hematopoietic and lymphoid system	peripheral blood	.	GSM1402482;GSM1402483;GSM1402484;GSM1402485;GSM1402486;GSM1402487;GSM1402488;GSM1402489	CVMHuman	GEO	OmicsoftGene20130723	30373	human	Human.B37.3
no	API5	autism spectrum disorder;DiGeorge syndrome;psychotic disorder	peripheral blood	-0.162	0.718	1	GSE59216.GPL10558.test2	peripheral blood	GSE59216	Illumina.HumanHT-12_V4_0_R1_15002873_B	glm	Disease vs. Normal	DiseaseState => autism spectrum disorder;DiGeorge syndrome;psychotic disorder vs normal control	Expression_Intensity_Probes	cardiovascular disease;mental disorder	NA	hematopoietic and lymphoid system	.	GSM1430778;GSM1430805;GSM1430850	normal control	normal control	NA	peripheral blood	hematopoietic and lymphoid system	peripheral blood	.	GSM1430772;GSM1430773;GSM1430775;GSM1430776;GSM1430777;GSM1430779;GSM1430781;GSM1430782;GSM1430783;GSM1430785;GSM1430787;GSM1430789;GSM1430790;GSM1430794;GSM1430795;GSM1430796;GSM1430797;GSM1430798;GSM1430800;GSM1430801;GSM1430802;GSM1430807;GSM1430808;GSM1430809;GSM1430810;GSM1430811;GSM1430813;GSM1430815;GSM1430816;GSM1430818;GSM1430819;GSM1430821;GSM1430822;GSM1430823;GSM1430826;GSM1430827;GSM…	ImmunoHuman	GEO	OmicsoftGene20130723	30373	human	Human.B37.3
no	API5	DiGeorge syndrome	peripheral blood	0	0.9999	1	GSE59216.GPL10558.test3	peripheral blood	GSE59216	Illumina.HumanHT-12_V4_0_R1_15002873_B	glm	Disease vs. Normal	DiseaseState => DiGeorge syndrome vs normal control	Expression_Intensity_Probes	cardiovascular disease	NA	hematopoietic and lymphoid system	.	GSM1430771;GSM1430791;GSM1430792;GSM1430793;GSM1430799;GSM1430803;GSM1430806;GSM1430812;GSM1430814;GSM1430817;GSM1430824;GSM1430834;GSM1430842;GSM1430848;GSM1430852;GSM1430858;GSM1430860	normal control	normal control	NA	peripheral blood	hematopoietic and lymphoid system	peripheral blood	.	GSM1430772;GSM1430773;GSM1430775;GSM1430776;GSM1430777;GSM1430779;GSM1430781;GSM1430782;GSM1430783;GSM1430785;GSM1430787;GSM1430789;GSM1430790;GSM1430794;GSM1430795;GSM1430796;GSM1430797;GSM1430798;GSM1430800;GSM1430801;GSM1430802;GSM1430807;GSM1430808;GSM1430809;GSM1430810;GSM1430811;GSM1430813;GSM1430815;GSM1430816;GSM1430818;GSM1430819;GSM1430821;GSM1430822;GSM1430823;GSM1430826;GSM1430827;GSM…	ImmunoHuman	GEO	OmicsoftGene20130723	30373	human	Human.B37.3
no	API5	pre-eclampsia	peripheral blood	0.2128	0.3502	1	GSE86200.GPL10558.test8	peripheral blood	GSE86200	Illumina.HumanHT-12_V4_0_R1_15002873_B	glm	Disease vs. Normal	DiseaseState:Dosage:SamplingTime => 4400 IU:32-38 weeks of gestation -> pre-eclampsia vs normal control	Expression_Intensity_Probes	cardiovascular disease	NA	hematopoietic and lymphoid system	.	GSM2297663;GSM2297667;GSM2297693	normal control	normal control	NA	peripheral blood	hematopoietic and lymphoid system	peripheral blood	.	GSM2297637;GSM2297639;GSM2297641;GSM2297645;GSM2297647;GSM2297655;GSM2297665;GSM2297669;GSM2297675;GSM2297679;GSM2297691;GSM2297695	ImmunoHuman	GEO	OmicsoftGene20130723	30373	human	Human.B37.3
no	API5	atherosclerosis	peripheral blood	-0.1147	0.2519	1	GSE20129.GPL6104.test2	peripheral blood cell (PBC)	GSE20129	Illumina.HumanRef-8_V2_0_R1_11223162_A	glm	Disease vs. Normal	DiseaseState:Ethnicity => Asian Chinese -> atherosclerosis vs normal control	Expression_Intensity_Probes	cardiovascular disease	NA	hematopoietic and lymphoid system	peripheral blood cell (PBC)	GSM502433;GSM502434;GSM502471	normal control	normal control	NA	peripheral blood cell (PBC)	hematopoietic and lymphoid system	peripheral blood	peripheral blood cell (PBC)	GSM502407;GSM502462;GSM502505	CVMHuman	GEO	OmicsoftGene20130723	30373	human	Human.B37.3
no	API5	Behcet syndrome	peripheral blood	-0.198	0.4347	1	GSE17114.GPL570.test1	peripheral blood mononuclear cell (PBMC)	GSE17114	Affymetrix.HG-U133_Plus_2	glm	Disease vs. Normal	DiseaseState => Behcet syndrome vs normal control	Expression_Intensity_Probes	cardiovascular disease	NA	hematopoietic and lymphoid system	peripheral blood mononuclear cell (PBMC)	GSM428037;GSM428038;GSM428039;GSM428040;GSM428041;GSM428042;GSM428043;GSM428044;GSM428045;GSM428046;GSM428047;GSM428048;GSM428049;GSM428050;GSM428051	normal control	normal control	NA	peripheral blood mononuclear cell (PBMC)	hematopoietic and lymphoid system	peripheral blood	peripheral blood mononuclear cell (PBMC)	GSM428052;GSM428053;GSM428054;GSM428055;GSM428056;GSM428057;GSM428058;GSM428059;GSM428060;GSM428061;GSM428062;GSM428063;GSM428064;GSM428065	CVMHuman	GEO	OmicsoftGene20130723	30373	human	Human.B37.3
no	API5	stable angina	peripheral blood	0.2409	0.6508	1	GSE89843.GPL16791.DESeq2.test7	platelet	GSE89843	NGS.Illumina.HiSeq2500	DESeq2.v1.10.1.os.v101316	Disease vs. Normal	DiseaseState => stable angina vs normal control	RnaSeq_Transcript	cardiovascular disease	NA	hematopoietic and lymphoid system	platelet	GSM2391058;GSM2391059;GSM2391060;GSM2391061	normal control	normal control	NA	platelet	hematopoietic and lymphoid system	peripheral blood	platelet	GSM2390709;GSM2390710;GSM2390711;GSM2390712;GSM2390713;GSM2390714;GSM2390715;GSM2390716;GSM2390717;GSM2390718;GSM2390719;GSM2390720;GSM2390721;GSM2390722;GSM2390723;GSM2390724;GSM2390725;GSM2390726;GSM2390727;GSM2390728;GSM2390729;GSM2390730;GSM2390731;GSM2390732;GSM2390733;GSM2390734;GSM2390735;GSM2390736;GSM2390737;GSM2390738;GSM2390739;GSM2390740;GSM2390741;GSM2390742;GSM2390744;GSM2390745;GSM…	CVMHuman	GEO	OmicsoftGene20130723	30373	human	Human.B37.3
no	GATA5	Alagille syndrome	peripheral blood	0.0997	0.5648	1	GSE12408.GPL570.test1	lymphocyte	GSE12408	Affymetrix.HG-U133_Plus_2	glm	Disease vs. Normal	DiseaseState => Alagille syndrome vs normal control	Expression_Intensity_Probes	cardiovascular disease;genetic disease	NA	hematopoietic and lymphoid system	lymphocyte	GSM311350;GSM311351	normal control	normal control	NA	lymphocyte	hematopoietic and lymphoid system	peripheral blood	lymphocyte	GSM311313;GSM311314;GSM311315;GSM311316;GSM311317;GSM311318;GSM311319;GSM311320;GSM311321;GSM311322;GSM311323;GSM311324;GSM311325;GSM311326;GSM311327;GSM311328;GSM311329;GSM311346	CVMHuman	GEO	OmicsoftGene20130723	30373	human	Human.B37.3
no	GATA5	cardiorenal syndrome (CRS)	peripheral blood	-0.0044	0.9105	1	GSE17582.GPL6883.test1	monocyte	GSE17582	Illumina.HumanRef-8_V3_0_R1_11282963_A	glm	Disease vs. Normal	DiseaseState => cardiorenal syndrome (CRS) vs normal control	Expression_Intensity_Probes	cardiovascular disease;kidney disease	NA	hematopoietic and lymphoid system	monocyte	GSM438053;GSM438055;GSM438057;GSM438061;GSM438063;GSM438067;GSM438069;GSM438073;GSM438075;GSM438079;GSM438081;GSM438083;GSM438085;GSM438086;GSM438087;GSM438094;GSM438095;GSM438096	normal control	normal control	NA	monocyte	hematopoietic and lymphoid system	peripheral blood	monocyte	GSM438059;GSM438060;GSM438065;GSM438066;GSM438071;GSM438072;GSM438077;GSM438078;GSM438088;GSM438092;GSM438093;GSM438097	CVMHuman	GEO	OmicsoftGene20130723	30373	human	Human.B37.3
no	GATA5	atherosclerosis	peripheral blood	0.084	0.0908	1	GSE37356.GPL10558.test4	monocyte derived macrophage	GSE37356	Illumina.HumanHT-12_V4_0_R1_15002873_B	glm	Disease vs. Normal	CellType:DiseaseState => monocyte derived macrophage -> atherosclerosis vs normal control	Expression_Intensity_Probes	cardiovascular disease	NA	hematopoietic and lymphoid system	monocyte derived macrophage	GSM916581;GSM916596;GSM916612;GSM916618;GSM916624;GSM916630;GSM916637;GSM916646	normal control	normal control	NA	monocyte derived macrophage	hematopoietic and lymphoid system	peripheral blood	monocyte derived macrophage	GSM916576;GSM916592;GSM916600;GSM916616;GSM916628;GSM916632	ImmunoHuman	GEO	OmicsoftGene20130723	30373	human	Human.B37.3
no	GATA5	coronary artery disease (CAD)	peripheral blood	-0.0057	0.7273	1	GSE20680.GPL4133.test1	peripheral blood	GSE20680	Agilent.Expression.Human4x44k	glm	Disease vs. Normal	DiseaseStage => moderate vs normal	Expression_Intensity_Probes	cardiovascular disease	NA	hematopoietic and lymphoid system	.	GSM518690;GSM518691;GSM518692;GSM518693;GSM518694;GSM518695;GSM518696;GSM518697;GSM518698;GSM518699;GSM518700;GSM518701;GSM518702;GSM518703;GSM518704;GSM518705;GSM518706;GSM518707;GSM518708;GSM518709;GSM518710;GSM518711;GSM518712;GSM518713;GSM518714;GSM518715;GSM518716;GSM518717;GSM518718;GSM518719;GSM518720;GSM518721;GSM518722;GSM518723;GSM518724;GSM518725;GSM518726;GSM518727;GSM518728;GSM518729…	normal control	normal control	NA	peripheral blood	hematopoietic and lymphoid system	peripheral blood	.	GSM518638;GSM518639;GSM518640;GSM518641;GSM518642;GSM518643;GSM518644;GSM518645;GSM518646;GSM518647;GSM518648;GSM518649;GSM518650;GSM518651;GSM518652;GSM518653;GSM518654;GSM518655;GSM518656;GSM518657;GSM518658;GSM518659;GSM518660;GSM518661;GSM518662;GSM518663;GSM518664;GSM518665;GSM518666;GSM518667;GSM518668;GSM518669;GSM518670;GSM518671;GSM518672;GSM518673;GSM518674;GSM518675;GSM518676;GSM518677…	CVMHuman	GEO	OmicsoftGene20130723	30373	human	Human.B37.3
no	GATA5	autism spectrum disorder;DiGeorge syndrome;psychotic disorder	peripheral blood	-0.0036	0.9836	1	GSE59216.GPL10558.test2	peripheral blood	GSE59216	Illumina.HumanHT-12_V4_0_R1_15002873_B	glm	Disease vs. Normal	DiseaseState => autism spectrum disorder;DiGeorge syndrome;psychotic disorder vs normal control	Expression_Intensity_Probes	cardiovascular disease;mental disorder	NA	hematopoietic and lymphoid system	.	GSM1430778;GSM1430805;GSM1430850	normal control	normal control	NA	peripheral blood	hematopoietic and lymphoid system	peripheral blood	.	GSM1430772;GSM1430773;GSM1430775;GSM1430776;GSM1430777;GSM1430779;GSM1430781;GSM1430782;GSM1430783;GSM1430785;GSM1430787;GSM1430789;GSM1430790;GSM1430794;GSM1430795;GSM1430796;GSM1430797;GSM1430798;GSM1430800;GSM1430801;GSM1430802;GSM1430807;GSM1430808;GSM1430809;GSM1430810;GSM1430811;GSM1430813;GSM1430815;GSM1430816;GSM1430818;GSM1430819;GSM1430821;GSM1430822;GSM1430823;GSM1430826;GSM1430827;GSM…	ImmunoHuman	GEO	OmicsoftGene20130723	30373	human	Human.B37.3
no	GATA5	DiGeorge syndrome	peripheral blood	0.0045	0.9567	1	GSE59216.GPL10558.test3	peripheral blood	GSE59216	Illumina.HumanHT-12_V4_0_R1_15002873_B	glm	Disease vs. Normal	DiseaseState => DiGeorge syndrome vs normal control	Expression_Intensity_Probes	cardiovascular disease	NA	hematopoietic and lymphoid system	.	GSM1430771;GSM1430791;GSM1430792;GSM1430793;GSM1430799;GSM1430803;GSM1430806;GSM1430812;GSM1430814;GSM1430817;GSM1430824;GSM1430834;GSM1430842;GSM1430848;GSM1430852;GSM1430858;GSM1430860	normal control	normal control	NA	peripheral blood	hematopoietic and lymphoid system	peripheral blood	.	GSM1430772;GSM1430773;GSM1430775;GSM1430776;GSM1430777;GSM1430779;GSM1430781;GSM1430782;GSM1430783;GSM1430785;GSM1430787;GSM1430789;GSM1430790;GSM1430794;GSM1430795;GSM1430796;GSM1430797;GSM1430798;GSM1430800;GSM1430801;GSM1430802;GSM1430807;GSM1430808;GSM1430809;GSM1430810;GSM1430811;GSM1430813;GSM1430815;GSM1430816;GSM1430818;GSM1430819;GSM1430821;GSM1430822;GSM1430823;GSM1430826;GSM1430827;GSM…	ImmunoHuman	GEO	OmicsoftGene20130723	30373	human	Human.B37.3
no	GATA5	pre-eclampsia	peripheral blood	0.0747	0.7326	1	GSE86200.GPL10558.test8	peripheral blood	GSE86200	Illumina.HumanHT-12_V4_0_R1_15002873_B	glm	Disease vs. Normal	DiseaseState:Dosage:SamplingTime => 4400 IU:32-38 weeks of gestation -> pre-eclampsia vs normal control	Expression_Intensity_Probes	cardiovascular disease	NA	hematopoietic and lymphoid system	.	GSM2297663;GSM2297667;GSM2297693	normal control	normal control	NA	peripheral blood	hematopoietic and lymphoid system	peripheral blood	.	GSM2297637;GSM2297639;GSM2297641;GSM2297645;GSM2297647;GSM2297655;GSM2297665;GSM2297669;GSM2297675;GSM2297679;GSM2297691;GSM2297695	ImmunoHuman	GEO	OmicsoftGene20130723	30373	human	Human.B37.3
no	GATA5	atherosclerosis	peripheral blood	-0.055	0.1377	1	GSE20129.GPL6104.test2	peripheral blood cell (PBC)	GSE20129	Illumina.HumanRef-8_V2_0_R1_11223162_A	glm	Disease vs. Normal	DiseaseState:Ethnicity => Asian Chinese -> atherosclerosis vs normal control	Expression_Intensity_Probes	cardiovascular disease	NA	hematopoietic and lymphoid system	peripheral blood cell (PBC)	GSM502433;GSM502434;GSM502471	normal control	normal control	NA	peripheral blood cell (PBC)	hematopoietic and lymphoid system	peripheral blood	peripheral blood cell (PBC)	GSM502407;GSM502462;GSM502505	CVMHuman	GEO	OmicsoftGene20130723	30373	human	Human.B37.3
no	GATA5	Behcet syndrome	peripheral blood	-0.1567	0.2311	1	GSE17114.GPL570.test1	peripheral blood mononuclear cell (PBMC)	GSE17114	Affymetrix.HG-U133_Plus_2	glm	Disease vs. Normal	DiseaseState => Behcet syndrome vs normal control	Expression_Intensity_Probes	cardiovascular disease	NA	hematopoietic and lymphoid system	peripheral blood mononuclear cell (PBMC)	GSM428037;GSM428038;GSM428039;GSM428040;GSM428041;GSM428042;GSM428043;GSM428044;GSM428045;GSM428046;GSM428047;GSM428048;GSM428049;GSM428050;GSM428051	normal control	normal control	NA	peripheral blood mononuclear cell (PBMC)	hematopoietic and lymphoid system	peripheral blood	peripheral blood mononuclear cell (PBMC)	GSM428052;GSM428053;GSM428054;GSM428055;GSM428056;GSM428057;GSM428058;GSM428059;GSM428060;GSM428061;GSM428062;GSM428063;GSM428064;GSM428065	CVMHuman	GEO	OmicsoftGene20130723	30373	human	Human.B37.3
no	GATA5	stable angina	peripheral blood	0.3563	0.6778	1	GSE89843.GPL16791.DESeq2.test7	platelet	GSE89843	NGS.Illumina.HiSeq2500	DESeq2.v1.10.1.os.v101316	Disease vs. Normal	DiseaseState => stable angina vs normal control	RnaSeq_Transcript	cardiovascular disease	NA	hematopoietic and lymphoid system	platelet	GSM2391058;GSM2391059;GSM2391060;GSM2391061	normal control	normal control	NA	platelet	hematopoietic and lymphoid system	peripheral blood	platelet	GSM2390709;GSM2390710;GSM2390711;GSM2390712;GSM2390713;GSM2390714;GSM2390715;GSM2390716;GSM2390717;GSM2390718;GSM2390719;GSM2390720;GSM2390721;GSM2390722;GSM2390723;GSM2390724;GSM2390725;GSM2390726;GSM2390727;GSM2390728;GSM2390729;GSM2390730;GSM2390731;GSM2390732;GSM2390733;GSM2390734;GSM2390735;GSM2390736;GSM2390737;GSM2390738;GSM2390739;GSM2390740;GSM2390741;GSM2390742;GSM2390744;GSM2390745;GSM…	CVMHuman	GEO	OmicsoftGene20130723	30373	human	Human.B37.3
no	HSPB7	Alagille syndrome	peripheral blood	0.2064	0.1946	1	GSE12408.GPL570.test1	lymphocyte	GSE12408	Affymetrix.HG-U133_Plus_2	glm	Disease vs. Normal	DiseaseState => Alagille syndrome vs normal control	Expression_Intensity_Probes	cardiovascular disease;genetic disease	NA	hematopoietic and lymphoid system	lymphocyte	GSM311350;GSM311351	normal control	normal control	NA	lymphocyte	hematopoietic and lymphoid system	peripheral blood	lymphocyte	GSM311313;GSM311314;GSM311315;GSM311316;GSM311317;GSM311318;GSM311319;GSM311320;GSM311321;GSM311322;GSM311323;GSM311324;GSM311325;GSM311326;GSM311327;GSM311328;GSM311329;GSM311346	CVMHuman	GEO	OmicsoftGene20130723	30373	human	Human.B37.3
no	HSPB7	cardiorenal syndrome (CRS)	peripheral blood	-0.0009	0.9784	1	GSE17582.GPL6883.test1	monocyte	GSE17582	Illumina.HumanRef-8_V3_0_R1_11282963_A	glm	Disease vs. Normal	DiseaseState => cardiorenal syndrome (CRS) vs normal control	Expression_Intensity_Probes	cardiovascular disease;kidney disease	NA	hematopoietic and lymphoid system	monocyte	GSM438053;GSM438055;GSM438057;GSM438061;GSM438063;GSM438067;GSM438069;GSM438073;GSM438075;GSM438079;GSM438081;GSM438083;GSM438085;GSM438086;GSM438087;GSM438094;GSM438095;GSM438096	normal control	normal control	NA	monocyte	hematopoietic and lymphoid system	peripheral blood	monocyte	GSM438059;GSM438060;GSM438065;GSM438066;GSM438071;GSM438072;GSM438077;GSM438078;GSM438088;GSM438092;GSM438093;GSM438097	CVMHuman	GEO	OmicsoftGene20130723	30373	human	Human.B37.3
no	HSPB7	atherosclerosis	peripheral blood	0.1432	0.3299	1	GSE37356.GPL10558.test4	monocyte derived macrophage	GSE37356	Illumina.HumanHT-12_V4_0_R1_15002873_B	glm	Disease vs. Normal	CellType:DiseaseState => monocyte derived macrophage -> atherosclerosis vs normal control	Expression_Intensity_Probes	cardiovascular disease	NA	hematopoietic and lymphoid system	monocyte derived macrophage	GSM916581;GSM916596;GSM916612;GSM916618;GSM916624;GSM916630;GSM916637;GSM916646	normal control	normal control	NA	monocyte derived macrophage	hematopoietic and lymphoid system	peripheral blood	monocyte derived macrophage	GSM916576;GSM916592;GSM916600;GSM916616;GSM916628;GSM916632	ImmunoHuman	GEO	OmicsoftGene20130723	30373	human	Human.B37.3
no	HSPB7	intracranial aneurysm	peripheral blood	0.0351	0.3494	1	GSE106520.GPL16791.DESeq2.test1	neutrophil	GSE106520	NGS.Illumina.HiSeq2500	DESeq2.v1.10.1.os.v101316	Disease vs. Normal	DiseaseState => intracranial aneurysm vs normal control	RnaSeq_Transcript	cardiovascular disease	NA	hematopoietic and lymphoid system	neutrophil	GSM2839732;GSM2839733;GSM2839734;GSM2839735;GSM2839736;GSM2839737;GSM2839738;GSM2839739;GSM2839740;GSM2839741;GSM2839742;GSM2839748;GSM2839749;GSM2839750;GSM2839751;GSM2839752	normal control	normal control	NA	neutrophil	hematopoietic and lymphoid system	peripheral blood	neutrophil	GSM2839721;GSM2839722;GSM2839723;GSM2839724;GSM2839725;GSM2839726;GSM2839727;GSM2839728;GSM2839729;GSM2839730;GSM2839731;GSM2839743;GSM2839744;GSM2839745;GSM2839746;GSM2839747	CVMHuman	GEO	OmicsoftGene20130723	30373	human	Human.B37.3
no	HSPB7	coronary artery disease (CAD)	peripheral blood	-0.0023	0.8856	1	GSE20680.GPL4133.test1	peripheral blood	GSE20680	Agilent.Expression.Human4x44k	glm	Disease vs. Normal	DiseaseStage => moderate vs normal	Expression_Intensity_Probes	cardiovascular disease	NA	hematopoietic and lymphoid system	.	GSM518690;GSM518691;GSM518692;GSM518693;GSM518694;GSM518695;GSM518696;GSM518697;GSM518698;GSM518699;GSM518700;GSM518701;GSM518702;GSM518703;GSM518704;GSM518705;GSM518706;GSM518707;GSM518708;GSM518709;GSM518710;GSM518711;GSM518712;GSM518713;GSM518714;GSM518715;GSM518716;GSM518717;GSM518718;GSM518719;GSM518720;GSM518721;GSM518722;GSM518723;GSM518724;GSM518725;GSM518726;GSM518727;GSM518728;GSM518729…	normal control	normal control	NA	peripheral blood	hematopoietic and lymphoid system	peripheral blood	.	GSM518638;GSM518639;GSM518640;GSM518641;GSM518642;GSM518643;GSM518644;GSM518645;GSM518646;GSM518647;GSM518648;GSM518649;GSM518650;GSM518651;GSM518652;GSM518653;GSM518654;GSM518655;GSM518656;GSM518657;GSM518658;GSM518659;GSM518660;GSM518661;GSM518662;GSM518663;GSM518664;GSM518665;GSM518666;GSM518667;GSM518668;GSM518669;GSM518670;GSM518671;GSM518672;GSM518673;GSM518674;GSM518675;GSM518676;GSM518677…	CVMHuman	GEO	OmicsoftGene20130723	30373	human	Human.B37.3
no	HSPB7	coronary artery calcification (CAC)	peripheral blood	-0.0106	0.7339	1	GSE58150.GPL10999.DESeq2.test1	peripheral blood	GSE58150	NGS.Illumina.GenomeAnalyzerIIx	DESeq2.v1.10.1.os.v101316	Disease vs. Normal	DiseaseState => coronary artery calcification (CAC) vs normal control	RnaSeq_Transcript	cardiovascular disease	NA	hematopoietic and lymphoid system	.	GSM1402490;GSM1402491;GSM1402492;GSM1402493;GSM1402494;GSM1402495;GSM1402496;GSM1402497	normal control	normal control	NA	peripheral blood	hematopoietic and lymphoid system	peripheral blood	.	GSM1402482;GSM1402483;GSM1402484;GSM1402485;GSM1402486;GSM1402487;GSM1402488;GSM1402489	CVMHuman	GEO	OmicsoftGene20130723	30373	human	Human.B37.3
no	HSPB7	autism spectrum disorder;DiGeorge syndrome;psychotic disorder	peripheral blood	-0.0745	0.4283	1	GSE59216.GPL10558.test2	peripheral blood	GSE59216	Illumina.HumanHT-12_V4_0_R1_15002873_B	glm	Disease vs. Normal	DiseaseState => autism spectrum disorder;DiGeorge syndrome;psychotic disorder vs normal control	Expression_Intensity_Probes	cardiovascular disease;mental disorder	NA	hematopoietic and lymphoid system	.	GSM1430778;GSM1430805;GSM1430850	normal control	normal control	NA	peripheral blood	hematopoietic and lymphoid system	peripheral blood	.	GSM1430772;GSM1430773;GSM1430775;GSM1430776;GSM1430777;GSM1430779;GSM1430781;GSM1430782;GSM1430783;GSM1430785;GSM1430787;GSM1430789;GSM1430790;GSM1430794;GSM1430795;GSM1430796;GSM1430797;GSM1430798;GSM1430800;GSM1430801;GSM1430802;GSM1430807;GSM1430808;GSM1430809;GSM1430810;GSM1430811;GSM1430813;GSM1430815;GSM1430816;GSM1430818;GSM1430819;GSM1430821;GSM1430822;GSM1430823;GSM1430826;GSM1430827;GSM…	ImmunoHuman	GEO	OmicsoftGene20130723	30373	human	Human.B37.3
no	HSPB7	DiGeorge syndrome	peripheral blood	0.0357	0.6466	1	GSE59216.GPL10558.test3	peripheral blood	GSE59216	Illumina.HumanHT-12_V4_0_R1_15002873_B	glm	Disease vs. Normal	DiseaseState => DiGeorge syndrome vs normal control	Expression_Intensity_Probes	cardiovascular disease	NA	hematopoietic and lymphoid system	.	GSM1430771;GSM1430791;GSM1430792;GSM1430793;GSM1430799;GSM1430803;GSM1430806;GSM1430812;GSM1430814;GSM1430817;GSM1430824;GSM1430834;GSM1430842;GSM1430848;GSM1430852;GSM1430858;GSM1430860	normal control	normal control	NA	peripheral blood	hematopoietic and lymphoid system	peripheral blood	.	GSM1430772;GSM1430773;GSM1430775;GSM1430776;GSM1430777;GSM1430779;GSM1430781;GSM1430782;GSM1430783;GSM1430785;GSM1430787;GSM1430789;GSM1430790;GSM1430794;GSM1430795;GSM1430796;GSM1430797;GSM1430798;GSM1430800;GSM1430801;GSM1430802;GSM1430807;GSM1430808;GSM1430809;GSM1430810;GSM1430811;GSM1430813;GSM1430815;GSM1430816;GSM1430818;GSM1430819;GSM1430821;GSM1430822;GSM1430823;GSM1430826;GSM1430827;GSM…	ImmunoHuman	GEO	OmicsoftGene20130723	30373	human	Human.B37.3
no	HSPB7	atherosclerosis	peripheral blood	0.0128	0.7959	1	GSE20129.GPL6104.test2	peripheral blood cell (PBC)	GSE20129	Illumina.HumanRef-8_V2_0_R1_11223162_A	glm	Disease vs. Normal	DiseaseState:Ethnicity => Asian Chinese -> atherosclerosis vs normal control	Expression_Intensity_Probes	cardiovascular disease	NA	hematopoietic and lymphoid system	peripheral blood cell (PBC)	GSM502433;GSM502434;GSM502471	normal control	normal control	NA	peripheral blood cell (PBC)	hematopoietic and lymphoid system	peripheral blood	peripheral blood cell (PBC)	GSM502407;GSM502462;GSM502505	CVMHuman	GEO	OmicsoftGene20130723	30373	human	Human.B37.3
no	HSPB7	Behcet syndrome	peripheral blood	0.1155	0.2237	1	GSE17114.GPL570.test1	peripheral blood mononuclear cell (PBMC)	GSE17114	Affymetrix.HG-U133_Plus_2	glm	Disease vs. Normal	DiseaseState => Behcet syndrome vs normal control	Expression_Intensity_Probes	cardiovascular disease	NA	hematopoietic and lymphoid system	peripheral blood mononuclear cell (PBMC)	GSM428037;GSM428038;GSM428039;GSM428040;GSM428041;GSM428042;GSM428043;GSM428044;GSM428045;GSM428046;GSM428047;GSM428048;GSM428049;GSM428050;GSM428051	normal control	normal control	NA	peripheral blood mononuclear cell (PBMC)	hematopoietic and lymphoid system	peripheral blood	peripheral blood mononuclear cell (PBMC)	GSM428052;GSM428053;GSM428054;GSM428055;GSM428056;GSM428057;GSM428058;GSM428059;GSM428060;GSM428061;GSM428062;GSM428063;GSM428064;GSM428065	CVMHuman	GEO	OmicsoftGene20130723	30373	human	Human.B37.3
no	HSPB7	stable angina	peripheral blood	-0.6887	0.3879	1	GSE89843.GPL16791.DESeq2.test7	platelet	GSE89843	NGS.Illumina.HiSeq2500	DESeq2.v1.10.1.os.v101316	Disease vs. Normal	DiseaseState => stable angina vs normal control	RnaSeq_Transcript	cardiovascular disease	NA	hematopoietic and lymphoid system	platelet	GSM2391058;GSM2391059;GSM2391060;GSM2391061	normal control	normal control	NA	platelet	hematopoietic and lymphoid system	peripheral blood	platelet	GSM2390709;GSM2390710;GSM2390711;GSM2390712;GSM2390713;GSM2390714;GSM2390715;GSM2390716;GSM2390717;GSM2390718;GSM2390719;GSM2390720;GSM2390721;GSM2390722;GSM2390723;GSM2390724;GSM2390725;GSM2390726;GSM2390727;GSM2390728;GSM2390729;GSM2390730;GSM2390731;GSM2390732;GSM2390733;GSM2390734;GSM2390735;GSM2390736;GSM2390737;GSM2390738;GSM2390739;GSM2390740;GSM2390741;GSM2390742;GSM2390744;GSM2390745;GSM…	CVMHuman	GEO	OmicsoftGene20130723	30373	human	Human.B37.3
no	LMO2	Alagille syndrome	peripheral blood	-0.2448	0.1002	1	GSE12408.GPL570.test1	lymphocyte	GSE12408	Affymetrix.HG-U133_Plus_2	glm	Disease vs. Normal	DiseaseState => Alagille syndrome vs normal control	Expression_Intensity_Probes	cardiovascular disease;genetic disease	NA	hematopoietic and lymphoid system	lymphocyte	GSM311350;GSM311351	normal control	normal control	NA	lymphocyte	hematopoietic and lymphoid system	peripheral blood	lymphocyte	GSM311313;GSM311314;GSM311315;GSM311316;GSM311317;GSM311318;GSM311319;GSM311320;GSM311321;GSM311322;GSM311323;GSM311324;GSM311325;GSM311326;GSM311327;GSM311328;GSM311329;GSM311346	CVMHuman	GEO	OmicsoftGene20130723	30373	human	Human.B37.3
no	LMO2	intracranial aneurysm	peripheral blood	0.0008	0.9943	1	GSE106520.GPL16791.DESeq2.test1	neutrophil	GSE106520	NGS.Illumina.HiSeq2500	DESeq2.v1.10.1.os.v101316	Disease vs. Normal	DiseaseState => intracranial aneurysm vs normal control	RnaSeq_Transcript	cardiovascular disease	NA	hematopoietic and lymphoid system	neutrophil	GSM2839732;GSM2839733;GSM2839734;GSM2839735;GSM2839736;GSM2839737;GSM2839738;GSM2839739;GSM2839740;GSM2839741;GSM2839742;GSM2839748;GSM2839749;GSM2839750;GSM2839751;GSM2839752	normal control	normal control	NA	neutrophil	hematopoietic and lymphoid system	peripheral blood	neutrophil	GSM2839721;GSM2839722;GSM2839723;GSM2839724;GSM2839725;GSM2839726;GSM2839727;GSM2839728;GSM2839729;GSM2839730;GSM2839731;GSM2839743;GSM2839744;GSM2839745;GSM2839746;GSM2839747	CVMHuman	GEO	OmicsoftGene20130723	30373	human	Human.B37.3
no	LMO2	coronary artery disease (CAD)	peripheral blood	0.0581	0.4954	1	GSE20680.GPL4133.test1	peripheral blood	GSE20680	Agilent.Expression.Human4x44k	glm	Disease vs. Normal	DiseaseStage => moderate vs normal	Expression_Intensity_Probes	cardiovascular disease	NA	hematopoietic and lymphoid system	.	GSM518690;GSM518691;GSM518692;GSM518693;GSM518694;GSM518695;GSM518696;GSM518697;GSM518698;GSM518699;GSM518700;GSM518701;GSM518702;GSM518703;GSM518704;GSM518705;GSM518706;GSM518707;GSM518708;GSM518709;GSM518710;GSM518711;GSM518712;GSM518713;GSM518714;GSM518715;GSM518716;GSM518717;GSM518718;GSM518719;GSM518720;GSM518721;GSM518722;GSM518723;GSM518724;GSM518725;GSM518726;GSM518727;GSM518728;GSM518729…	normal control	normal control	NA	peripheral blood	hematopoietic and lymphoid system	peripheral blood	.	GSM518638;GSM518639;GSM518640;GSM518641;GSM518642;GSM518643;GSM518644;GSM518645;GSM518646;GSM518647;GSM518648;GSM518649;GSM518650;GSM518651;GSM518652;GSM518653;GSM518654;GSM518655;GSM518656;GSM518657;GSM518658;GSM518659;GSM518660;GSM518661;GSM518662;GSM518663;GSM518664;GSM518665;GSM518666;GSM518667;GSM518668;GSM518669;GSM518670;GSM518671;GSM518672;GSM518673;GSM518674;GSM518675;GSM518676;GSM518677…	CVMHuman	GEO	OmicsoftGene20130723	30373	human	Human.B37.3
no	LMO2	coronary artery calcification (CAC)	peripheral blood	-0.2515	0.1192	1	GSE58150.GPL10999.DESeq2.test1	peripheral blood	GSE58150	NGS.Illumina.GenomeAnalyzerIIx	DESeq2.v1.10.1.os.v101316	Disease vs. Normal	DiseaseState => coronary artery calcification (CAC) vs normal control	RnaSeq_Transcript	cardiovascular disease	NA	hematopoietic and lymphoid system	.	GSM1402490;GSM1402491;GSM1402492;GSM1402493;GSM1402494;GSM1402495;GSM1402496;GSM1402497	normal control	normal control	NA	peripheral blood	hematopoietic and lymphoid system	peripheral blood	.	GSM1402482;GSM1402483;GSM1402484;GSM1402485;GSM1402486;GSM1402487;GSM1402488;GSM1402489	CVMHuman	GEO	OmicsoftGene20130723	30373	human	Human.B37.3
no	LMO2	Behcet syndrome	peripheral blood	-0.1902	0.1228	1	GSE17114.GPL570.test1	peripheral blood mononuclear cell (PBMC)	GSE17114	Affymetrix.HG-U133_Plus_2	glm	Disease vs. Normal	DiseaseState => Behcet syndrome vs normal control	Expression_Intensity_Probes	cardiovascular disease	NA	hematopoietic and lymphoid system	peripheral blood mononuclear cell (PBMC)	GSM428037;GSM428038;GSM428039;GSM428040;GSM428041;GSM428042;GSM428043;GSM428044;GSM428045;GSM428046;GSM428047;GSM428048;GSM428049;GSM428050;GSM428051	normal control	normal control	NA	peripheral blood mononuclear cell (PBMC)	hematopoietic and lymphoid system	peripheral blood	peripheral blood mononuclear cell (PBMC)	GSM428052;GSM428053;GSM428054;GSM428055;GSM428056;GSM428057;GSM428058;GSM428059;GSM428060;GSM428061;GSM428062;GSM428063;GSM428064;GSM428065	CVMHuman	GEO	OmicsoftGene20130723	30373	human	Human.B37.3
no	LMO2	stable angina	peripheral blood	-0.4802	0.1148	1	GSE89843.GPL16791.DESeq2.test7	platelet	GSE89843	NGS.Illumina.HiSeq2500	DESeq2.v1.10.1.os.v101316	Disease vs. Normal	DiseaseState => stable angina vs normal control	RnaSeq_Transcript	cardiovascular disease	NA	hematopoietic and lymphoid system	platelet	GSM2391058;GSM2391059;GSM2391060;GSM2391061	normal control	normal control	NA	platelet	hematopoietic and lymphoid system	peripheral blood	platelet	GSM2390709;GSM2390710;GSM2390711;GSM2390712;GSM2390713;GSM2390714;GSM2390715;GSM2390716;GSM2390717;GSM2390718;GSM2390719;GSM2390720;GSM2390721;GSM2390722;GSM2390723;GSM2390724;GSM2390725;GSM2390726;GSM2390727;GSM2390728;GSM2390729;GSM2390730;GSM2390731;GSM2390732;GSM2390733;GSM2390734;GSM2390735;GSM2390736;GSM2390737;GSM2390738;GSM2390739;GSM2390740;GSM2390741;GSM2390742;GSM2390744;GSM2390745;GSM…	CVMHuman	GEO	OmicsoftGene20130723	30373	human	Human.B37.3

## Sheet: Down in disease sign
GeneName	DiseaseState	Tissue	Log2FoldChange	RawPValue	AdjustedPValue	ComparisonID	SampleSource	ProjectName	PlatformName	ComparisonType	ComparisonCategory	ComparisonContrast	SampleDataMode	Case.DiseaseCategory	Case.Treatment	TissueCategory	CellType	Case.SampleIDs	Control.DiseaseCategory	Control.DiseaseState	Control.Treatment	Control.SampleSource	Control.TissueCategory	Control.Tissue	Control.CellType	Control.SampleIDs	Collection	DataSource	GeneModelID	Length	Organism	ReferenceLibraryID
GATA5	dilated cardiomyopathy	heart	-2.0201	5.4782e-17	9.7123e-14	GSE71613.GPL11154.DESeq2.test1	heart	GSE71613	NGS.Illumina.HiSeq2000	DESeq2.v1.10.1.os.v101316	Disease vs. Normal	DiseaseState => dilated cardiomyopathy vs normal control	RnaSeq_Transcript	cardiovascular disease	NA	heart	.	GSM1841270;GSM1841273	normal control	normal control	NA	heart	heart	heart	.	GSM1841251;GSM1841259;GSM1841261;GSM1841263	CVMHuman	GEO	OmicsoftGene20130723	30373	human	Human.B37.3
HSPB7	hypertrophic cardiomyopathy	heart	-0.9895	3.732e-12	5.5136e-10	GSE89714.GPL11154.DESeq2.test1	heart	GSE89714	NGS.Illumina.HiSeq2000	DESeq2.v1.10.1.os.v101316	Disease vs. Normal	DiseaseState => hypertrophic cardiomyopathy vs normal control	RnaSeq_Transcript	cardiovascular disease	NA	heart	.	GSM2387228;GSM2387229;GSM2387230;GSM2387231;GSM2387232	normal control	normal control	NA	heart	heart	heart	.	GSM2387233;GSM2387234;GSM2387235;GSM2387236	CVMHuman	GEO	OmicsoftGene20130723	30373	human	Human.B37.3
API5	venous thromboembolism (VTE)	peripheral blood	-0.3305	2.9398e-08	2.6372e-07	GSE19151.GPL571.test1	peripheral blood	GSE19151	Affymetrix.HG-U133A_2	glm	Disease vs. Normal	DiseaseState => venous thromboembolism (VTE) vs normal control	Expression_Intensity_Probes	cardiovascular disease	NA	hematopoietic and lymphoid system	.	GSM474761;GSM474762;GSM474763;GSM474764;GSM474765;GSM474766;GSM474767;GSM474768;GSM474769;GSM474770;GSM474771;GSM474772;GSM474773;GSM474774;GSM474775;GSM474776;GSM474777;GSM474778;GSM474779;GSM474780;GSM474781;GSM474782;GSM474783;GSM474784;GSM474785;GSM474786;GSM474787;GSM474788;GSM474789;GSM474790;GSM474791;GSM474792;GSM474793;GSM474794;GSM474795;GSM474796;GSM474798;GSM474799;GSM474800;GSM474801…	normal control	normal control	NA	peripheral blood	hematopoietic and lymphoid system	peripheral blood	.	GSM474708;GSM474709;GSM474710;GSM474711;GSM474712;GSM474713;GSM474714;GSM474715;GSM474716;GSM474717;GSM474718;GSM474719;GSM474720;GSM474721;GSM474722;GSM474723;GSM474724;GSM474725;GSM474726;GSM474727;GSM474728;GSM474729;GSM474730;GSM474731;GSM474732;GSM474733;GSM474734;GSM474735;GSM474736;GSM474737;GSM474738;GSM474739;GSM474740;GSM474741;GSM474742;GSM474743;GSM474744;GSM474745;GSM474746;GSM474747…	CVMHuman	GEO	OmicsoftGene20130723	30373	human	Human.B37.3
API5	myocardial infarction	peripheral blood	-0.8093	9.5024e-08	2.5184e-06	GSE58294.GPL570.test2	peripheral blood	GSE58294	Affymetrix.HG-U133_Plus_2	glm	Disease vs. Normal	ExperimentGroup => 3 hours after stroke vs normal control	Expression_Intensity_Probes	cardiovascular disease	NA	hematopoietic and lymphoid system	.	GSM1406056;GSM1406057;GSM1406058;GSM1406059;GSM1406060;GSM1406061;GSM1406062;GSM1406063;GSM1406064;GSM1406065;GSM1406066;GSM1406067;GSM1406068;GSM1406069;GSM1406070;GSM1406071;GSM1406072;GSM1406073;GSM1406074;GSM1406075;GSM1406076;GSM1406077;GSM1406078	normal control	normal control	NA	peripheral blood	hematopoietic and lymphoid system	peripheral blood	.	GSM1406033;GSM1406034;GSM1406035;GSM1406036;GSM1406037;GSM1406038;GSM1406039;GSM1406040;GSM1406041;GSM1406042;GSM1406043;GSM1406044;GSM1406045;GSM1406046;GSM1406047;GSM1406048;GSM1406049;GSM1406050;GSM1406051;GSM1406052;GSM1406053;GSM1406054;GSM1406055	CVMHuman	GEO	OmicsoftGene20130723	30373	human	Human.B37.3
API5	myocardial infarction	peripheral blood	-0.7724	2.9573e-07	4.1505e-06	GSE58294.GPL570.test3	peripheral blood	GSE58294	Affymetrix.HG-U133_Plus_2	glm	Disease vs. Normal	ExperimentGroup => 5 hours after stroke vs normal control	Expression_Intensity_Probes	cardiovascular disease	NA	hematopoietic and lymphoid system	.	GSM1406079;GSM1406080;GSM1406081;GSM1406082;GSM1406083;GSM1406084;GSM1406085;GSM1406086;GSM1406087;GSM1406088;GSM1406089;GSM1406090;GSM1406091;GSM1406092;GSM1406093;GSM1406094;GSM1406095;GSM1406096;GSM1406097;GSM1406098;GSM1406099;GSM1406100;GSM1406101	normal control	normal control	NA	peripheral blood	hematopoietic and lymphoid system	peripheral blood	.	GSM1406033;GSM1406034;GSM1406035;GSM1406036;GSM1406037;GSM1406038;GSM1406039;GSM1406040;GSM1406041;GSM1406042;GSM1406043;GSM1406044;GSM1406045;GSM1406046;GSM1406047;GSM1406048;GSM1406049;GSM1406050;GSM1406051;GSM1406052;GSM1406053;GSM1406054;GSM1406055	CVMHuman	GEO	OmicsoftGene20130723	30373	human	Human.B37.3
HSPB7	sinus arrhythmia	myocardium	-0.556	2.27e-07	4.7427e-06	GSE2240.GPL96.test2	myocardium	GSE2240	Affymetrix.HG-U133A	glm	Disease vs. Normal	DiseaseState => sinus arrhythmia vs normal control	Expression_Intensity_Probes	cardiovascular disease	NA	heart;muscle	.	GSM40990;GSM40991;GSM40992;GSM40993;GSM40994;GSM40995;GSM40996;GSM40997;GSM40998;GSM40999;GSM41000;GSM41001;GSM41002;GSM41003;GSM41004;GSM41005;GSM41006;GSM41007;GSM41008;GSM41009	normal control	normal control	NA	myocardium	heart;muscle	myocardium	.	GSM41010;GSM41011;GSM41012;GSM41013;GSM41014	CVMHuman	GEO	OmicsoftGene20130723	30373	human	Human.B37.3
GATA5	restrictive cardiomyopathy	heart	-1.5335	9.8718e-08	1.2964e-05	GSE71613.GPL11154.DESeq2.test2	heart	GSE71613	NGS.Illumina.HiSeq2000	DESeq2.v1.10.1.os.v101316	Disease vs. Normal	DiseaseState => restrictive cardiomyopathy vs normal control	RnaSeq_Transcript	cardiovascular disease	NA	heart	.	GSM1841266;GSM1841268	normal control	normal control	NA	heart	heart	heart	.	GSM1841251;GSM1841259;GSM1841261;GSM1841263	CVMHuman	GEO	OmicsoftGene20130723	30373	human	Human.B37.3
LMO2	dilated cardiomyopathy	heart	-1.5523	5.8621e-07	1.3428e-05	GSE65446.GPL10999.DESeq2.test1	heart	GSE65446	NGS.Illumina.GenomeAnalyzerIIx	DESeq2.v1.10.1.os.v101316	Disease vs. Normal	DiseaseState => dilated cardiomyopathy vs normal control	RnaSeq_Transcript	cardiovascular disease	NA	heart	.	GSM1597913;GSM1597914;GSM1597915;GSM1597916;GSM1597917;GSM1597918	normal control	normal control	NA	heart	heart	heart	.	GSM1597909;GSM1597910;GSM1597911;GSM1597912	CVMHuman	GEO	OmicsoftGene20130723	30373	human	Human.B37.3
HSPB7	ischemic cardiomyopathy	heart	-0.2745	2.0072e-06	4.8141e-05	GSE1145.GPL570.test4	heart	GSE1145	Affymetrix.HG-U133_Plus_2	glm	Disease vs. Normal	DiseaseState => ischemic cardiomyopathy vs normal control	Expression_Intensity_Probes	cardiovascular disease	NA	heart	.	GSM18477;GSM18478;GSM18479;GSM18480;GSM18481;GSM18482;GSM18483;GSM18484;GSM18485;GSM18486;GSM18487;GSM25828;GSM25829;GSM25830;GSM25831;GSM25832;GSM25833;GSM25834;GSM25835;GSM25836;GSM25837;GSM25838;GSM25839;GSM25840;GSM25841;GSM25842;GSM25843;GSM25844;GSM25845;GSM25846;GSM25847	normal control	normal control	NA	heart	heart	heart	.	GSM18442;GSM18443;GSM18444;GSM18445;GSM18446;GSM18447;GSM18448;GSM18449;GSM18450;GSM18451;GSM18452	CVMHuman	GEO	OmicsoftGene20130723	30373	human	Human.B37.3
HSPB7	atrial fibrillation	myocardium	-0.5122	4.5953e-06	9.2321e-05	GSE2240.GPL96.test1	myocardium	GSE2240	Affymetrix.HG-U133A	glm	Disease vs. Normal	DiseaseState => atrial fibrillation vs normal control	Expression_Intensity_Probes	cardiovascular disease	NA	heart;muscle	.	GSM40980;GSM40981;GSM40982;GSM40983;GSM40984;GSM40985;GSM40986;GSM40987;GSM40988;GSM40989	normal control	normal control	NA	myocardium	heart;muscle	myocardium	.	GSM41010;GSM41011;GSM41012;GSM41013;GSM41014	CVMHuman	GEO	OmicsoftGene20130723	30373	human	Human.B37.3
HSPB7	hypertrophic cardiomyopathy	heart	-0.4376	9.2824e-07	0.0001	GSE1145.GPL570.test2	heart	GSE1145	Affymetrix.HG-U133_Plus_2	glm	Disease vs. Normal	DiseaseState => hypertrophic cardiomyopathy vs normal control	Expression_Intensity_Probes	cardiovascular disease	NA	heart	.	GSM25818;GSM25819;GSM25820;GSM25821;GSM25822	normal control	normal control	NA	heart	heart	heart	.	GSM18442;GSM18443;GSM18444;GSM18445;GSM18446;GSM18447;GSM18448;GSM18449;GSM18450;GSM18451;GSM18452	CVMHuman	GEO	OmicsoftGene20130723	30373	human	Human.B37.3
API5	acute myocardial infarction	peripheral blood	-0.4104	3.737e-06	0.0001	GSE66360.GPL570.test1	circulating endothelial cell	GSE66360	Affymetrix.HG-U133_Plus_2	glm	Disease vs. Normal	DiseaseState => acute myocardial infarction vs normal control	Expression_Intensity_Probes	cardiovascular disease	NA	hematopoietic and lymphoid system	circulating endothelial cell	GSM1620832;GSM1620833;GSM1620834;GSM1620835;GSM1620836;GSM1620837;GSM1620838;GSM1620839;GSM1620840;GSM1620841;GSM1620842;GSM1620843;GSM1620844;GSM1620845;GSM1620846;GSM1620847;GSM1620848;GSM1620849;GSM1620850;GSM1620851;GSM1620852;GSM1620878;GSM1620879;GSM1620880;GSM1620881;GSM1620882;GSM1620883;GSM1620884;GSM1620886;GSM1620887;GSM1620888;GSM1620889;GSM1620890;GSM1620891;GSM1620905;GSM1620906;GSM…	normal control	normal control	NA	circulating endothelial cell	hematopoietic and lymphoid system	peripheral blood	circulating endothelial cell	GSM1620819;GSM1620820;GSM1620821;GSM1620822;GSM1620823;GSM1620824;GSM1620825;GSM1620826;GSM1620827;GSM1620828;GSM1620829;GSM1620830;GSM1620831;GSM1620853;GSM1620854;GSM1620855;GSM1620856;GSM1620857;GSM1620858;GSM1620859;GSM1620860;GSM1620861;GSM1620862;GSM1620863;GSM1620864;GSM1620865;GSM1620866;GSM1620867;GSM1620868;GSM1620869;GSM1620870;GSM1620871;GSM1620873;GSM1620874;GSM1620875;GSM1620876;GSM…	CVMHuman	GEO	OmicsoftGene20130723	30373	human	Human.B37.3
API5	myocardial infarction	peripheral blood	-0.6348	1.6267e-05	0.0001	GSE58294.GPL570.test1	peripheral blood	GSE58294	Affymetrix.HG-U133_Plus_2	glm	Disease vs. Normal	ExperimentGroup => 24 hours after stroke vs normal control	Expression_Intensity_Probes	cardiovascular disease	NA	hematopoietic and lymphoid system	.	GSM1406102;GSM1406103;GSM1406104;GSM1406105;GSM1406106;GSM1406107;GSM1406108;GSM1406109;GSM1406110;GSM1406111;GSM1406112;GSM1406113;GSM1406114;GSM1406115;GSM1406116;GSM1406117;GSM1406118;GSM1406119;GSM1406120;GSM1406121;GSM1406122;GSM1406123;GSM1406124	normal control	normal control	NA	peripheral blood	hematopoietic and lymphoid system	peripheral blood	.	GSM1406033;GSM1406034;GSM1406035;GSM1406036;GSM1406037;GSM1406038;GSM1406039;GSM1406040;GSM1406041;GSM1406042;GSM1406043;GSM1406044;GSM1406045;GSM1406046;GSM1406047;GSM1406048;GSM1406049;GSM1406050;GSM1406051;GSM1406052;GSM1406053;GSM1406054;GSM1406055	CVMHuman	GEO	OmicsoftGene20130723	30373	human	Human.B37.3
HSPB7	tetralogy of Fallot	heart ventricles	-1.0951	1.717e-05	0.0003	GSE36761.GPL9052.DESeq2.test1	heart ventricles	GSE36761	NGS.Illumina.GenomeAnalyzer	DESeq2.v1.10.1.os.v101316	Disease vs. Normal	DiseaseState => tetralogy of Fallot vs normal control	RnaSeq_Transcript	cardiovascular disease	NA	heart	.	GSM900483;GSM900484;GSM900485;GSM900486;GSM900487;GSM900488;GSM900489;GSM900490;GSM900491;GSM900492;GSM900493;GSM900494;GSM900495;GSM900496;GSM900497;GSM900498;GSM900499;GSM900500;GSM900501;GSM900502;GSM900503;GSM900504	normal control	normal control	NA	heart ventricles	heart	heart ventricles	.	GSM900475;GSM900477;GSM900478;GSM900479;GSM900480;GSM900481;GSM900482	CVMHuman	GEO	OmicsoftGene20130723	30373	human	Human.B37.3
API5	sinus arrhythmia	myocardium	-0.3181	0.0002	0.0011	GSE2240.GPL97.test2	myocardium	GSE2240	Affymetrix.HG-U133B	glm	Disease vs. Normal	DiseaseState => sinus arrhythmia vs normal control	Expression_Intensity_Probes	cardiovascular disease	NA	heart;muscle	.	GSM41095;GSM41096;GSM41097;GSM41098;GSM41099;GSM41100;GSM41101;GSM41102;GSM41103;GSM41104;GSM41105;GSM41106;GSM41107;GSM41108;GSM41109;GSM41110;GSM41111;GSM41112;GSM41113;GSM41114	normal control	normal control	NA	myocardium	heart;muscle	myocardium	.	GSM41115;GSM41116;GSM41117;GSM41118;GSM41119	CVMHuman	GEO	OmicsoftGene20130723	30373	human	Human.B37.3
HSPB7	heart failure	ventricular myocardium	-0.5486	1.0375e-05	0.0013	GSE26887.GPL6244.test1	ventricular myocardium	GSE26887	Affymetrix.HuGene-1_0-st-v1	glm	Disease vs. Normal	DiseaseState => heart failure vs normal control	Expression_Intensity_Probes	cardiovascular disease	NA	heart	.	GSM662170;GSM662171;GSM662172;GSM662173;GSM662175;GSM662176;GSM662177;GSM662178;GSM662179;GSM662180;GSM662181	normal control	normal control	NA	ventricular myocardium	heart	ventricular myocardium	.	GSM662158;GSM662159;GSM662160;GSM662161;GSM662162	CVMHuman	GEO	OmicsoftGene20130723	30373	human	Human.B37.3
LMO2	sinus arrhythmia	myocardium	-0.4674	0.0003	0.0018	GSE2240.GPL97.test2	myocardium	GSE2240	Affymetrix.HG-U133B	glm	Disease vs. Normal	DiseaseState => sinus arrhythmia vs normal control	Expression_Intensity_Probes	cardiovascular disease	NA	heart;muscle	.	GSM41095;GSM41096;GSM41097;GSM41098;GSM41099;GSM41100;GSM41101;GSM41102;GSM41103;GSM41104;GSM41105;GSM41106;GSM41107;GSM41108;GSM41109;GSM41110;GSM41111;GSM41112;GSM41113;GSM41114	normal control	normal control	NA	myocardium	heart;muscle	myocardium	.	GSM41115;GSM41116;GSM41117;GSM41118;GSM41119	CVMHuman	GEO	OmicsoftGene20130723	30373	human	Human.B37.3
API5	atrial fibrillation	myocardium	-0.3281	0.0003	0.0021	GSE2240.GPL97.test1	myocardium	GSE2240	Affymetrix.HG-U133B	glm	Disease vs. Normal	DiseaseState => atrial fibrillation vs normal control	Expression_Intensity_Probes	cardiovascular disease	NA	heart;muscle	.	GSM41085;GSM41086;GSM41087;GSM41088;GSM41089;GSM41090;GSM41091;GSM41092;GSM41093;GSM41094	normal control	normal control	NA	myocardium	heart;muscle	myocardium	.	GSM41115;GSM41116;GSM41117;GSM41118;GSM41119	CVMHuman	GEO	OmicsoftGene20130723	30373	human	Human.B37.3
HSPB7	type 2 diabetes mellitus;heart failure	ventricular myocardium	-0.6261	8.4183e-06	0.0038	GSE26887.GPL6244.test2	ventricular myocardium	GSE26887	Affymetrix.HuGene-1_0-st-v1	glm	Disease vs. Normal	DiseaseState => type 2 diabetes mellitus;heart failure vs normal control	Expression_Intensity_Probes	cardiovascular disease;metabolic disease	NA	heart	.	GSM662163;GSM662164;GSM662166;GSM662167;GSM662168;GSM662169	normal control	normal control	NA	ventricular myocardium	heart	ventricular myocardium	.	GSM662158;GSM662159;GSM662160;GSM662161;GSM662162	CVMHuman	GEO	OmicsoftGene20130723	30373	human	Human.B37.3
LMO2	sinus arrhythmia	myocardium	-0.3437	0.0019	0.0066	GSE2240.GPL96.test2	myocardium	GSE2240	Affymetrix.HG-U133A	glm	Disease vs. Normal	DiseaseState => sinus arrhythmia vs normal control	Expression_Intensity_Probes	cardiovascular disease	NA	heart;muscle	.	GSM40990;GSM40991;GSM40992;GSM40993;GSM40994;GSM40995;GSM40996;GSM40997;GSM40998;GSM40999;GSM41000;GSM41001;GSM41002;GSM41003;GSM41004;GSM41005;GSM41006;GSM41007;GSM41008;GSM41009	normal control	normal control	NA	myocardium	heart;muscle	myocardium	.	GSM41010;GSM41011;GSM41012;GSM41013;GSM41014	CVMHuman	GEO	OmicsoftGene20130723	30373	human	Human.B37.3
GATA5	ischemic cardiomyopathy	heart	-0.257	0.0014	0.0084	GSE1145.GPL570.test4	heart	GSE1145	Affymetrix.HG-U133_Plus_2	glm	Disease vs. Normal	DiseaseState => ischemic cardiomyopathy vs normal control	Expression_Intensity_Probes	cardiovascular disease	NA	heart	.	GSM18477;GSM18478;GSM18479;GSM18480;GSM18481;GSM18482;GSM18483;GSM18484;GSM18485;GSM18486;GSM18487;GSM25828;GSM25829;GSM25830;GSM25831;GSM25832;GSM25833;GSM25834;GSM25835;GSM25836;GSM25837;GSM25838;GSM25839;GSM25840;GSM25841;GSM25842;GSM25843;GSM25844;GSM25845;GSM25846;GSM25847	normal control	normal control	NA	heart	heart	heart	.	GSM18442;GSM18443;GSM18444;GSM18445;GSM18446;GSM18447;GSM18448;GSM18449;GSM18450;GSM18451;GSM18452	CVMHuman	GEO	OmicsoftGene20130723	30373	human	Human.B37.3
HSPB7	nonischemic cardiomyopathy	myocardium	-0.3594	0.0038	0.009	GSE1869.GPL96.test4	myocardium	GSE1869	Affymetrix.HG-U133A	glm	Other Comparisons	ClinicalPhenotype => heart biopsy with nonischemic cardiomyopathy vs explanted normal heart	Expression_Intensity_Probes	cardiovascular disease	NA	heart;muscle	.	GSM33093;GSM33095;GSM33097;GSM33098;GSM33099;GSM33100;GSM33102;GSM33103;GSM33104;GSM33105;GSM33106;GSM33107	normal control	normal control	NA	myocardium	heart;muscle	myocardium	.	GSM33108;GSM33109;GSM33110;GSM33111;GSM33112;GSM33113	CVMHuman	GEO	OmicsoftGene20130723	30373	human	Human.B37.3
HSPB7	arrhythmogenic right ventricular cardiomyopathy	myocardium	-0.2987	0.0007	0.0093	GSE29819.GPL570.test1	myocardium	GSE29819	Affymetrix.HG-U133_Plus_2	glm	Disease vs. Normal	DiseaseState:TissueRegion => left ventricle -> arrhythmogenic right ventricular cardiomyopathy vs normal control	Expression_Intensity_Probes	cardiovascular disease	NA	heart;muscle	.	GSM738990;GSM738992;GSM738994;GSM738996;GSM738998;GSM739000	normal control	normal control	NA	myocardium	heart;muscle	myocardium	.	GSM739016;GSM739018;GSM739020;GSM739022;GSM739024;GSM739026	CVMHuman	GEO	OmicsoftGene20130723	30373	human	Human.B37.3
API5	atrial fibrillation	myocardium	-0.2856	0.0019	0.0105	GSE2240.GPL96.test1	myocardium	GSE2240	Affymetrix.HG-U133A	glm	Disease vs. Normal	DiseaseState => atrial fibrillation vs normal control	Expression_Intensity_Probes	cardiovascular disease	NA	heart;muscle	.	GSM40980;GSM40981;GSM40982;GSM40983;GSM40984;GSM40985;GSM40986;GSM40987;GSM40988;GSM40989	normal control	normal control	NA	myocardium	heart;muscle	myocardium	.	GSM41010;GSM41011;GSM41012;GSM41013;GSM41014	CVMHuman	GEO	OmicsoftGene20130723	30373	human	Human.B37.3
HSPB7	atrial fibrillation	myocardium	-0.5362	0.0034	0.013	GSE2240.GPL97.test1	myocardium	GSE2240	Affymetrix.HG-U133B	glm	Disease vs. Normal	DiseaseState => atrial fibrillation vs normal control	Expression_Intensity_Probes	cardiovascular disease	NA	heart;muscle	.	GSM41085;GSM41086;GSM41087;GSM41088;GSM41089;GSM41090;GSM41091;GSM41092;GSM41093;GSM41094	normal control	normal control	NA	myocardium	heart;muscle	myocardium	.	GSM41115;GSM41116;GSM41117;GSM41118;GSM41119	CVMHuman	GEO	OmicsoftGene20130723	30373	human	Human.B37.3
API5	hypertrophic cardiomyopathy	heart	-0.3699	0.0016	0.0151	GSE1145.GPL570.test2	heart	GSE1145	Affymetrix.HG-U133_Plus_2	glm	Disease vs. Normal	DiseaseState => hypertrophic cardiomyopathy vs normal control	Expression_Intensity_Probes	cardiovascular disease	NA	heart	.	GSM25818;GSM25819;GSM25820;GSM25821;GSM25822	normal control	normal control	NA	heart	heart	heart	.	GSM18442;GSM18443;GSM18444;GSM18445;GSM18446;GSM18447;GSM18448;GSM18449;GSM18450;GSM18451;GSM18452	CVMHuman	GEO	OmicsoftGene20130723	30373	human	Human.B37.3
API5	pre-eclampsia	peripheral blood	-0.7247	0.0012	0.018	GSE48424.GPL6480.test1	peripheral blood	GSE48424	GPL6480	glm	Disease vs. Normal	DiseaseSubtype => non severe pre-eclampsia vs normal control	Expression_Intensity_Probes	cardiovascular disease	NA	hematopoietic and lymphoid system	.	GSM1177786;GSM1177788;GSM1177791;GSM1177797;GSM1177806	normal control	normal control	NA	peripheral blood	hematopoietic and lymphoid system	peripheral blood	.	GSM1177777;GSM1177778;GSM1177780;GSM1177782;GSM1177783;GSM1177784;GSM1177789;GSM1177793;GSM1177795;GSM1177798;GSM1177799;GSM1177800;GSM1177801;GSM1177802;GSM1177804;GSM1177805;GSM1177809;GSM1177810	CVMHuman	GEO	OmicsoftGene20130723	30373	human	Human.B37.3
HSPB7	sinus arrhythmia	myocardium	-0.4563	0.0058	0.0189	GSE2240.GPL97.test2	myocardium	GSE2240	Affymetrix.HG-U133B	glm	Disease vs. Normal	DiseaseState => sinus arrhythmia vs normal control	Expression_Intensity_Probes	cardiovascular disease	NA	heart;muscle	.	GSM41095;GSM41096;GSM41097;GSM41098;GSM41099;GSM41100;GSM41101;GSM41102;GSM41103;GSM41104;GSM41105;GSM41106;GSM41107;GSM41108;GSM41109;GSM41110;GSM41111;GSM41112;GSM41113;GSM41114	normal control	normal control	NA	myocardium	heart;muscle	myocardium	.	GSM41115;GSM41116;GSM41117;GSM41118;GSM41119	CVMHuman	GEO	OmicsoftGene20130723	30373	human	Human.B37.3
API5	dilated cardiomyopathy	myocardium	-0.5881	0.0007	0.02	GSE21610.GPL570.test1	myocardium	GSE21610	Affymetrix.HG-U133_Plus_2	glm	Disease vs. Normal	DiseaseState => dilated cardiomyopathy vs normal control	Expression_Intensity_Probes	cardiovascular disease	NA	heart;muscle	.	GSM545665;GSM545666;GSM545667;GSM545668;GSM545671;GSM545673;GSM545674;GSM545677;GSM545678;GSM545681;GSM545682;GSM545683;GSM545684;GSM545685;GSM545686;GSM545688;GSM545689;GSM545690;GSM545692;GSM545693	normal control	normal control	NA	myocardium	heart;muscle	myocardium	.	GSM545657;GSM545658;GSM545659;GSM545660;GSM545661;GSM545662;GSM545663;GSM545664	CVMHuman	GEO	OmicsoftGene20130723	30373	human	Human.B37.3
GATA5	dilated cardiomyopathy	myocardium	-0.3587	0.0012	0.0364	GSE17800.GPL570.test1	myocardium	GSE17800	Affymetrix.HG-U133_Plus_2	glm	Disease vs. Normal	DiseaseState => dilated cardiomyopathy vs normal control	Expression_Intensity_Probes	cardiovascular disease	NA	heart;muscle	.	GSM444224;GSM444226;GSM444228;GSM444230;GSM444232;GSM444234;GSM444236;GSM444238;GSM444240;GSM444242;GSM444244;GSM444246;GSM444248;GSM444250;GSM444252;GSM444254;GSM444256;GSM444258;GSM444260;GSM444262;GSM444264;GSM444266;GSM444268;GSM444270;GSM444272;GSM444274;GSM444276;GSM444278;GSM444280;GSM444282;GSM444284;GSM444286;GSM444288;GSM444289;GSM444290;GSM444291;GSM444292;GSM444293;GSM444294;GSM444295	normal control	normal control	NA	myocardium	heart;muscle	myocardium	.	GSM444296;GSM444297;GSM444298;GSM444299;GSM444300;GSM444301;GSM444302;GSM444303	CVMHuman	GEO	OmicsoftGene20130723	30373	human	Human.B37.3
GATA5	dilated cardiomyopathy	myocardium	-0.3587	0.0012	0.0364	GSE19303.GPL570.test2	myocardium	GSE19303	Affymetrix.HG-U133_Plus_2	glm	Disease vs. Normal	DiseaseState => dilated cardiomyopathy vs normal control	Expression_Intensity_Probes	cardiovascular disease	NA	heart;muscle	.	GSM444224;GSM444226;GSM444228;GSM444230;GSM444232;GSM444234;GSM444236;GSM444238;GSM444240;GSM444242;GSM444244;GSM444246;GSM444248;GSM444250;GSM444252;GSM444254;GSM444256;GSM444258;GSM444260;GSM444262;GSM444264;GSM444266;GSM444268;GSM444270;GSM444272;GSM444274;GSM444276;GSM444278;GSM444280;GSM444282;GSM444284;GSM444286;GSM444288;GSM444289;GSM444290;GSM444291;GSM444292;GSM444293;GSM444294;GSM444295	normal control	normal control	NA	myocardium	heart;muscle	myocardium	.	GSM444296;GSM444297;GSM444298;GSM444299;GSM444300;GSM444301;GSM444302;GSM444303	CVMHuman	GEO	OmicsoftGene20130723	30373	human	Human.B37.3
API5	idiopathic cardiomyopathy	heart	-0.199	0.0097	0.0366	GSE1145.GPL570.test3	heart	GSE1145	Affymetrix.HG-U133_Plus_2	glm	Disease vs. Normal	DiseaseState => idiopathic cardiomyopathy vs normal control	Expression_Intensity_Probes	cardiovascular disease	NA	heart	.	GSM18422;GSM18423;GSM18424;GSM18425;GSM18426;GSM18427;GSM18428;GSM18429;GSM18430;GSM18431;GSM18432;GSM18433;GSM18434;GSM18435;GSM18436;GSM25801;GSM25802;GSM25803;GSM25804;GSM25805;GSM25806;GSM25807;GSM25808;GSM25809;GSM25810;GSM25811;GSM25812	normal control	normal control	NA	heart	heart	heart	.	GSM18442;GSM18443;GSM18444;GSM18445;GSM18446;GSM18447;GSM18448;GSM18449;GSM18450;GSM18451;GSM18452	CVMHuman	GEO	OmicsoftGene20130723	30373	human	Human.B37.3
LMO2	pre-eclampsia	peripheral blood	-0.562	0.0057	0.0445	GSE48424.GPL6480.test1	peripheral blood	GSE48424	GPL6480	glm	Disease vs. Normal	DiseaseSubtype => non severe pre-eclampsia vs normal control	Expression_Intensity_Probes	cardiovascular disease	NA	hematopoietic and lymphoid system	.	GSM1177786;GSM1177788;GSM1177791;GSM1177797;GSM1177806	normal control	normal control	NA	peripheral blood	hematopoietic and lymphoid system	peripheral blood	.	GSM1177777;GSM1177778;GSM1177780;GSM1177782;GSM1177783;GSM1177784;GSM1177789;GSM1177793;GSM1177795;GSM1177798;GSM1177799;GSM1177800;GSM1177801;GSM1177802;GSM1177804;GSM1177805;GSM1177809;GSM1177810	CVMHuman	GEO	OmicsoftGene20130723	30373	human	Human.B37.3
API5	sinus arrhythmia	myocardium	-0.1869	0.0211	0.0468	GSE2240.GPL96.test2	myocardium	GSE2240	Affymetrix.HG-U133A	glm	Disease vs. Normal	DiseaseState => sinus arrhythmia vs normal control	Expression_Intensity_Probes	cardiovascular disease	NA	heart;muscle	.	GSM40990;GSM40991;GSM40992;GSM40993;GSM40994;GSM40995;GSM40996;GSM40997;GSM40998;GSM40999;GSM41000;GSM41001;GSM41002;GSM41003;GSM41004;GSM41005;GSM41006;GSM41007;GSM41008;GSM41009	normal control	normal control	NA	myocardium	heart;muscle	myocardium	.	GSM41010;GSM41011;GSM41012;GSM41013;GSM41014	CVMHuman	GEO	OmicsoftGene20130723	30373	human	Human.B37.3

## Sheet: Up in disease sign
GeneName	DiseaseState	Tissue	Log2FoldChange	RawPValue	AdjustedPValue	ComparisonID	SampleSource	ProjectName	PlatformName	ComparisonType	ComparisonCategory	ComparisonContrast	SampleDataMode	Case.DiseaseCategory	Case.Treatment	TissueCategory	CellType	Case.SampleIDs	Control.DiseaseCategory	Control.DiseaseState	Control.Treatment	Control.SampleSource	Control.TissueCategory	Control.Tissue	Control.CellType	Control.SampleIDs	Collection	DataSource	GeneModelID	Length	Organism	ReferenceLibraryID
LMO2	ischemic cardiomyopathy	peripheral blood	1.0099	8.4774e-10	1.4947e-06	GSE60217.GPL11154.DESeq2.test4	peripheral blood mononuclear cell (PBMC)	GSE60217	NGS.Illumina.HiSeq2000	DESeq2.v1.10.1.os.v101316	Disease vs. Normal	DiseaseState => ischemic cardiomyopathy vs normal control	RnaSeq_Transcript	cardiovascular disease	NA	hematopoietic and lymphoid system	peripheral blood mononuclear cell (PBMC)	GSM1654548;GSM1654550;GSM1654552;GSM1654554	normal control	normal control	NA	peripheral blood mononuclear cell (PBMC)	hematopoietic and lymphoid system	peripheral blood	peripheral blood mononuclear cell (PBMC)	GSM1654540;GSM1654542;GSM1654544;GSM1654546	CVMHuman	GEO	OmicsoftGene20130723	30373	human	Human.B37.3
API5	ischemic cardiomyopathy	heart	0.8981	1.3939e-07	6.0803e-06	GSE1145.GPL570.test4	heart	GSE1145	Affymetrix.HG-U133_Plus_2	glm	Disease vs. Normal	DiseaseState => ischemic cardiomyopathy vs normal control	Expression_Intensity_Probes	cardiovascular disease	NA	heart	.	GSM18477;GSM18478;GSM18479;GSM18480;GSM18481;GSM18482;GSM18483;GSM18484;GSM18485;GSM18486;GSM18487;GSM25828;GSM25829;GSM25830;GSM25831;GSM25832;GSM25833;GSM25834;GSM25835;GSM25836;GSM25837;GSM25838;GSM25839;GSM25840;GSM25841;GSM25842;GSM25843;GSM25844;GSM25845;GSM25846;GSM25847	normal control	normal control	NA	heart	heart	heart	.	GSM18442;GSM18443;GSM18444;GSM18445;GSM18446;GSM18447;GSM18448;GSM18449;GSM18450;GSM18451;GSM18452	CVMHuman	GEO	OmicsoftGene20130723	30373	human	Human.B37.3
API5	nonischemic cardiomyopathy	myocardium	0.8452	4.1202e-06	2.9001e-05	GSE1869.GPL96.test4	myocardium	GSE1869	Affymetrix.HG-U133A	glm	Other Comparisons	ClinicalPhenotype => heart biopsy with nonischemic cardiomyopathy vs explanted normal heart	Expression_Intensity_Probes	cardiovascular disease	NA	heart;muscle	.	GSM33093;GSM33095;GSM33097;GSM33098;GSM33099;GSM33100;GSM33102;GSM33103;GSM33104;GSM33105;GSM33106;GSM33107	normal control	normal control	NA	myocardium	heart;muscle	myocardium	.	GSM33108;GSM33109;GSM33110;GSM33111;GSM33112;GSM33113	CVMHuman	GEO	OmicsoftGene20130723	30373	human	Human.B37.3
LMO2	myocardial infarction	peripheral blood	0.3913	1.0172e-05	8.8405e-05	GSE58294.GPL570.test3	peripheral blood	GSE58294	Affymetrix.HG-U133_Plus_2	glm	Disease vs. Normal	ExperimentGroup => 5 hours after stroke vs normal control	Expression_Intensity_Probes	cardiovascular disease	NA	hematopoietic and lymphoid system	.	GSM1406079;GSM1406080;GSM1406081;GSM1406082;GSM1406083;GSM1406084;GSM1406085;GSM1406086;GSM1406087;GSM1406088;GSM1406089;GSM1406090;GSM1406091;GSM1406092;GSM1406093;GSM1406094;GSM1406095;GSM1406096;GSM1406097;GSM1406098;GSM1406099;GSM1406100;GSM1406101	normal control	normal control	NA	peripheral blood	hematopoietic and lymphoid system	peripheral blood	.	GSM1406033;GSM1406034;GSM1406035;GSM1406036;GSM1406037;GSM1406038;GSM1406039;GSM1406040;GSM1406041;GSM1406042;GSM1406043;GSM1406044;GSM1406045;GSM1406046;GSM1406047;GSM1406048;GSM1406049;GSM1406050;GSM1406051;GSM1406052;GSM1406053;GSM1406054;GSM1406055	CVMHuman	GEO	OmicsoftGene20130723	30373	human	Human.B37.3
GATA5	sinus arrhythmia	myocardium	0.8565	8.6223e-06	9.876e-05	GSE2240.GPL97.test2	myocardium	GSE2240	Affymetrix.HG-U133B	glm	Disease vs. Normal	DiseaseState => sinus arrhythmia vs normal control	Expression_Intensity_Probes	cardiovascular disease	NA	heart;muscle	.	GSM41095;GSM41096;GSM41097;GSM41098;GSM41099;GSM41100;GSM41101;GSM41102;GSM41103;GSM41104;GSM41105;GSM41106;GSM41107;GSM41108;GSM41109;GSM41110;GSM41111;GSM41112;GSM41113;GSM41114	normal control	normal control	NA	myocardium	heart;muscle	myocardium	.	GSM41115;GSM41116;GSM41117;GSM41118;GSM41119	CVMHuman	GEO	OmicsoftGene20130723	30373	human	Human.B37.3
LMO2	myocardial infarction	peripheral blood	0.3642	3.5289e-05	0.0004	GSE58294.GPL570.test2	peripheral blood	GSE58294	Affymetrix.HG-U133_Plus_2	glm	Disease vs. Normal	ExperimentGroup => 3 hours after stroke vs normal control	Expression_Intensity_Probes	cardiovascular disease	NA	hematopoietic and lymphoid system	.	GSM1406056;GSM1406057;GSM1406058;GSM1406059;GSM1406060;GSM1406061;GSM1406062;GSM1406063;GSM1406064;GSM1406065;GSM1406066;GSM1406067;GSM1406068;GSM1406069;GSM1406070;GSM1406071;GSM1406072;GSM1406073;GSM1406074;GSM1406075;GSM1406076;GSM1406077;GSM1406078	normal control	normal control	NA	peripheral blood	hematopoietic and lymphoid system	peripheral blood	.	GSM1406033;GSM1406034;GSM1406035;GSM1406036;GSM1406037;GSM1406038;GSM1406039;GSM1406040;GSM1406041;GSM1406042;GSM1406043;GSM1406044;GSM1406045;GSM1406046;GSM1406047;GSM1406048;GSM1406049;GSM1406050;GSM1406051;GSM1406052;GSM1406053;GSM1406054;GSM1406055	CVMHuman	GEO	OmicsoftGene20130723	30373	human	Human.B37.3
LMO2	myocardial infarction	peripheral blood	0.3511	6.2945e-05	0.0005	GSE58294.GPL570.test1	peripheral blood	GSE58294	Affymetrix.HG-U133_Plus_2	glm	Disease vs. Normal	ExperimentGroup => 24 hours after stroke vs normal control	Expression_Intensity_Probes	cardiovascular disease	NA	hematopoietic and lymphoid system	.	GSM1406102;GSM1406103;GSM1406104;GSM1406105;GSM1406106;GSM1406107;GSM1406108;GSM1406109;GSM1406110;GSM1406111;GSM1406112;GSM1406113;GSM1406114;GSM1406115;GSM1406116;GSM1406117;GSM1406118;GSM1406119;GSM1406120;GSM1406121;GSM1406122;GSM1406123;GSM1406124	normal control	normal control	NA	peripheral blood	hematopoietic and lymphoid system	peripheral blood	.	GSM1406033;GSM1406034;GSM1406035;GSM1406036;GSM1406037;GSM1406038;GSM1406039;GSM1406040;GSM1406041;GSM1406042;GSM1406043;GSM1406044;GSM1406045;GSM1406046;GSM1406047;GSM1406048;GSM1406049;GSM1406050;GSM1406051;GSM1406052;GSM1406053;GSM1406054;GSM1406055	CVMHuman	GEO	OmicsoftGene20130723	30373	human	Human.B37.3
GATA5	atrial fibrillation	myocardium	0.8061	7.4766e-05	0.0006	GSE2240.GPL97.test1	myocardium	GSE2240	Affymetrix.HG-U133B	glm	Disease vs. Normal	DiseaseState => atrial fibrillation vs normal control	Expression_Intensity_Probes	cardiovascular disease	NA	heart;muscle	.	GSM41085;GSM41086;GSM41087;GSM41088;GSM41089;GSM41090;GSM41091;GSM41092;GSM41093;GSM41094	normal control	normal control	NA	myocardium	heart;muscle	myocardium	.	GSM41115;GSM41116;GSM41117;GSM41118;GSM41119	CVMHuman	GEO	OmicsoftGene20130723	30373	human	Human.B37.3
GATA5	hypertrophic cardiomyopathy	heart	1.0964	6.6384e-05	0.0018	GSE1145.GPL570.test2	heart	GSE1145	Affymetrix.HG-U133_Plus_2	glm	Disease vs. Normal	DiseaseState => hypertrophic cardiomyopathy vs normal control	Expression_Intensity_Probes	cardiovascular disease	NA	heart	.	GSM25818;GSM25819;GSM25820;GSM25821;GSM25822	normal control	normal control	NA	heart	heart	heart	.	GSM18442;GSM18443;GSM18444;GSM18445;GSM18446;GSM18447;GSM18448;GSM18449;GSM18450;GSM18451;GSM18452	CVMHuman	GEO	OmicsoftGene20130723	30373	human	Human.B37.3
HSPB7	myocardial infarction	peripheral blood	0.2153	0.001	0.0045	GSE58294.GPL570.test3	peripheral blood	GSE58294	Affymetrix.HG-U133_Plus_2	glm	Disease vs. Normal	ExperimentGroup => 5 hours after stroke vs normal control	Expression_Intensity_Probes	cardiovascular disease	NA	hematopoietic and lymphoid system	.	GSM1406079;GSM1406080;GSM1406081;GSM1406082;GSM1406083;GSM1406084;GSM1406085;GSM1406086;GSM1406087;GSM1406088;GSM1406089;GSM1406090;GSM1406091;GSM1406092;GSM1406093;GSM1406094;GSM1406095;GSM1406096;GSM1406097;GSM1406098;GSM1406099;GSM1406100;GSM1406101	normal control	normal control	NA	peripheral blood	hematopoietic and lymphoid system	peripheral blood	.	GSM1406033;GSM1406034;GSM1406035;GSM1406036;GSM1406037;GSM1406038;GSM1406039;GSM1406040;GSM1406041;GSM1406042;GSM1406043;GSM1406044;GSM1406045;GSM1406046;GSM1406047;GSM1406048;GSM1406049;GSM1406050;GSM1406051;GSM1406052;GSM1406053;GSM1406054;GSM1406055	CVMHuman	GEO	OmicsoftGene20130723	30373	human	Human.B37.3
LMO2	acute myocardial infarction	peripheral blood	0.7867	0.0004	0.0047	GSE66360.GPL570.test1	circulating endothelial cell	GSE66360	Affymetrix.HG-U133_Plus_2	glm	Disease vs. Normal	DiseaseState => acute myocardial infarction vs normal control	Expression_Intensity_Probes	cardiovascular disease	NA	hematopoietic and lymphoid system	circulating endothelial cell	GSM1620832;GSM1620833;GSM1620834;GSM1620835;GSM1620836;GSM1620837;GSM1620838;GSM1620839;GSM1620840;GSM1620841;GSM1620842;GSM1620843;GSM1620844;GSM1620845;GSM1620846;GSM1620847;GSM1620848;GSM1620849;GSM1620850;GSM1620851;GSM1620852;GSM1620878;GSM1620879;GSM1620880;GSM1620881;GSM1620882;GSM1620883;GSM1620884;GSM1620886;GSM1620887;GSM1620888;GSM1620889;GSM1620890;GSM1620891;GSM1620905;GSM1620906;GSM…	normal control	normal control	NA	circulating endothelial cell	hematopoietic and lymphoid system	peripheral blood	circulating endothelial cell	GSM1620819;GSM1620820;GSM1620821;GSM1620822;GSM1620823;GSM1620824;GSM1620825;GSM1620826;GSM1620827;GSM1620828;GSM1620829;GSM1620830;GSM1620831;GSM1620853;GSM1620854;GSM1620855;GSM1620856;GSM1620857;GSM1620858;GSM1620859;GSM1620860;GSM1620861;GSM1620862;GSM1620863;GSM1620864;GSM1620865;GSM1620866;GSM1620867;GSM1620868;GSM1620869;GSM1620870;GSM1620871;GSM1620873;GSM1620874;GSM1620875;GSM1620876;GSM…	CVMHuman	GEO	OmicsoftGene20130723	30373	human	Human.B37.3
API5	viral cardiomyopathy	heart	0.7801	0.0005	0.0057	GSE1145.GPL570.test6	heart	GSE1145	Affymetrix.HG-U133_Plus_2	glm	Disease vs. Normal	DiseaseState => viral cardiomyopathy vs normal control	Expression_Intensity_Probes	cardiovascular disease	NA	heart	.	GSM25848;GSM25849;GSM25850;GSM25851;GSM25852;GSM25853;GSM25854	normal control	normal control	NA	heart	heart	heart	.	GSM18442;GSM18443;GSM18444;GSM18445;GSM18446;GSM18447;GSM18448;GSM18449;GSM18450;GSM18451;GSM18452	CVMHuman	GEO	OmicsoftGene20130723	30373	human	Human.B37.3
API5	dilated cardiomyopathy	myocardium	0.5191	0.0005	0.0061	GSE29819.GPL570.test4	myocardium	GSE29819	Affymetrix.HG-U133_Plus_2	glm	Disease vs. Normal	DiseaseState:TissueRegion => right ventricle -> dilated cardiomyopathy vs normal control	Expression_Intensity_Probes	cardiovascular disease	NA	heart;muscle	.	GSM739003;GSM739005;GSM739007;GSM739009;GSM739011;GSM739013;GSM739015	normal control	normal control	NA	myocardium	heart;muscle	myocardium	.	GSM739017;GSM739019;GSM739021;GSM739023;GSM739025;GSM739027	CVMHuman	GEO	OmicsoftGene20130723	30373	human	Human.B37.3
LMO2	coronary artery disease (CAD)	peripheral blood	0.6393	1.1132e-05	0.0066	GSE60217.GPL11154.DESeq2.test3	peripheral blood mononuclear cell (PBMC)	GSE60217	NGS.Illumina.HiSeq2000	DESeq2.v1.10.1.os.v101316	Disease vs. Normal	DiseaseState => coronary artery disease (CAD) vs normal control	RnaSeq_Transcript	cardiovascular disease	NA	hematopoietic and lymphoid system	peripheral blood mononuclear cell (PBMC)	GSM1654531;GSM1654533;GSM1654535;GSM1654537	normal control	normal control	NA	peripheral blood mononuclear cell (PBMC)	hematopoietic and lymphoid system	peripheral blood	peripheral blood mononuclear cell (PBMC)	GSM1654540;GSM1654542;GSM1654544;GSM1654546	CVMHuman	GEO	OmicsoftGene20130723	30373	human	Human.B37.3
HSPB7	myocardial infarction	peripheral blood	0.2056	0.0017	0.0072	GSE58294.GPL570.test1	peripheral blood	GSE58294	Affymetrix.HG-U133_Plus_2	glm	Disease vs. Normal	ExperimentGroup => 24 hours after stroke vs normal control	Expression_Intensity_Probes	cardiovascular disease	NA	hematopoietic and lymphoid system	.	GSM1406102;GSM1406103;GSM1406104;GSM1406105;GSM1406106;GSM1406107;GSM1406108;GSM1406109;GSM1406110;GSM1406111;GSM1406112;GSM1406113;GSM1406114;GSM1406115;GSM1406116;GSM1406117;GSM1406118;GSM1406119;GSM1406120;GSM1406121;GSM1406122;GSM1406123;GSM1406124	normal control	normal control	NA	peripheral blood	hematopoietic and lymphoid system	peripheral blood	.	GSM1406033;GSM1406034;GSM1406035;GSM1406036;GSM1406037;GSM1406038;GSM1406039;GSM1406040;GSM1406041;GSM1406042;GSM1406043;GSM1406044;GSM1406045;GSM1406046;GSM1406047;GSM1406048;GSM1406049;GSM1406050;GSM1406051;GSM1406052;GSM1406053;GSM1406054;GSM1406055	CVMHuman	GEO	OmicsoftGene20130723	30373	human	Human.B37.3
LMO2	hypertrophic cardiomyopathy	heart	0.5816	0.001	0.0111	GSE1145.GPL570.test2	heart	GSE1145	Affymetrix.HG-U133_Plus_2	glm	Disease vs. Normal	DiseaseState => hypertrophic cardiomyopathy vs normal control	Expression_Intensity_Probes	cardiovascular disease	NA	heart	.	GSM25818;GSM25819;GSM25820;GSM25821;GSM25822	normal control	normal control	NA	heart	heart	heart	.	GSM18442;GSM18443;GSM18444;GSM18445;GSM18446;GSM18447;GSM18448;GSM18449;GSM18450;GSM18451;GSM18452	CVMHuman	GEO	OmicsoftGene20130723	30373	human	Human.B37.3
HSPB7	acute myocardial infarction	peripheral blood	0.2103	0.0014	0.0126	GSE66360.GPL570.test1	circulating endothelial cell	GSE66360	Affymetrix.HG-U133_Plus_2	glm	Disease vs. Normal	DiseaseState => acute myocardial infarction vs normal control	Expression_Intensity_Probes	cardiovascular disease	NA	hematopoietic and lymphoid system	circulating endothelial cell	GSM1620832;GSM1620833;GSM1620834;GSM1620835;GSM1620836;GSM1620837;GSM1620838;GSM1620839;GSM1620840;GSM1620841;GSM1620842;GSM1620843;GSM1620844;GSM1620845;GSM1620846;GSM1620847;GSM1620848;GSM1620849;GSM1620850;GSM1620851;GSM1620852;GSM1620878;GSM1620879;GSM1620880;GSM1620881;GSM1620882;GSM1620883;GSM1620884;GSM1620886;GSM1620887;GSM1620888;GSM1620889;GSM1620890;GSM1620891;GSM1620905;GSM1620906;GSM…	normal control	normal control	NA	circulating endothelial cell	hematopoietic and lymphoid system	peripheral blood	circulating endothelial cell	GSM1620819;GSM1620820;GSM1620821;GSM1620822;GSM1620823;GSM1620824;GSM1620825;GSM1620826;GSM1620827;GSM1620828;GSM1620829;GSM1620830;GSM1620831;GSM1620853;GSM1620854;GSM1620855;GSM1620856;GSM1620857;GSM1620858;GSM1620859;GSM1620860;GSM1620861;GSM1620862;GSM1620863;GSM1620864;GSM1620865;GSM1620866;GSM1620867;GSM1620868;GSM1620869;GSM1620870;GSM1620871;GSM1620873;GSM1620874;GSM1620875;GSM1620876;GSM…	CVMHuman	GEO	OmicsoftGene20130723	30373	human	Human.B37.3
HSPB7	dilated cardiomyopathy	myocardium	0.2544	0.0022	0.0164	GSE29819.GPL570.test4	myocardium	GSE29819	Affymetrix.HG-U133_Plus_2	glm	Disease vs. Normal	DiseaseState:TissueRegion => right ventricle -> dilated cardiomyopathy vs normal control	Expression_Intensity_Probes	cardiovascular disease	NA	heart;muscle	.	GSM739003;GSM739005;GSM739007;GSM739009;GSM739011;GSM739013;GSM739015	normal control	normal control	NA	myocardium	heart;muscle	myocardium	.	GSM739017;GSM739019;GSM739021;GSM739023;GSM739025;GSM739027	CVMHuman	GEO	OmicsoftGene20130723	30373	human	Human.B37.3
LMO2	idiopathic cardiomyopathy	heart	0.3379	0.0037	0.018	GSE1145.GPL570.test3	heart	GSE1145	Affymetrix.HG-U133_Plus_2	glm	Disease vs. Normal	DiseaseState => idiopathic cardiomyopathy vs normal control	Expression_Intensity_Probes	cardiovascular disease	NA	heart	.	GSM18422;GSM18423;GSM18424;GSM18425;GSM18426;GSM18427;GSM18428;GSM18429;GSM18430;GSM18431;GSM18432;GSM18433;GSM18434;GSM18435;GSM18436;GSM25801;GSM25802;GSM25803;GSM25804;GSM25805;GSM25806;GSM25807;GSM25808;GSM25809;GSM25810;GSM25811;GSM25812	normal control	normal control	NA	heart	heart	heart	.	GSM18442;GSM18443;GSM18444;GSM18445;GSM18446;GSM18447;GSM18448;GSM18449;GSM18450;GSM18451;GSM18452	CVMHuman	GEO	OmicsoftGene20130723	30373	human	Human.B37.3
LMO2	atrial fibrillation	myocardium	0.2626	0.0077	0.0248	GSE2240.GPL97.test1	myocardium	GSE2240	Affymetrix.HG-U133B	glm	Disease vs. Normal	DiseaseState => atrial fibrillation vs normal control	Expression_Intensity_Probes	cardiovascular disease	NA	heart;muscle	.	GSM41085;GSM41086;GSM41087;GSM41088;GSM41089;GSM41090;GSM41091;GSM41092;GSM41093;GSM41094	normal control	normal control	NA	myocardium	heart;muscle	myocardium	.	GSM41115;GSM41116;GSM41117;GSM41118;GSM41119	CVMHuman	GEO	OmicsoftGene20130723	30373	human	Human.B37.3
HSPB7	dilated cardiomyopathy	heart	1.1726	0.0081	0.0262	GSE65446.GPL10999.DESeq2.test1	heart	GSE65446	NGS.Illumina.GenomeAnalyzerIIx	DESeq2.v1.10.1.os.v101316	Disease vs. Normal	DiseaseState => dilated cardiomyopathy vs normal control	RnaSeq_Transcript	cardiovascular disease	NA	heart	.	GSM1597913;GSM1597914;GSM1597915;GSM1597916;GSM1597917;GSM1597918	normal control	normal control	NA	heart	heart	heart	.	GSM1597909;GSM1597910;GSM1597911;GSM1597912	CVMHuman	GEO	OmicsoftGene20130723	30373	human	Human.B37.3
HSPB7	myocardial infarction	peripheral blood	0.1714	0.0082	0.0314	GSE58294.GPL570.test2	peripheral blood	GSE58294	Affymetrix.HG-U133_Plus_2	glm	Disease vs. Normal	ExperimentGroup => 3 hours after stroke vs normal control	Expression_Intensity_Probes	cardiovascular disease	NA	hematopoietic and lymphoid system	.	GSM1406056;GSM1406057;GSM1406058;GSM1406059;GSM1406060;GSM1406061;GSM1406062;GSM1406063;GSM1406064;GSM1406065;GSM1406066;GSM1406067;GSM1406068;GSM1406069;GSM1406070;GSM1406071;GSM1406072;GSM1406073;GSM1406074;GSM1406075;GSM1406076;GSM1406077;GSM1406078	normal control	normal control	NA	peripheral blood	hematopoietic and lymphoid system	peripheral blood	.	GSM1406033;GSM1406034;GSM1406035;GSM1406036;GSM1406037;GSM1406038;GSM1406039;GSM1406040;GSM1406041;GSM1406042;GSM1406043;GSM1406044;GSM1406045;GSM1406046;GSM1406047;GSM1406048;GSM1406049;GSM1406050;GSM1406051;GSM1406052;GSM1406053;GSM1406054;GSM1406055	CVMHuman	GEO	OmicsoftGene20130723	30373	human	Human.B37.3
LMO2	ischemic cardiomyopathy	heart	0.3714	0.0091	0.0371	GSE1145.GPL570.test4	heart	GSE1145	Affymetrix.HG-U133_Plus_2	glm	Disease vs. Normal	DiseaseState => ischemic cardiomyopathy vs normal control	Expression_Intensity_Probes	cardiovascular disease	NA	heart	.	GSM18477;GSM18478;GSM18479;GSM18480;GSM18481;GSM18482;GSM18483;GSM18484;GSM18485;GSM18486;GSM18487;GSM25828;GSM25829;GSM25830;GSM25831;GSM25832;GSM25833;GSM25834;GSM25835;GSM25836;GSM25837;GSM25838;GSM25839;GSM25840;GSM25841;GSM25842;GSM25843;GSM25844;GSM25845;GSM25846;GSM25847	normal control	normal control	NA	heart	heart	heart	.	GSM18442;GSM18443;GSM18444;GSM18445;GSM18446;GSM18447;GSM18448;GSM18449;GSM18450;GSM18451;GSM18452	CVMHuman	GEO	OmicsoftGene20130723	30373	human	Human.B37.3
LMO2	hypertrophic cardiomyopathy	heart	0.5642	0.0082	0.0458	GSE89714.GPL11154.DESeq2.test1	heart	GSE89714	NGS.Illumina.HiSeq2000	DESeq2.v1.10.1.os.v101316	Disease vs. Normal	DiseaseState => hypertrophic cardiomyopathy vs normal control	RnaSeq_Transcript	cardiovascular disease	NA	heart	.	GSM2387228;GSM2387229;GSM2387230;GSM2387231;GSM2387232	normal control	normal control	NA	heart	heart	heart	.	GSM2387233;GSM2387234;GSM2387235;GSM2387236	CVMHuman	GEO	OmicsoftGene20130723	30373	human	Human.B37.3
LMO2	arrhythmogenic right ventricular cardiomyopathy	myocardium	0.4747	0.008	0.0479	GSE29819.GPL570.test1	myocardium	GSE29819	Affymetrix.HG-U133_Plus_2	glm	Disease vs. Normal	DiseaseState:TissueRegion => left ventricle -> arrhythmogenic right ventricular cardiomyopathy vs normal control	Expression_Intensity_Probes	cardiovascular disease	NA	heart;muscle	.	GSM738990;GSM738992;GSM738994;GSM738996;GSM738998;GSM739000	normal control	normal control	NA	myocardium	heart;muscle	myocardium	.	GSM739016;GSM739018;GSM739020;GSM739022;GSM739024;GSM739026	CVMHuman	GEO	OmicsoftGene20130723	30373	human	Human.B37.3
API5	unstable angina	peripheral blood	1.128	0.0049	0.0481	GSE89843.GPL16791.DESeq2.test8	platelet	GSE89843	NGS.Illumina.HiSeq2500	DESeq2.v1.10.1.os.v101316	Disease vs. Normal	DiseaseState => unstable angina vs normal control	RnaSeq_Transcript	cardiovascular disease	NA	hematopoietic and lymphoid system	platelet	GSM2391062;GSM2391063;GSM2391064;GSM2391065;GSM2391066;GSM2391067	normal control	normal control	NA	platelet	hematopoietic and lymphoid system	peripheral blood	platelet	GSM2390709;GSM2390710;GSM2390711;GSM2390712;GSM2390713;GSM2390714;GSM2390715;GSM2390716;GSM2390717;GSM2390718;GSM2390719;GSM2390720;GSM2390721;GSM2390722;GSM2390723;GSM2390724;GSM2390725;GSM2390726;GSM2390727;GSM2390728;GSM2390729;GSM2390730;GSM2390731;GSM2390732;GSM2390733;GSM2390734;GSM2390735;GSM2390736;GSM2390737;GSM2390738;GSM2390739;GSM2390740;GSM2390741;GSM2390742;GSM2390744;GSM2390745;GSM…	CVMHuman	GEO	OmicsoftGene20130723	30373	human	Human.B37.3
