# Supplementary material for: A Combined Human in Silico and CRISPR/Cas9-Mediated in Vivo Zebrafish Based Approach to Provide Phenotypic Data for Supporting Early Target Validation
Source: Front Pharmacol. 2022 Apr 25;13:827686. doi: 10.3389/fphar.2022.827686 (PMC9082939; doi:10.3389/fphar.2022.827686)
Supplement: Supplementary file 1 [file DataSheet1.zip › Data S3_Genetic Associations V2.xlsx]

## Sheet: description
Supplementary Data 3 - Genetic associations reported in Common Metabolic Diseases Knowledge Portal (CMDKP) (https://hugeamp.org/), Ensembl (http://www.ensembl.org/, which includes data from Online Mendelian Inheritance in Man (OMIM; https://www.omim.org/), ClinVar (https://www.ncbi.nlm.nih.gov/clinvar/) and GWAS Catalog (https://www.ebi.ac.uk/gwas/)) and Phenoscanner (http://www.phenoscanner.meds…

## Sheet: GATA5_CMDKP
Common variant gene-level associations for GATA5 in Common Metabolic Diseases Knowledge Portal (CMDKP) (https://hugeamp.org/)
Phenotype	P-Value	Variants	Z-Stat	Sample Size	Significant (≤ 5e-8)
FEV1 to FVC ratio	1.46e-12	24	6.98	573.425	yes
Red blood cell count	2.29e-10	29	6.23	703.267	yes
Hematocrit	4.34e-9	29	5.75	538.468	yes
Hemoglobin concentration	8.72e-9	29	5.64	526.843	yes
Forced vital capacity (FVC)	4.26e-8	24	5.36	573.207	yes
Chronic obstructive pulmonary disease	0.0001902	7	3.55	124.172	no
Platelet count	0.0003224	29	3.41	529.335	no
Peak expiratory flow	0.000353	18	3.39	562.479	no
Diastolic blood pressure	0.0006063	26	3.24	296.505	no
Uric acid	0.0013249	6	3.01	109.029	no
Childhood obesity	0.0030255	3	2.75	13.286	no
Obese vs controls	0.0047036	11	2.60	4.752	no
Waist-hip ratio adj BMI-smoking status	0.0055006	3	2.54	200.153	no
Serum creatinine	0.0084691	23	2.39	68.363	no

## Sheet: GATA5_Phenoscanner
Diseases and traits associated with GATA5 variants in Phenoscanner (http://www.phenoscanner.medschl.cam.ac.uk/) P-value<1e-5
gene	rsid	hg19_coordinates	hg38_coordinates	a1	a2	afr	amr	eas	eur	sas	consequence	protein_position	amino_acids	ensembl	hgnc	trait	efo	study	pmid	ancestry	year	beta	se	p	direction	n	n_studies	unit	dataset
GATA5	rs535631350	chr20:61049966	chr20:62474910	C	G	0.0000	0.0000	0.0000	0.0010	0.0000	intron	-	-	ENSG00000130700	GATA5	Dislocation, sprain and strain of joints and ligaments at neck level	-	Neale B	UKBB	European	2017	0.003287	0.0004302	2.137e-14	+	337199	1	risk diff	Neale-B_UKBB_EUR_2017
GATA5	rs532107400	chr20:61049948	chr20:62474892	A	G	0.0000	0.0000	0.0000	0.0010	0.0000	intron	-	-	ENSG00000130700	GATA5	Other aplastic anaemias	-	Neale B	UKBB	European	2017	0.003272	0.0004641	1.782e-12	+	337199	1	risk diff	Neale-B_UKBB_EUR_2017
GATA5	rs149946265	chr20:61047744	chr20:62472688	T	C	1.0000	1.0000	1.0000	0.9960	1.0000	intron	-	-	ENSG00000130700	GATA5	Hyperfunction of pituitary gland	EFO_1000973	Neale B	UKBB	European	2017	-0.002348	0.0003364	3.003e-12	-	337199	1	risk diff	Neale-B_UKBB_EUR_2017
GATA5	rs564464498	chr20:61048311	chr20:62473255	T	C	0.0000	0.0000	0.0000	0.0020	0.0000	intron	-	-	ENSG00000130700	GATA5	Cause of death: cerebrum, except lobes and ventricles	-	Neale B	UKBB	European	2017	0.03922	0.005623	3.308e-12	+	7637	1	risk diff	Neale-B_UKBB_EUR_2017
GATA5	rs555340046	chr20:61048911	chr20:62473855	C	G	0.0000	0.0000	0.0000	0.0010	0.0000	intron	-	-	ENSG00000130700	GATA5	Treatment with zoton 15mg capsule	EFO_0007056	Neale B	UKBB	European	2017	0.005973	0.0009117	5.678e-11	+	337159	1	risk diff	Neale-B_UKBB_EUR_2017
GATA5	rs535631350	chr20:61049966	chr20:62474910	C	G	0.0000	0.0000	0.0000	0.0010	0.0000	intron	-	-	ENSG00000130700	GATA5	Cause of death: other and unspecified t-cell lymphomas	EFO_0000574	Neale B	UKBB	European	2017	0.05151	0.007938	9.14e-11	+	7637	1	risk diff	Neale-B_UKBB_EUR_2017
GATA5	rs200383755	chr20:61050522	chr20:62475466	C	G	0.0008	0.0014	0.0000	0.0010	0.0000	missense	19	W/S	ENSG00000130700	GATA5	Forced expiratory volume in 1-second, best measure	EFO_0004314	Neale B	UKBB	European	2017	-0.09987	0.01546	1.052e-10	-	255492	1	IVNT	Neale-B_UKBB_EUR_2017
GATA5	rs200383755	chr20:61050522	chr20:62475466	C	G	0.0008	0.0014	0.0000	0.0010	0.0000	missense	19	W/S	ENSG00000130700	GATA5	Forced expiratory volume in 1-second	EFO_0004314	Neale B	UKBB	European	2017	-0.08971	0.0141	1.984e-10	-	307638	1	IVNT	Neale-B_UKBB_EUR_2017
GATA5	rs532107400	chr20:61049948	chr20:62474892	A	G	0.0000	0.0000	0.0000	0.0010	0.0000	intron	-	-	ENSG00000130700	GATA5	Bronchitis, not specified as acute or chronic	EFO_0009661	Neale B	UKBB	European	2017	0.003521	0.0005595	3.092e-10	+	337199	1	risk diff	Neale-B_UKBB_EUR_2017
GATA5	rs782166406	chr20:61044297	chr20:62469241	A	C	-	-	-	-	-	intron	-	-	ENSG00000130700	GATA5	Treatment with zoton 15mg capsule	EFO_0007056	Neale B	UKBB	European	2017	0.005474	0.0008743	3.844e-10	+	337159	1	risk diff	Neale-B_UKBB_EUR_2017
GATA5	rs555340046	chr20:61048911	chr20:62473855	C	G	0.0000	0.0000	0.0000	0.0010	0.0000	intron	-	-	ENSG00000130700	GATA5	Cause of death: car occupant injured in unspecified traffic accident	-	Neale B	UKBB	European	2017	0.04127	0.00664	5.395e-10	+	7637	1	risk diff	Neale-B_UKBB_EUR_2017
GATA5	rs142326105	chr20:61048291	chr20:62473235	A	G	0.0000	0.0130	0.0000	0.0189	0.0041	intron	-	-	ENSG00000130700	GATA5	Treatment with protium 20mg e or c tablet	EFO_0007056	Neale B	UKBB	European	2017	0.001313	0.0002118	5.675e-10	+	337159	1	risk diff	Neale-B_UKBB_EUR_2017
GATA5	rs535631350	chr20:61049966	chr20:62474910	C	G	0.0000	0.0000	0.0000	0.0010	0.0000	intron	-	-	ENSG00000130700	GATA5	Hyperfunction of pituitary gland	EFO_1000973	Neale B	UKBB	European	2017	0.002839	0.0004627	8.554e-10	+	337199	1	risk diff	Neale-B_UKBB_EUR_2017
GATA5	rs532107400	chr20:61049948	chr20:62474892	A	G	0.0000	0.0000	0.0000	0.0010	0.0000	intron	-	-	ENSG00000130700	GATA5	Cause of death: other and unspecified t-cell lymphomas	EFO_0000574	Neale B	UKBB	European	2017	0.04307	0.007249	2.946e-09	+	7637	1	risk diff	Neale-B_UKBB_EUR_2017
GATA5	rs781020873	chr20:61044492	chr20:62469436	A	G	-	-	-	-	-	intron	-	-	ENSG00000130700	GATA5	Systemic lupus erythematosus	EFO_0002690	Neale B	UKBB	European	2017	0.002438	0.0004132	3.645e-09	+	337199	1	risk diff	Neale-B_UKBB_EUR_2017
GATA5	rs782166406	chr20:61044297	chr20:62469241	A	C	-	-	-	-	-	intron	-	-	ENSG00000130700	GATA5	Cause of death: car occupant injured in unspecified traffic accident	-	Neale B	UKBB	European	2017	0.03719	0.006303	3.809e-09	+	7637	1	risk diff	Neale-B_UKBB_EUR_2017
GATA5	rs200383755	chr20:61050522	chr20:62475466	C	G	0.0008	0.0014	0.0000	0.0010	0.0000	missense	19	W/S	ENSG00000130700	GATA5	Forced vital capacity, best measure	EFO_0004312	Neale B	UKBB	European	2017	-0.08564	0.01464	4.948e-09	-	255492	1	IVNT	Neale-B_UKBB_EUR_2017
GATA5	rs782166406	chr20:61044297	chr20:62469241	A	C	-	-	-	-	-	intron	-	-	ENSG00000130700	GATA5	Hyperfunction of pituitary gland	EFO_1000973	Neale B	UKBB	European	2017	0.002928	0.000506	7.187e-09	+	337199	1	risk diff	Neale-B_UKBB_EUR_2017
GATA5	rs143232693	chr20:61042293	chr20:62467237	T	G	0.0008	0.0029	0.0000	0.0070	0.0000	intron	-	-	ENSG00000130700	GATA5	Cause of death: duodenum	-	Neale B	UKBB	European	2017	0.02243	0.003929	1.184e-08	+	7637	1	risk diff	Neale-B_UKBB_EUR_2017
GATA5	rs189153735	chr20:61048303	chr20:62473247	T	C	0.0000	0.0029	0.0000	0.0040	0.0000	intron	-	-	ENSG00000130700	GATA5	Cause of death: chronic myeloid leukaemia	EFO_0000339	Neale B	UKBB	European	2017	0.03493	0.006132	1.273e-08	+	7637	1	risk diff	Neale-B_UKBB_EUR_2017
GATA5	rs564464498	chr20:61048311	chr20:62473255	T	C	0.0000	0.0000	0.0000	0.0020	0.0000	intron	-	-	ENSG00000130700	GATA5	Cause of death: cervix uteri, unspecified	-	Neale B	UKBB	European	2017	0.03908	0.006882	1.403e-08	+	7637	1	risk diff	Neale-B_UKBB_EUR_2017
GATA5	rs200383755	chr20:61050522	chr20:62475466	C	G	0.0008	0.0014	0.0000	0.0010	0.0000	missense	19	W/S	ENSG00000130700	GATA5	Forced vital capacity	EFO_0004312	Neale B	UKBB	European	2017	-0.07579	0.01337	1.435e-08	-	307638	1	IVNT	Neale-B_UKBB_EUR_2017
GATA5	rs189153735	chr20:61048303	chr20:62473247	T	C	0.0000	0.0029	0.0000	0.0040	0.0000	intron	-	-	ENSG00000130700	GATA5	Other non-infective disorders of lymphatic vessels and lymph nodes	EFO_0007351	Neale B	UKBB	European	2017	0.003487	0.0006226	2.129e-08	+	337199	1	risk diff	Neale-B_UKBB_EUR_2017
GATA5	rs535631350	chr20:61049966	chr20:62474910	C	G	0.0000	0.0000	0.0000	0.0010	0.0000	intron	-	-	ENSG00000130700	GATA5	Treatment with saw palmetto product	EFO_0007056	Neale B	UKBB	European	2017	0.005573	0.001016	4.083e-08	+	337159	1	risk diff	Neale-B_UKBB_EUR_2017
GATA5	rs566409664	chr20:61039304	chr20:62464248	A	G	-	-	-	-	-	3_prime_UTR	-	-	ENSG00000130700	GATA5	Self-reported graves disease	EFO_0004237	Neale B	UKBB	European	2017	0.002193	0.000402	4.93e-08	+	337159	1	risk diff	Neale-B_UKBB_EUR_2017
GATA5	rs564464498	chr20:61048311	chr20:62473255	T	C	0.0000	0.0000	0.0000	0.0020	0.0000	intron	-	-	ENSG00000130700	GATA5	Dentofacial anomalies	-	Neale B	UKBB	European	2017	0.004778	0.0008771	5.111e-08	+	337199	1	risk diff	Neale-B_UKBB_EUR_2017
GATA5	rs781020873	chr20:61044492	chr20:62469436	A	G	-	-	-	-	-	intron	-	-	ENSG00000130700	GATA5	Cause of death: calculus of gallbladder without cholecystitis	-	Neale B	UKBB	European	2017	0.03555	0.006531	5.406e-08	+	7637	1	risk diff	Neale-B_UKBB_EUR_2017
GATA5	rs200383755	chr20:61050522	chr20:62475466	C	G	0.0008	0.0014	0.0000	0.0010	0.0000	missense	19	W/S	ENSG00000130700	GATA5	Diastolic blood pressure	EFO_0006336	Neale B	UKBB	European	2017	0.08865	0.01639	6.359e-08	+	317756	1	IVNT	Neale-B_UKBB_EUR_2017
GATA5	rs73149266	chr20:61041234	chr20:62466178	T	G	0.0000	0.0014	0.0000	0.0020	0.0000	intron	-	-	ENSG00000130700	GATA5	Self-reported liver or hepatocellular cancer	EFO_1001513;EFO_0000182	Neale B	UKBB	European	2017	0.002112	0.0003908	6.532e-08	+	337159	1	risk diff	Neale-B_UKBB_EUR_2017
GATA5	rs781020873	chr20:61044492	chr20:62469436	A	G	-	-	-	-	-	intron	-	-	ENSG00000130700	GATA5	Home area population density: Scotland large urban area	-	Neale B	UKBB	European	2017	0.03454	0.006397	6.656e-08	+	333997	1	risk diff	Neale-B_UKBB_EUR_2017
GATA5	rs555340046	chr20:61048911	chr20:62473855	C	G	0.0000	0.0000	0.0000	0.0010	0.0000	intron	-	-	ENSG00000130700	GATA5	Persons encountering health services for other counselling and medical advice	EFO_0009786	Neale B	UKBB	European	2017	0.004069	0.0007619	9.262e-08	+	337199	1	risk diff	Neale-B_UKBB_EUR_2017
GATA5	rs532107400	chr20:61049948	chr20:62474892	A	G	0.0000	0.0000	0.0000	0.0010	0.0000	intron	-	-	ENSG00000130700	GATA5	Cause of death: cerebrovascular disease, unspecified	-	Neale B	UKBB	European	2017	0.04286	0.008018	9.281e-08	+	7637	1	risk diff	Neale-B_UKBB_EUR_2017
GATA5	rs564464498	chr20:61048311	chr20:62473255	T	C	0.0000	0.0000	0.0000	0.0020	0.0000	intron	-	-	ENSG00000130700	GATA5	Acute and transient psychotic disorders	-	Neale B	UKBB	European	2017	0.00222	0.000419	1.165e-07	+	337199	1	risk diff	Neale-B_UKBB_EUR_2017
GATA5	rs782166406	chr20:61044297	chr20:62469241	A	C	-	-	-	-	-	intron	-	-	ENSG00000130700	GATA5	Persons encountering health services for other counselling and medical advice	EFO_0009786	Neale B	UKBB	European	2017	0.003848	0.0007307	1.397e-07	+	337199	1	risk diff	Neale-B_UKBB_EUR_2017
GATA5	rs781020873	chr20:61044492	chr20:62469436	A	G	-	-	-	-	-	intron	-	-	ENSG00000130700	GATA5	Home area population density: Scotland - remote rural	-	Neale B	UKBB	European	2017	0.0008612	0.0001637	1.439e-07	+	333997	1	risk diff	Neale-B_UKBB_EUR_2017
GATA5	rs564433614	chr20:61046184	chr20:62471128	T	C	0.9992	0.9986	1.0000	0.9980	1.0000	intron	-	-	ENSG00000130700	GATA5	Cause of death: septicaemia, unspecified	-	Neale B	UKBB	European	2017	-0.02729	0.005296	2.626e-07	-	7637	1	risk diff	Neale-B_UKBB_EUR_2017
GATA5	rs143232693	chr20:61042293	chr20:62467237	T	G	0.0008	0.0029	0.0000	0.0070	0.0000	intron	-	-	ENSG00000130700	GATA5	Inflammatory polyneuropathy	EFO_0007371	Neale B	UKBB	European	2017	0.001573	0.0003064	2.836e-07	+	337199	1	risk diff	Neale-B_UKBB_EUR_2017
GATA5	rs6061555	chr20:61049550	chr20:62474494	A	C	0.3011	0.4035	0.3363	0.3757	0.2045	intron	-	-	ENSG00000130700	GATA5	Forced vital capacity	EFO_0004312	Neale B	UKBB	European	2017	-0.01061	0.00207	2.964e-07	-	307638	1	IVNT	Neale-B_UKBB_EUR_2017
GATA5	rs200383755	chr20:61050522	chr20:62475466	C	G	0.0008	0.0014	0.0000	0.0010	0.0000	missense	19	W/S	ENSG00000130700	GATA5	Vascular or heart problems diagnosed by doctor: high blood pressure	EFO_0004325	Neale B	UKBB	European	2017	0.03712	0.007245	2.993e-07	+	336683	1	risk diff	Neale-B_UKBB_EUR_2017
GATA5	rs200383755	chr20:61050522	chr20:62475466	C	G	0.0008	0.0014	0.0000	0.0010	0.0000	missense	19	W/S	ENSG00000130700	GATA5	Cause of death: pulmonary embolism without mention of acute cor pulmonale	-	Neale B	UKBB	European	2017	0.03369	0.00657	3.004e-07	+	7637	1	risk diff	Neale-B_UKBB_EUR_2017
GATA5	rs189153735	chr20:61048303	chr20:62473247	T	C	0.0000	0.0029	0.0000	0.0040	0.0000	intron	-	-	ENSG00000130700	GATA5	Persons encountering health services in other circumstances	EFO_0009786	Neale B	UKBB	European	2017	0.00351	0.0006865	3.186e-07	+	337199	1	risk diff	Neale-B_UKBB_EUR_2017
GATA5	rs566409664	chr20:61039304	chr20:62464248	A	G	-	-	-	-	-	3_prime_UTR	-	-	ENSG00000130700	GATA5	Self-reported optic neuritis	EFO_0007405	Neale B	UKBB	European	2017	0.002758	0.0005402	3.297e-07	+	337159	1	risk diff	Neale-B_UKBB_EUR_2017
GATA5	rs189153735	chr20:61048303	chr20:62473247	T	C	0.0000	0.0029	0.0000	0.0040	0.0000	intron	-	-	ENSG00000130700	GATA5	Other disorders of adrenal gland	EFO_0005539	Neale B	UKBB	European	2017	0.003646	0.0007148	3.383e-07	+	337199	1	risk diff	Neale-B_UKBB_EUR_2017
GATA5	rs6061555	chr20:61049550	chr20:62474494	A	C	0.3011	0.4035	0.3363	0.3757	0.2045	intron	-	-	ENSG00000130700	GATA5	Forced vital capacity, best measure	EFO_0004312	Neale B	UKBB	European	2017	-0.01157	0.002272	3.499e-07	-	255492	1	IVNT	Neale-B_UKBB_EUR_2017
GATA5	rs566409664	chr20:61039304	chr20:62464248	A	G	-	-	-	-	-	3_prime_UTR	-	-	ENSG00000130700	GATA5	Treatment with alphagan 0.2% eye drops	EFO_0007056	Neale B	UKBB	European	2017	0.00209	0.0004109	3.638e-07	+	337159	1	risk diff	Neale-B_UKBB_EUR_2017
GATA5	rs6061553	chr20:61046840	chr20:62471784	A	C	0.4962	0.5389	0.5417	0.5994	0.7587	intron	-	-	ENSG00000130700	GATA5	Forced vital capacity	EFO_0004312	Neale B	UKBB	European	2017	0.01035	0.002035	3.678e-07	+	307638	1	IVNT	Neale-B_UKBB_EUR_2017
GATA5	rs6061247	chr20:61048931	chr20:62473875	A	G	0.9349	0.5778	0.5238	0.6193	0.7536	intron	-	-	ENSG00000130700	GATA5	Forced vital capacity, best measure	EFO_0004312	Neale B	UKBB	European	2017	0.01153	0.002272	3.929e-07	+	255492	1	IVNT	Neale-B_UKBB_EUR_2017
GATA5	rs11204426	chr20:61047465	chr20:62472409	A	G	0.2738	0.4438	0.4593	0.4006	0.2403	intron	-	-	ENSG00000130700	GATA5	Forced vital capacity	EFO_0004312	Neale B	UKBB	European	2017	-0.01023	0.002032	4.843e-07	-	307638	1	IVNT	Neale-B_UKBB_EUR_2017
GATA5	rs6061247	chr20:61048931	chr20:62473875	A	G	0.9349	0.5778	0.5238	0.6193	0.7536	intron	-	-	ENSG00000130700	GATA5	Forced vital capacity	EFO_0004312	Neale B	UKBB	European	2017	0.01039	0.00207	5.201e-07	+	307638	1	IVNT	Neale-B_UKBB_EUR_2017
GATA5	rs200383755	chr20:61050522	chr20:62475466	C	G	0.0008	0.0014	0.0000	0.0010	0.0000	missense	19	W/S	ENSG00000130700	GATA5	Forced expiratory volume in 1-second, predicted percentage	EFO_0004314	Neale B	UKBB	European	2017	-0.1442	0.02878	5.441e-07	-	110423	1	IVNT	Neale-B_UKBB_EUR_2017
GATA5	rs73149254	chr20:61038853	chr20:62463797	A	G	0.0023	0.0101	0.0000	0.0288	0.0010	3_prime_UTR	-	-	ENSG00000130700	GATA5	Treatment with timodine cream	EFO_0007056	Neale B	UKBB	European	2017	0.0006609	0.0001321	5.706e-07	+	337159	1	risk diff	Neale-B_UKBB_EUR_2017
GATA5	rs6142651	chr20:61043566	chr20:62468510	A	G	0.2625	0.4395	0.4673	0.4016	0.2546	intron	-	-	ENSG00000130700	GATA5	Forced vital capacity	EFO_0004312	Neale B	UKBB	European	2017	-0.01015	0.002034	5.965e-07	-	307638	1	IVNT	Neale-B_UKBB_EUR_2017
GATA5	rs564464498	chr20:61048311	chr20:62473255	T	C	0.0000	0.0000	0.0000	0.0020	0.0000	intron	-	-	ENSG00000130700	GATA5	Cause of death: acute vascular disorders of intestine	-	Neale B	UKBB	European	2017	0.03614	0.007269	6.799e-07	+	7637	1	risk diff	Neale-B_UKBB_EUR_2017
GATA5	rs4073469	chr20:61042003	chr20:62466947	A	G	0.2716	0.4467	0.4911	0.4026	0.2566	intron	-	-	ENSG00000130700	GATA5	Forced vital capacity	EFO_0004312	Neale B	UKBB	European	2017	-0.01012	0.00204	6.969e-07	-	307638	1	IVNT	Neale-B_UKBB_EUR_2017
GATA5	rs149946265	chr20:61047744	chr20:62472688	T	C	1.0000	1.0000	1.0000	0.9960	1.0000	intron	-	-	ENSG00000130700	GATA5	Cause of death: appendix	-	Neale B	UKBB	European	2017	-0.02013	0.004053	6.987e-07	-	7637	1	risk diff	Neale-B_UKBB_EUR_2017
GATA5	rs78235297	chr20:61050625	chr20:62475569	A	G	0.1778	0.0245	0.0437	0.0109	0.2076	intron	-	-	ENSG00000130700	GATA5	Cause of death: acute pancreatitis, unspecified	-	Neale B	UKBB	European	2017	0.02532	0.005103	7.176e-07	+	7637	1	risk diff	Neale-B_UKBB_EUR_2017
GATA5	rs6061245	chr20:61044227	chr20:62469171	T	C	0.5416	0.5793	0.4950	0.5239	0.2618	intron	-	-	ENSG00000130700	GATA5	Forced vital capacity	EFO_0004312	Neale B	UKBB	European	2017	-0.009751	0.001973	7.711e-07	-	307638	1	IVNT	Neale-B_UKBB_EUR_2017
GATA5	rs6061553	chr20:61046840	chr20:62471784	A	C	0.4962	0.5389	0.5417	0.5994	0.7587	intron	-	-	ENSG00000130700	GATA5	Forced vital capacity, best measure	EFO_0004312	Neale B	UKBB	European	2017	0.01104	0.002235	7.879e-07	+	255492	1	IVNT	Neale-B_UKBB_EUR_2017
GATA5	rs6142651	chr20:61043566	chr20:62468510	A	G	0.2625	0.4395	0.4673	0.4016	0.2546	intron	-	-	ENSG00000130700	GATA5	Forced vital capacity, best measure	EFO_0004312	Neale B	UKBB	European	2017	-0.011	0.002234	8.445e-07	-	255492	1	IVNT	Neale-B_UKBB_EUR_2017
GATA5	rs73149266	chr20:61041234	chr20:62466178	T	G	0.0000	0.0014	0.0000	0.0020	0.0000	intron	-	-	ENSG00000130700	GATA5	Self-reported svt or supraventricular tachycardia	-	Neale B	UKBB	European	2017	0.002229	0.0004531	8.681e-07	+	337159	1	risk diff	Neale-B_UKBB_EUR_2017
GATA5	rs189153735	chr20:61048303	chr20:62473247	T	C	0.0000	0.0029	0.0000	0.0040	0.0000	intron	-	-	ENSG00000130700	GATA5	Salpingitis and oophoritis	EFO_1001388	Neale B	UKBB	European	2017	0.003815	0.0007767	8.996e-07	+	337199	1	risk diff	Neale-B_UKBB_EUR_2017
GATA5	rs532107400	chr20:61049948	chr20:62474892	A	G	0.0000	0.0000	0.0000	0.0010	0.0000	intron	-	-	ENSG00000130700	GATA5	Self-reported graves disease	EFO_0004237	Neale B	UKBB	European	2017	0.002318	0.0004749	1.052e-06	+	337159	1	risk diff	Neale-B_UKBB_EUR_2017
GATA5	rs200383755	chr20:61050522	chr20:62475466	C	G	0.0008	0.0014	0.0000	0.0010	0.0000	missense	19	W/S	ENSG00000130700	GATA5	Self-reported hypertension	EFO_0000537	Neale B	UKBB	European	2017	0.03484	0.00715	1.104e-06	+	337159	1	risk diff	Neale-B_UKBB_EUR_2017
GATA5	rs11204426	chr20:61047465	chr20:62472409	A	G	0.2738	0.4438	0.4593	0.4006	0.2403	intron	-	-	ENSG00000130700	GATA5	Forced vital capacity, best measure	EFO_0004312	Neale B	UKBB	European	2017	-0.01085	0.002232	1.163e-06	-	255492	1	IVNT	Neale-B_UKBB_EUR_2017
GATA5	rs4073469	chr20:61042003	chr20:62466947	A	G	0.2716	0.4467	0.4911	0.4026	0.2566	intron	-	-	ENSG00000130700	GATA5	Forced vital capacity, best measure	EFO_0004312	Neale B	UKBB	European	2017	-0.01082	0.00224	1.383e-06	-	255492	1	IVNT	Neale-B_UKBB_EUR_2017
GATA5	rs781020873	chr20:61044492	chr20:62469436	A	G	-	-	-	-	-	intron	-	-	ENSG00000130700	GATA5	Treatment with piroxicam	EFO_0007056	Neale B	UKBB	European	2017	0.002755	0.0005707	1.385e-06	+	337159	1	risk diff	Neale-B_UKBB_EUR_2017
GATA5	rs566409664	chr20:61039304	chr20:62464248	A	G	-	-	-	-	-	3_prime_UTR	-	-	ENSG00000130700	GATA5	Self-reported dementia or alzheimers/cognitive impairment	EFO_0000249	Neale B	UKBB	European	2017	0.002144	0.0004475	1.665e-06	+	337159	1	risk diff	Neale-B_UKBB_EUR_2017
GATA5	rs56067746	chr20:61047508	chr20:62472452	A	G	0.1914	0.0375	0.0665	0.0229	0.2515	intron	-	-	ENSG00000130700	GATA5	Cause of death: acute pancreatitis, unspecified	-	Neale B	UKBB	European	2017	0.01495	0.003119	1.665e-06	+	7637	1	risk diff	Neale-B_UKBB_EUR_2017
GATA5	rs535631350	chr20:61049966	chr20:62474910	C	G	0.0000	0.0000	0.0000	0.0010	0.0000	intron	-	-	ENSG00000130700	GATA5	Cause of death: malignant neoplasm, primary site unknown, so stated	-	Neale B	UKBB	European	2017	0.07766	0.0163	1.929e-06	+	7637	1	risk diff	Neale-B_UKBB_EUR_2017
GATA5	rs190811488	chr20:61042040	chr20:62466984	T	C	0.0000	0.0000	0.0000	0.0030	0.0000	intron	-	-	ENSG00000130700	GATA5	Cause of death: asthma, unspecified	EFO_0000270	Neale B	UKBB	European	2017	0.02787	0.005868	2.085e-06	+	7637	1	risk diff	Neale-B_UKBB_EUR_2017
GATA5	rs564464498	chr20:61048311	chr20:62473255	T	C	0.0000	0.0000	0.0000	0.0020	0.0000	intron	-	-	ENSG00000130700	GATA5	Treatment with testosterone product	EFO_0007056	Neale B	UKBB	European	2017	0.003486	0.0007376	2.279e-06	+	337159	1	risk diff	Neale-B_UKBB_EUR_2017
GATA5	rs73149266	chr20:61041234	chr20:62466178	T	G	0.0000	0.0014	0.0000	0.0020	0.0000	intron	-	-	ENSG00000130700	GATA5	Subarachnoid haemorrhage	EFO_0000713	Neale B	UKBB	European	2017	0.003364	0.0007118	2.291e-06	+	337199	1	risk diff	Neale-B_UKBB_EUR_2017
GATA5	rs75983935	chr20:61048885	chr20:62473829	A	T	1.0000	0.9280	0.9395	0.9990	0.9980	intron	-	-	ENSG00000130700	GATA5	Cause of death: larynx, unspecified	-	Neale B	UKBB	European	2017	-0.05198	0.01105	2.616e-06	-	7637	1	risk diff	Neale-B_UKBB_EUR_2017
GATA5	rs200383755	chr20:61050522	chr20:62475466	C	G	0.0008	0.0014	0.0000	0.0010	0.0000	missense	19	W/S	ENSG00000130700	GATA5	Self-reported breast fibroadenoma	EFO_1000254	Neale B	UKBB	European	2017	0.00149	0.0003173	2.673e-06	+	337159	1	risk diff	Neale-B_UKBB_EUR_2017
GATA5	rs189153735	chr20:61048303	chr20:62473247	T	C	0.0000	0.0029	0.0000	0.0040	0.0000	intron	-	-	ENSG00000130700	GATA5	Self-reported adrenocortical insufficiency or addisons disease	EFO_0009491	Neale B	UKBB	European	2017	0.003695	0.0007881	2.752e-06	+	337159	1	risk diff	Neale-B_UKBB_EUR_2017
GATA5	rs566409664	chr20:61039304	chr20:62464248	A	G	-	-	-	-	-	3_prime_UTR	-	-	ENSG00000130700	GATA5	Treatment with capasal shampoo	EFO_0007056	Neale B	UKBB	European	2017	0.002122	0.0004528	2.783e-06	+	337159	1	risk diff	Neale-B_UKBB_EUR_2017
GATA5	rs75983935	chr20:61048885	chr20:62473829	A	T	1.0000	0.9280	0.9395	0.9990	0.9980	intron	-	-	ENSG00000130700	GATA5	Other cerebrovascular diseases	EFO_1000976	Neale B	UKBB	European	2017	-0.004428	0.000945	2.791e-06	-	337199	1	risk diff	Neale-B_UKBB_EUR_2017
GATA5	rs200383755	chr20:61050522	chr20:62475466	C	G	0.0008	0.0014	0.0000	0.0010	0.0000	missense	19	W/S	ENSG00000130700	GATA5	Treatment with blood pressure medication	EFO_0007056	Neale B	UKBB	European	2017	0.03982	0.00851	2.882e-06	+	180203	1	risk diff	Neale-B_UKBB_EUR_2017
GATA5	rs528136288	chr20:61043413	chr20:62468357	A	G	0.0000	0.0014	0.0010	0.0050	0.0000	intron	-	-	ENSG00000130700	GATA5	Cause of death: organ-limited amyloidosis	-	Neale B	UKBB	European	2017	0.02003	0.004294	3.132e-06	+	7637	1	risk diff	Neale-B_UKBB_EUR_2017
GATA5	rs564464498	chr20:61048311	chr20:62473255	T	C	0.0000	0.0000	0.0000	0.0020	0.0000	intron	-	-	ENSG00000130700	GATA5	Other disorders of synovium and tendon	EFO_1001435	Neale B	UKBB	European	2017	0.009809	0.002111	3.386e-06	+	337199	1	risk diff	Neale-B_UKBB_EUR_2017
GATA5	rs200383755	chr20:61050522	chr20:62475466	C	G	0.0008	0.0014	0.0000	0.0010	0.0000	missense	19	W/S	ENSG00000130700	GATA5	Systolic blood pressure	EFO_0006335	Neale B	UKBB	European	2017	0.076	0.01638	3.499e-06	+	317754	1	IVNT	Neale-B_UKBB_EUR_2017
GATA5	rs75983935	chr20:61048885	chr20:62473829	A	T	1.0000	0.9280	0.9395	0.9990	0.9980	intron	-	-	ENSG00000130700	GATA5	Self-reported larynx or throat cancer	EFO_0000311	Neale B	UKBB	European	2017	-0.004125	0.0008912	3.679e-06	-	337159	1	risk diff	Neale-B_UKBB_EUR_2017
GATA5	rs189153735	chr20:61048303	chr20:62473247	T	C	0.0000	0.0029	0.0000	0.0040	0.0000	intron	-	-	ENSG00000130700	GATA5	Cause of death: endometrium	-	Neale B	UKBB	European	2017	0.06609	0.01429	3.838e-06	+	7637	1	risk diff	Neale-B_UKBB_EUR_2017
GATA5	rs555340046	chr20:61048911	chr20:62473855	C	G	0.0000	0.0000	0.0000	0.0010	0.0000	intron	-	-	ENSG00000130700	GATA5	Hyperfunction of pituitary gland	EFO_1000973	Neale B	UKBB	European	2017	0.002433	0.0005276	4.001e-06	+	337199	1	risk diff	Neale-B_UKBB_EUR_2017
GATA5	rs200383755	chr20:61050522	chr20:62475466	C	G	0.0008	0.0014	0.0000	0.0010	0.0000	missense	19	W/S	ENSG00000130700	GATA5	Vascular or heart problems diagnosed by doctor: none of the above	-	Neale B	UKBB	European	2017	-0.03411	0.00744	4.552e-06	-	336683	1	risk diff	Neale-B_UKBB_EUR_2017
GATA5	rs189153735	chr20:61048303	chr20:62473247	T	C	0.0000	0.0029	0.0000	0.0040	0.0000	intron	-	-	ENSG00000130700	GATA5	Treatment with vitamin a	EFO_0007056	Neale B	UKBB	European	2017	0.003327	0.0007271	4.732e-06	+	337159	1	risk diff	Neale-B_UKBB_EUR_2017
GATA5	rs149946265	chr20:61047744	chr20:62472688	T	C	1.0000	1.0000	1.0000	0.9960	1.0000	intron	-	-	ENSG00000130700	GATA5	Self-reported subdural haemorrhage or haematoma	-	Neale B	UKBB	European	2017	-0.002009	0.0004423	5.582e-06	-	337159	1	risk diff	Neale-B_UKBB_EUR_2017
GATA5	rs143232693	chr20:61042293	chr20:62467237	T	G	0.0008	0.0029	0.0000	0.0070	0.0000	intron	-	-	ENSG00000130700	GATA5	Mental disorder, not otherwise specified	EFO_0000677	Neale B	UKBB	European	2017	0.001217	0.0002682	5.629e-06	+	337199	1	risk diff	Neale-B_UKBB_EUR_2017
GATA5	rs143352867	chr20:61043933	chr20:62468877	T	C	0.0000	0.0086	0.0000	0.0109	0.0000	intron	-	-	ENSG00000130700	GATA5	Cause of death: home	-	Neale B	UKBB	European	2017	0.02521	0.005555	5.757e-06	+	7637	1	risk diff	Neale-B_UKBB_EUR_2017
GATA5	rs532107400	chr20:61049948	chr20:62474892	A	G	0.0000	0.0000	0.0000	0.0010	0.0000	intron	-	-	ENSG00000130700	GATA5	Cause of death: follicular non-hodgkins lymphoma, unspecified	EFO_0000183;EFO_0005952	Neale B	UKBB	European	2017	0.04097	0.009048	6.044e-06	+	7637	1	risk diff	Neale-B_UKBB_EUR_2017
GATA5	rs6142775	chr20:61050379	chr20:62475323	T	G	0.9266	0.8112	0.8958	0.8390	0.7761	missense	67	T/P	ENSG00000130700	GATA5	Pulse rate	EFO_0004326	Neale B	UKBB	European	2017	-0.01461	0.003233	6.192e-06	-	317756	1	IVNT	Neale-B_UKBB_EUR_2017
GATA5	rs564464498	chr20:61048311	chr20:62473255	T	C	0.0000	0.0000	0.0000	0.0020	0.0000	intron	-	-	ENSG00000130700	GATA5	Cause of death: chronic myeloid leukaemia	EFO_0000339	Neale B	UKBB	European	2017	0.02941	0.006505	6.264e-06	+	7637	1	risk diff	Neale-B_UKBB_EUR_2017
GATA5	rs566409664	chr20:61039304	chr20:62464248	A	G	-	-	-	-	-	3_prime_UTR	-	-	ENSG00000130700	GATA5	Cause of death: subarachnoid haemorrhage, unspecified	-	Neale B	UKBB	European	2017	0.09197	0.02045	6.996e-06	+	7637	1	risk diff	Neale-B_UKBB_EUR_2017
GATA5	rs143352867	chr20:61043933	chr20:62468877	T	C	0.0000	0.0086	0.0000	0.0109	0.0000	intron	-	-	ENSG00000130700	GATA5	Cause of death: emphysema, unspecified	-	Neale B	UKBB	European	2017	0.02479	0.005559	8.332e-06	+	7637	1	risk diff	Neale-B_UKBB_EUR_2017
GATA5	rs564464498	chr20:61048311	chr20:62473255	T	C	0.0000	0.0000	0.0000	0.0020	0.0000	intron	-	-	ENSG00000130700	GATA5	Treatment with clobetasol	EFO_0007056	Neale B	UKBB	European	2017	0.001945	0.0004366	8.414e-06	+	337159	1	risk diff	Neale-B_UKBB_EUR_2017
GATA5	rs528136288	chr20:61043413	chr20:62468357	A	G	0.0000	0.0014	0.0010	0.0050	0.0000	intron	-	-	ENSG00000130700	GATA5	Cause of death: home	-	Neale B	UKBB	European	2017	0.0177	0.003977	8.675e-06	+	7637	1	risk diff	Neale-B_UKBB_EUR_2017
GATA5	rs190811488	chr20:61042040	chr20:62466984	T	C	0.0000	0.0000	0.0000	0.0030	0.0000	intron	-	-	ENSG00000130700	GATA5	Treatment with hormonin tablet	EFO_0007056	Neale B	UKBB	European	2017	0.00219	0.0004937	9.144e-06	+	337159	1	risk diff	Neale-B_UKBB_EUR_2017
GATA5	rs555340046	chr20:61048911	chr20:62473855	C	G	0.0000	0.0000	0.0000	0.0010	0.0000	intron	-	-	ENSG00000130700	GATA5	Deafness	EFO_0001063	Neale B	UKBB	European	2017	0.002394	0.00054	9.274e-06	+	323978	1	risk diff	Neale-B_UKBB_EUR_2017
GATA5	rs143232693	chr20:61042293	chr20:62467237	T	G	0.0008	0.0029	0.0000	0.0070	0.0000	intron	-	-	ENSG00000130700	GATA5	Failure and rejection of transplanted organs and tissues	EFO_0005198	Neale B	UKBB	European	2017	0.001242	0.0002806	9.495e-06	+	337199	1	risk diff	Neale-B_UKBB_EUR_2017

## Sheet: GATA5_Ensembl
Phenotype, disease and trait annotations associated with GATA5 variants in Ensembl (http://www.ensembl.org/)
Variant ID	Chr: bp	Alleles	Phenotype Sources	Phenotype Studies	p-value	Phenotypes
rs113068438	20:62475514	T/C	ClinVar [Blueprint Genetics]	-	-	Familial thoracic aortic aneurysm and aortic dissection
rs1555897088	20:62475476	A/C	ClinVar [OMIM]	MIM:611496	-	CONGENITAL HEART DEFECTS, MULTIPLE TYPES, 5
rs200383755	20:62475466	G/C	ClinVar [CeGaT Praxis fuer Hu...], NHGRI-EBI GWAS catalog	PMID:30410027	7.00e-12	ClinVar: phenotype not specified; Benign prostatic hyperplasia and lower urinary tract symptoms
rs730880111	20:62475418	G/A	ClinVar [Blueprint Genetics]	-	-	Arterial dissection
rs869025434	20:62475379	C/A	ClinVar [Blueprint Genetics]	-	-	Familial thoracic aortic aneurysm and aortic dissection
rs782051102	20:62473533	A/G	ClinVar [OMIM]	MIM:611496	-	CONGENITAL HEART DEFECTS, MULTIPLE TYPES, 5
rs1555896779	20:62473507	G/C	ClinVar [OMIM]	MIM:611496	-	CONGENITAL HEART DEFECTS, MULTIPLE TYPES, 5
rs1555896778	20:62473504	A/C	ClinVar [OMIM]	MIM:611496	-	CONGENITAL HEART DEFECTS, MULTIPLE TYPES, 5
rs6061244	20:62466597	G/A/C	NHGRI-EBI GWAS catalog	PMID:30410027	8.00e-10	Benign prostatic hyperplasia and lower urinary tract symptoms
rs781802523	20:62466484	C/T	ClinVar [Blueprint Genetics]	-	-	Familial thoracic aortic aneurysm and aortic dissection
rs145205240	20:62464871	G/A	ClinVar [Blueprint Genetics]	-	-	Aortic valve disorder
rs6061548	20:62458836	T/C	NHGRI-EBI GWAS catalog	PMID:31872073	5.00e-15, 3.00e-12	Central serous retinopathy
rs2379120	20:62455524	A/G/T	NHGRI-EBI GWAS catalog	PMID:30073298	7.00e-7	Chronic central serous retinopathy
rs2427345	20:62440555	C/T	NHGRI-EBI GWAS catalog	PMID:23535732	4.00e-8	Prostate Cancer

## Sheet: API5_CMDKP 
Common variant gene-level associations for API5 in Common Metabolic Diseases Knowledge Portal (CMDKP) (https://hugeamp.org/)
Phenotype	P-Value	Variants	Z-Stat	Sample Size	Significant (≤ 5e-8)
BMI	1.06e-12	28	7.03	1173322	yes
Neutrophil count	8.65e-7	30	4.78	540785	no
Estimated bone mineral density	0.000274	26	3.46	479833	no
White blood cell count	0.0007686	30	3.17	583256	no
Total hip area	0.0008563	24	3.14	289	no
Monocyte count	0.0016325	30	2.94	541534	no
Forced vital capacity (FVC)	0.0019185	28	2.89	573547	no
Fresh fruit consumption	0.0022771	17	2.84	447401	no
Forced expired volume in 1 second (FEV1)	0.0034223	28	2.70	573726	no
Peak expiratory flow	0.0055214	25	2.54	51437	no
Intertrochanteric-shaft area	0.0055901	24	2.54	28936	no
Left ventricular end-diastolic volume	0.0062456	23	2.50	36042	no
Waist-hip ratio	0.0068088	28	2.47	930067	no
Aspartate aminotransferase	0.0095136	8	2.35	134154	no

## Sheet: API5_Ensembl
Phenotype, disease and trait annotations associated with API5 variants in Ensembl (http://www.ensembl.org/)
Variant ID	Chr: bp	Alleles	Phenotype Sources	Phenotype Studies	p-value	Phenotypes
rs7107014	11:43286261	A/C	NHGRI-EBI GWAS catalog	PMID:29808027	5.00e-8	Spherical equivalent or myopia (age of diagnosis)
rs11037404	11:43275244	C/A/T	NHGRI-EBI GWAS catalog	PMID:32231278	2.00e-24	Refractive error
rs10501293	11:43064544	T/C/G	NHGRI-EBI GWAS catalog	PMID:19734545	5.00e-6	Cognitive performance
rs75995702	11:42785177	C/G/T	NHGRI-EBI GWAS catalog	PMID:27622933	7.00e-7	Response to bupropion in depression
rs7928165	11:42773547	A/C	dbGaP	PMID:17362836	3.27e-5	Amyotrophic lateral sclerosis
rs7124781	11:42535248	A/C	dbGaP	PMID:17903297	2.47e-7, 1.33e-7	Brain
rs9300042	11:42328411	C/A/G	dbGaP	PMID:17903300, PMID:17903292	4.80e-12, 1.49e-12, 3.92e-12, 3.38e-12, 3.58e-6, 5.86e-8, 1.15e-5, 1.27e-10, 3.19e-9, 1.88e-11, 1.07e-10	Body Weight; Thyrotropin; Body Weights and Measures; Body Height
rs10501281	11:41944809	C/T	dbGaP	PMID:17463248	5.29e-5	Diabetes mellitus type 2
rs9300039	11:41893816	C/A	dbGaP	PMID:17463248	5.99e-5	Diabetes mellitus type 2
rs12273344	11:41881227	G/A/T	dbGaP	PMID:17463248	6.51e-5	Diabetes mellitus type 2
rs12270847	11:41339312	T/C	NHGRI-EBI GWAS catalog	PMID:23823483	6.00e-6	Metabolite levels

## Sheet: API5_Phenoscanner
Diseases and traits associated with API5 variants in Phenoscanner (http://www.phenoscanner.medschl.cam.ac.uk/) P-value<1e-5
gene	rsid	hg19_coordinates	hg38_coordinates	a1	a2	afr	amr	eas	eur	sas	consequence	protein_position	amino_acids	ensembl	hgnc	trait	efo	study	pmid	ancestry	year	beta	se	p	direction	n	n_studies	unit	dataset
API5	rs549805815	chr11:43364870	chr11:43343320	T	C	0.0000	0.0014	0.0000	0.0020	0.0000	3_prime_UTR	-	-	ENSG00000166181	API5	Cause of death: atrial fibrillation and flutter	EFO_0000275	Neale B	UKBB	European	2017	0.07375	0.007641	6.429e-22	+	7637	1	risk diff	Neale-B_UKBB_EUR_2017
API5	rs544534085	chr11:43366010	chr11:43344460	A	C	-	-	-	-	-	3_prime_UTR	-	-	ENSG00000166181	API5	Cause of death: home	-	Neale B	UKBB	European	2017	0.06115	0.006962	1.94e-18	+	7637	1	risk diff	Neale-B_UKBB_EUR_2017
API5	rs182476550	chr11:43340886	chr11:43319336	A	C	-	-	-	-	-	intron	-	-	ENSG00000166181	API5	Cause of death: multisystem degeneration	-	Neale B	UKBB	European	2017	0.07469	0.008931	7.177e-17	+	7637	1	risk diff	Neale-B_UKBB_EUR_2017
API5	rs576998817	chr11:43336306	chr11:43314756	A	G	-	-	-	-	-	intron	-	-	ENSG00000166181	API5	Cause of death: multisystem degeneration	-	Neale B	UKBB	European	2017	0.07467	0.008929	7.259e-17	+	7637	1	risk diff	Neale-B_UKBB_EUR_2017
API5	rs5743239	chr11:43349279	chr11:43327729	T	C	0.0000	0.0043	0.0000	0.0030	0.0000	intron	-	-	ENSG00000166181	API5	Cause of death: pharynx, unspecified	-	Neale B	UKBB	European	2017	0.05803	0.007301	2.161e-15	+	7637	1	risk diff	Neale-B_UKBB_EUR_2017
API5	rs556147703	chr11:43344577	chr11:43323027	A	G	-	-	-	-	-	intron	-	-	ENSG00000166181	API5	Cause of death: acute lymphoblastic leukaemia	EFO_0000220	Neale B	UKBB	European	2017	-0.04923	0.006235	3.291e-15	-	7637	1	risk diff	Neale-B_UKBB_EUR_2017
API5	rs572640351	chr11:43333987	chr11:43312437	C	G	1.0000	0.9986	1.0000	0.9990	1.0000	intron	-	-	ENSG00000166181	API5	Dermatitis due to substances taken internally	-	Neale B	UKBB	European	2017	-0.00299	0.0003865	1.018e-14	-	337199	1	risk diff	Neale-B_UKBB_EUR_2017
API5	rs184690797	chr11:43352542	chr11:43330992	A	G	0.0000	0.0000	0.0000	0.0050	0.0000	intron	-	-	ENSG00000166181	API5	Cause of death: emphysema, unspecified	-	Neale B	UKBB	European	2017	0.07086	0.009203	1.542e-14	+	7637	1	risk diff	Neale-B_UKBB_EUR_2017
API5	rs192995311	chr11:43362619	chr11:43341069	A	G	1.0000	1.0000	0.9990	0.9950	1.0000	intron	-	-	ENSG00000166181	API5	Cause of death: emphysema, unspecified	-	Neale B	UKBB	European	2017	-0.06841	0.009047	4.454e-14	-	7637	1	risk diff	Neale-B_UKBB_EUR_2017
API5	rs5743212	chr11:43333587	chr11:43312037	A	T	0.0000	0.0014	0.0000	0.0030	0.0031	5_prime_UTR	-	-	ENSG00000166181	API5	Cause of death: chronic myeloid leukaemia	EFO_0000339	Neale B	UKBB	European	2017	0.03301	0.004368	4.621e-14	+	7637	1	risk diff	Neale-B_UKBB_EUR_2017
API5	rs5743218	chr11:43341188	chr11:43319638	C	G	1.0000	0.9957	1.0000	0.9970	1.0000	intron	-	-	ENSG00000166181	API5	Cause of death: pharynx, unspecified	-	Neale B	UKBB	European	2017	-0.05245	0.006949	4.925e-14	-	7637	1	risk diff	Neale-B_UKBB_EUR_2017
API5	rs183998488	chr11:43339211	chr11:43317661	A	G	1.0000	0.9986	1.0000	0.9990	1.0000	intron	-	-	ENSG00000166181	API5	Home area population density: England or Wales - village, sparse	-	Neale B	UKBB	European	2017	-0.001493	0.0002018	1.373e-13	-	333997	1	risk diff	Neale-B_UKBB_EUR_2017
API5	rs191800088	chr11:43335255	chr11:43313705	T	C	1.0000	0.9986	1.0000	0.9990	1.0000	intron	-	-	ENSG00000166181	API5	Home area population density: England or Wales - village, sparse	-	Neale B	UKBB	European	2017	-0.001471	0.0002001	1.983e-13	-	333997	1	risk diff	Neale-B_UKBB_EUR_2017
API5	rs757347852	chr11:43344281	chr11:43322731	A	G	-	-	-	-	-	intron	-	-	ENSG00000166181	API5	Cause of death: pneumonitis due to food and vomit	-	Neale B	UKBB	European	2017	0.05678	0.007766	2.902e-13	+	7637	1	risk diff	Neale-B_UKBB_EUR_2017
API5	rs562532162	chr11:43340462	chr11:43318912	A	G	1.0000	0.9986	1.0000	0.9960	1.0000	intron	-	-	ENSG00000166181	API5	Cause of death: chronic or unspecified with haemorrhage	-	Neale B	UKBB	European	2017	-0.03921	0.005394	3.972e-13	-	7637	1	risk diff	Neale-B_UKBB_EUR_2017
API5	rs529918847	chr11:43334333	chr11:43312783	T	C	1.0000	1.0000	1.0000	0.9990	1.0000	intron	-	-	ENSG00000166181	API5	Home area population density: England or Wales - village, sparse	-	Neale B	UKBB	European	2017	-0.001384	0.0001924	6.388e-13	-	333997	1	risk diff	Neale-B_UKBB_EUR_2017
API5	rs549805815	chr11:43364870	chr11:43343320	T	C	0.0000	0.0014	0.0000	0.0020	0.0000	3_prime_UTR	-	-	ENSG00000166181	API5	Cause of death: acute and subacute infective endocarditis	EFO_1000830	Neale B	UKBB	European	2017	0.03561	0.004948	6.706e-13	+	7637	1	risk diff	Neale-B_UKBB_EUR_2017
API5	rs544534085	chr11:43366010	chr11:43344460	A	C	-	-	-	-	-	3_prime_UTR	-	-	ENSG00000166181	API5	Cause of death: inquest adjourned death	-	Neale B	UKBB	European	2017	0.06079	0.008538	1.174e-12	+	7637	1	risk diff	Neale-B_UKBB_EUR_2017
API5	rs748211089	chr11:43339892	chr11:43318342	T	G	-	-	-	-	-	intron	-	-	ENSG00000166181	API5	Treatment with femulen tablet	EFO_0007056	Neale B	UKBB	European	2017	-0.006855	0.0009775	2.337e-12	-	337159	1	risk diff	Neale-B_UKBB_EUR_2017
API5	rs182476550	chr11:43340886	chr11:43319336	A	C	-	-	-	-	-	intron	-	-	ENSG00000166181	API5	Cause of death: other and unspecified intestinal obstruction	-	Neale B	UKBB	European	2017	0.05794	0.008374	4.912e-12	+	7637	1	risk diff	Neale-B_UKBB_EUR_2017
API5	rs576998817	chr11:43336306	chr11:43314756	A	G	-	-	-	-	-	intron	-	-	ENSG00000166181	API5	Cause of death: other and unspecified intestinal obstruction	-	Neale B	UKBB	European	2017	0.05792	0.008372	4.957e-12	+	7637	1	risk diff	Neale-B_UKBB_EUR_2017
API5	rs748211089	chr11:43339892	chr11:43318342	T	G	-	-	-	-	-	intron	-	-	ENSG00000166181	API5	Cause of death: pneumonitis due to food and vomit	-	Neale B	UKBB	European	2017	-0.04773	0.007135	2.382e-11	-	7637	1	risk diff	Neale-B_UKBB_EUR_2017
API5	rs556147703	chr11:43344577	chr11:43323027	A	G	-	-	-	-	-	intron	-	-	ENSG00000166181	API5	Injury of unspecified body region	EFO_0000546	Neale B	UKBB	European	2017	-0.003736	0.0005755	8.481e-11	-	337199	1	risk diff	Neale-B_UKBB_EUR_2017
API5	rs757347852	chr11:43344281	chr11:43322731	A	G	-	-	-	-	-	intron	-	-	ENSG00000166181	API5	Cause of death: malignant neoplasm of ureter	-	Neale B	UKBB	European	2017	0.05254	0.008243	1.951e-10	+	7637	1	risk diff	Neale-B_UKBB_EUR_2017
API5	rs5743239	chr11:43349279	chr11:43327729	T	C	0.0000	0.0043	0.0000	0.0030	0.0000	intron	-	-	ENSG00000166181	API5	Cause of death: tongue, unspecified	-	Neale B	UKBB	European	2017	0.05676	0.009163	6.136e-10	+	7637	1	risk diff	Neale-B_UKBB_EUR_2017
API5	rs558551006	chr11:43365812	chr11:43344262	C	G	1.0000	1.0000	1.0000	0.9980	0.9990	3_prime_UTR	-	-	ENSG00000166181	API5	Cause of death: aortic stenosis	EFO_0000266	Neale B	UKBB	European	2017	-0.05639	0.009167	8.071e-10	-	7637	1	risk diff	Neale-B_UKBB_EUR_2017
API5	rs149094089	chr11:43355506	chr11:43333956	T	C	0.9992	0.9986	0.9990	1.0000	1.0000	intron	-	-	ENSG00000166181	API5	Cause of death: pharynx, unspecified	-	Neale B	UKBB	European	2017	-0.03449	0.005706	1.572e-09	-	7637	1	risk diff	Neale-B_UKBB_EUR_2017
API5	rs184690797	chr11:43352542	chr11:43330992	A	G	0.0000	0.0000	0.0000	0.0050	0.0000	intron	-	-	ENSG00000166181	API5	Cause of death: malignant neoplasm of ureter	-	Neale B	UKBB	European	2017	0.05551	0.009211	1.756e-09	+	7637	1	risk diff	Neale-B_UKBB_EUR_2017
API5	rs192995311	chr11:43362619	chr11:43341069	A	G	1.0000	1.0000	0.9990	0.9950	1.0000	intron	-	-	ENSG00000166181	API5	Cause of death: malignant neoplasm of ureter	-	Neale B	UKBB	European	2017	-0.05388	0.009054	2.79e-09	-	7637	1	risk diff	Neale-B_UKBB_EUR_2017
API5	rs757347852	chr11:43344281	chr11:43322731	A	G	-	-	-	-	-	intron	-	-	ENSG00000166181	API5	Treatment with femulen tablet	EFO_0007056	Neale B	UKBB	European	2017	0.006349	0.001069	2.841e-09	+	337159	1	risk diff	Neale-B_UKBB_EUR_2017
API5	rs5743218	chr11:43341188	chr11:43319638	C	G	1.0000	0.9957	1.0000	0.9970	1.0000	intron	-	-	ENSG00000166181	API5	Cause of death: tongue, unspecified	-	Neale B	UKBB	European	2017	-0.05124	0.008719	4.367e-09	-	7637	1	risk diff	Neale-B_UKBB_EUR_2017
API5	rs551330954	chr11:43355286	chr11:43333736	A	G	1.0000	1.0000	1.0000	1.0000	1.0000	intron	-	-	ENSG00000166181	API5	Cause of death: acute and subacute infective endocarditis	EFO_1000830	Neale B	UKBB	European	2017	-0.02311	0.003935	4.469e-09	-	7637	1	risk diff	Neale-B_UKBB_EUR_2017
API5	rs748211089	chr11:43339892	chr11:43318342	T	G	-	-	-	-	-	intron	-	-	ENSG00000166181	API5	Cause of death: malignant neoplasm of ureter	-	Neale B	UKBB	European	2017	-0.0444	0.007572	4.725e-09	-	7637	1	risk diff	Neale-B_UKBB_EUR_2017
API5	rs5743247	chr11:43351445	chr11:43329895	A	C	0.9985	1.0000	1.0000	0.9920	0.9980	intron	-	-	ENSG00000166181	API5	Cause of death: other and unspecified t-cell lymphomas	EFO_0000574	Neale B	UKBB	European	2017	-0.0208	0.003582	6.596e-09	-	7637	1	risk diff	Neale-B_UKBB_EUR_2017
API5	rs757347852	chr11:43344281	chr11:43322731	A	G	-	-	-	-	-	intron	-	-	ENSG00000166181	API5	Self-reported fracture pelvis	EFO_0009622	Neale B	UKBB	European	2017	0.004413	0.0007616	6.873e-09	+	337159	1	risk diff	Neale-B_UKBB_EUR_2017
API5	rs577979611	chr11:43347613	chr11:43326063	A	G	1.0000	0.9986	1.0000	0.9990	1.0000	intron	-	-	ENSG00000166181	API5	Cause of death: gastro-intestinal haemorrhage, unspecified	-	Neale B	UKBB	European	2017	-0.03128	0.005405	7.488e-09	-	7637	1	risk diff	Neale-B_UKBB_EUR_2017
API5	rs5743212	chr11:43333587	chr11:43312037	A	T	0.0000	0.0014	0.0000	0.0030	0.0031	5_prime_UTR	-	-	ENSG00000166181	API5	Treatment with trifluoperazine	EFO_0007056	Neale B	UKBB	European	2017	0.001841	0.0003187	7.607e-09	+	337159	1	risk diff	Neale-B_UKBB_EUR_2017
API5	rs573497825	chr11:43355833	chr11:43334283	A	G	0.0000	0.0014	0.0000	0.0000	0.0000	intron	-	-	ENSG00000166181	API5	Cause of death: intestinal tract, part unspecified	-	Neale B	UKBB	European	2017	0.09958	0.01724	7.909e-09	+	7637	1	risk diff	Neale-B_UKBB_EUR_2017
API5	rs143785259	chr11:43336295	chr11:43314745	A	G	0.0000	0.0043	0.0000	0.0030	0.0000	intron	-	-	ENSG00000166181	API5	Treatment with trisequens tablet	EFO_0007056	Neale B	UKBB	European	2017	0.00129	0.0002238	8.172e-09	+	337159	1	risk diff	Neale-B_UKBB_EUR_2017
API5	rs577979611	chr11:43347613	chr11:43326063	A	G	1.0000	0.9986	1.0000	0.9990	1.0000	intron	-	-	ENSG00000166181	API5	Cause of death: subarachnoid haemorrhage from intracranial artery, unspecified	EFO_0000713	Neale B	UKBB	European	2017	-0.03108	0.0054	8.978e-09	-	7637	1	risk diff	Neale-B_UKBB_EUR_2017
API5	rs150143774	chr11:43360642	chr11:43339092	A	G	1.0000	0.9986	1.0000	0.9980	0.9836	intron	-	-	ENSG00000166181	API5	Cause of death: follicular non-hodgkins lymphoma, unspecified	EFO_0000183;EFO_0005952	Neale B	UKBB	European	2017	-0.03299	0.005758	1.046e-08	-	7637	1	risk diff	Neale-B_UKBB_EUR_2017
API5	rs72898985	chr11:43364843	chr11:43343293	T	C	0.0008	0.0000	0.0000	0.0020	0.0000	3_prime_UTR	-	-	ENSG00000166181	API5	Self-reported thyroid radioablation therapy	-	Neale B	UKBB	European	2017	0.002815	0.0004931	1.136e-08	+	337159	1	risk diff	Neale-B_UKBB_EUR_2017
API5	rs551330954	chr11:43355286	chr11:43333736	A	G	1.0000	1.0000	1.0000	1.0000	1.0000	intron	-	-	ENSG00000166181	API5	Cause of death: tongue, unspecified	-	Neale B	UKBB	European	2017	-0.03321	0.005831	1.274e-08	-	7637	1	risk diff	Neale-B_UKBB_EUR_2017
API5	rs72898985	chr11:43364843	chr11:43343293	T	C	0.0008	0.0000	0.0000	0.0020	0.0000	3_prime_UTR	-	-	ENSG00000166181	API5	Cause of death: acute vascular disorders of intestine	-	Neale B	UKBB	European	2017	0.04373	0.007721	1.541e-08	+	7637	1	risk diff	Neale-B_UKBB_EUR_2017
API5	rs145594534	chr11:43360818	chr11:43339268	T	C	0.0000	0.0014	0.0000	0.0010	0.0000	intron	-	-	ENSG00000166181	API5	Cause of death: intestinal tract, part unspecified	-	Neale B	UKBB	European	2017	0.0959	0.01694	1.555e-08	+	7637	1	risk diff	Neale-B_UKBB_EUR_2017
API5	rs562532162	chr11:43340462	chr11:43318912	A	G	1.0000	0.9986	1.0000	0.9960	1.0000	intron	-	-	ENSG00000166181	API5	Cause of death: septicaemia, unspecified	-	Neale B	UKBB	European	2017	-0.03794	0.006708	1.599e-08	-	7637	1	risk diff	Neale-B_UKBB_EUR_2017
API5	rs572640351	chr11:43333987	chr11:43312437	C	G	1.0000	0.9986	1.0000	0.9990	1.0000	intron	-	-	ENSG00000166181	API5	Cause of death: secondary malignant neoplasm of retroperitoneum and peritoneum	-	Neale B	UKBB	European	2017	-0.03773	0.006717	2.019e-08	-	7637	1	risk diff	Neale-B_UKBB_EUR_2017
API5	rs572640351	chr11:43333987	chr11:43312437	C	G	1.0000	0.9986	1.0000	0.9990	1.0000	intron	-	-	ENSG00000166181	API5	Cause of death: fatty liver	EFO_0003095;EFO_0001422;EFO_0008421	Neale B	UKBB	European	2017	-0.03726	0.006712	2.936e-08	-	7637	1	risk diff	Neale-B_UKBB_EUR_2017
API5	rs147245154	chr11:43354559	chr11:43333009	T	C	1.0000	0.9971	1.0000	0.9930	1.0000	intron	-	-	ENSG00000166181	API5	Treatment with persantin 25mg tablet	EFO_0007056	Neale B	UKBB	European	2017	-0.00226	0.0004125	4.287e-08	-	337159	1	risk diff	Neale-B_UKBB_EUR_2017
API5	rs544534085	chr11:43366010	chr11:43344460	A	C	-	-	-	-	-	3_prime_UTR	-	-	ENSG00000166181	API5	Treatment with clotrimazole	EFO_0007056	Neale B	UKBB	European	2017	0.003048	0.0005614	5.624e-08	+	337159	1	risk diff	Neale-B_UKBB_EUR_2017
API5	rs142382570	chr11:43361273	chr11:43339723	C	G	1.0000	1.0000	1.0000	0.9980	1.0000	intron	-	-	ENSG00000166181	API5	Cause of death: acute lymphoblastic leukaemia	EFO_0000220	Neale B	UKBB	European	2017	-0.02633	0.004844	5.633e-08	-	7637	1	risk diff	Neale-B_UKBB_EUR_2017
API5	rs147245154	chr11:43354559	chr11:43333009	T	C	1.0000	0.9971	1.0000	0.9930	1.0000	intron	-	-	ENSG00000166181	API5	Cause of death: perforation of intestine	EFO_1000987	Neale B	UKBB	European	2017	-0.02014	0.003753	8.299e-08	-	7637	1	risk diff	Neale-B_UKBB_EUR_2017
API5	rs549805815	chr11:43364870	chr11:43343320	T	C	0.0000	0.0014	0.0000	0.0020	0.0000	3_prime_UTR	-	-	ENSG00000166181	API5	Treatment with menophase tablet	EFO_0007056	Neale B	UKBB	European	2017	0.003077	0.0005778	1.013e-07	+	337159	1	risk diff	Neale-B_UKBB_EUR_2017
API5	rs183998488	chr11:43339211	chr11:43317661	A	G	1.0000	0.9986	1.0000	0.9990	1.0000	intron	-	-	ENSG00000166181	API5	Treatment with gastrocote liquid	EFO_0007056	Neale B	UKBB	European	2017	-0.002184	0.0004116	1.111e-07	-	337159	1	risk diff	Neale-B_UKBB_EUR_2017
API5	rs147544710	chr11:43362670	chr11:43341120	C	G	0.0023	0.0043	0.0000	0.0129	0.0031	intron	-	-	ENSG00000166181	API5	Cause of death: other and unspecified t-cell lymphomas	EFO_0000574	Neale B	UKBB	European	2017	0.01213	0.002285	1.148e-07	+	7637	1	risk diff	Neale-B_UKBB_EUR_2017
API5	rs71488360	chr11:43359308	chr11:43337758	A	C	0.0000	0.0000	0.0000	0.0010	0.0000	intron	-	-	ENSG00000166181	API5	Certain early complications of trauma	-	Neale B	UKBB	European	2017	0.00207	0.000391	1.198e-07	+	337199	1	risk diff	Neale-B_UKBB_EUR_2017
API5	rs117963346	chr11:43354489	chr11:43332939	A	G	1.0000	0.9957	1.0000	0.9940	1.0000	intron	-	-	ENSG00000166181	API5	Cause of death: pharynx, unspecified	-	Neale B	UKBB	European	2017	-0.02225	0.00421	1.294e-07	-	7637	1	risk diff	Neale-B_UKBB_EUR_2017
API5	rs118061658	chr11:43361218	chr11:43339668	T	G	0.9977	0.9957	1.0000	0.9871	0.9969	intron	-	-	ENSG00000166181	API5	Cause of death: other and unspecified t-cell lymphomas	EFO_0000574	Neale B	UKBB	European	2017	-0.01202	0.002285	1.468e-07	-	7637	1	risk diff	Neale-B_UKBB_EUR_2017
API5	rs191800088	chr11:43335255	chr11:43313705	T	C	1.0000	0.9986	1.0000	0.9990	1.0000	intron	-	-	ENSG00000166181	API5	Treatment with gastrocote liquid	EFO_0007056	Neale B	UKBB	European	2017	-0.002145	0.0004082	1.49e-07	-	337159	1	risk diff	Neale-B_UKBB_EUR_2017
API5	rs192995311	chr11:43362619	chr11:43341069	A	G	1.0000	1.0000	0.9990	0.9950	1.0000	intron	-	-	ENSG00000166181	API5	Cause of death: cardiomyopathy, unspecified	-	Neale B	UKBB	European	2017	-0.06721	0.01281	1.591e-07	-	7637	1	risk diff	Neale-B_UKBB_EUR_2017
API5	rs189716211	chr11:43333808	chr11:43312258	T	C	0.0000	0.0014	0.0000	0.0030	0.0000	intron	-	-	ENSG00000166181	API5	Insulin-dependent diabetes mellitus	EFO_0001359	Neale B	UKBB	European	2017	0.00393	0.00075	1.604e-07	+	337199	1	risk diff	Neale-B_UKBB_EUR_2017
API5	rs5743218	chr11:43341188	chr11:43319638	C	G	1.0000	0.9957	1.0000	0.9970	1.0000	intron	-	-	ENSG00000166181	API5	Treatment with oestrogen product	EFO_0007056	Neale B	UKBB	European	2017	-0.003268	0.0006248	1.692e-07	-	337159	1	risk diff	Neale-B_UKBB_EUR_2017
API5	rs748211089	chr11:43339892	chr11:43318342	T	G	-	-	-	-	-	intron	-	-	ENSG00000166181	API5	Self-reported fracture pelvis	EFO_0009622	Neale B	UKBB	European	2017	-0.003639	0.0006966	1.757e-07	-	337159	1	risk diff	Neale-B_UKBB_EUR_2017
API5	rs143785259	chr11:43336295	chr11:43314745	A	G	0.0000	0.0043	0.0000	0.0030	0.0000	intron	-	-	ENSG00000166181	API5	Cause of death: myelodysplastic syndrome, unspecified	-	Neale B	UKBB	European	2017	0.02024	0.003937	2.785e-07	+	7637	1	risk diff	Neale-B_UKBB_EUR_2017
API5	rs142382570	chr11:43361273	chr11:43339723	C	G	1.0000	1.0000	1.0000	0.9980	1.0000	intron	-	-	ENSG00000166181	API5	Cause of death: endocarditis, valve unspecified	EFO_0000465	Neale B	UKBB	European	2017	-0.02877	0.005599	2.845e-07	-	7637	1	risk diff	Neale-B_UKBB_EUR_2017
API5	rs184690797	chr11:43352542	chr11:43330992	A	G	0.0000	0.0000	0.0000	0.0050	0.0000	intron	-	-	ENSG00000166181	API5	Unspecified nephritic syndrome	-	Neale B	UKBB	European	2017	0.003065	0.0005973	2.87e-07	+	337199	1	risk diff	Neale-B_UKBB_EUR_2017
API5	rs182476550	chr11:43340886	chr11:43319336	A	C	-	-	-	-	-	intron	-	-	ENSG00000166181	API5	Manic episode	EFO_0007706;EFO_0000289;EFO_0007705;EFO_0007704	Neale B	UKBB	European	2017	0.0031	0.0006057	3.1e-07	+	337199	1	risk diff	Neale-B_UKBB_EUR_2017
API5	rs184690797	chr11:43352542	chr11:43330992	A	G	0.0000	0.0000	0.0000	0.0050	0.0000	intron	-	-	ENSG00000166181	API5	Treatment with movelat cream	EFO_0007056	Neale B	UKBB	European	2017	0.003056	0.0005974	3.112e-07	+	337159	1	risk diff	Neale-B_UKBB_EUR_2017
API5	rs549805815	chr11:43364870	chr11:43343320	T	C	0.0000	0.0014	0.0000	0.0020	0.0000	3_prime_UTR	-	-	ENSG00000166181	API5	Treatment with reductil 10mg capsule	EFO_0007056	Neale B	UKBB	European	2017	0.002961	0.0005808	3.419e-07	+	337159	1	risk diff	Neale-B_UKBB_EUR_2017
API5	rs141798153	chr11:43349011	chr11:43327461	A	G	1.0000	0.9986	1.0000	0.9980	1.0000	intron	-	-	ENSG00000166181	API5	Treatment with trazodone	EFO_0007056	Neale B	UKBB	European	2017	-0.006102	0.0012	3.696e-07	-	337159	1	risk diff	Neale-B_UKBB_EUR_2017
API5	rs182476550	chr11:43340886	chr11:43319336	A	C	-	-	-	-	-	intron	-	-	ENSG00000166181	API5	Other disorders of cartilage	EFO_1001148	Neale B	UKBB	European	2017	0.005184	0.001023	4.003e-07	+	337199	1	risk diff	Neale-B_UKBB_EUR_2017
API5	rs149094089	chr11:43355506	chr11:43333956	T	C	0.9992	0.9986	0.9990	1.0000	1.0000	intron	-	-	ENSG00000166181	API5	Self-reported jaundice	EFO_1000739;EFO_1001068	Neale B	UKBB	European	2017	-0.004264	0.0008416	4.052e-07	-	337159	1	risk diff	Neale-B_UKBB_EUR_2017
API5	rs183998488	chr11:43339211	chr11:43317661	A	G	1.0000	0.9986	1.0000	0.9990	1.0000	intron	-	-	ENSG00000166181	API5	Cause of death: congestive heart failure	EFO_0000373	Neale B	UKBB	European	2017	-0.03493	0.00689	4.091e-07	-	7637	1	risk diff	Neale-B_UKBB_EUR_2017
API5	rs757347852	chr11:43344281	chr11:43322731	A	G	-	-	-	-	-	intron	-	-	ENSG00000166181	API5	Open wound of abdomen, lower back and pelvis	EFO_0009502	Neale B	UKBB	European	2017	0.002576	0.0005087	4.107e-07	+	337199	1	risk diff	Neale-B_UKBB_EUR_2017
API5	rs182476550	chr11:43340886	chr11:43319336	A	C	-	-	-	-	-	intron	-	-	ENSG00000166181	API5	Gestational hypertension with significant proteinuria	EFO_0000668	Neale B	UKBB	European	2017	0.004436	0.0008764	4.159e-07	+	337199	1	risk diff	Neale-B_UKBB_EUR_2017
API5	rs551330954	chr11:43355286	chr11:43333736	A	G	1.0000	1.0000	1.0000	1.0000	1.0000	intron	-	-	ENSG00000166181	API5	Cause of death: home	-	Neale B	UKBB	European	2017	-0.02172	0.004311	4.798e-07	-	7637	1	risk diff	Neale-B_UKBB_EUR_2017
API5	rs149094089	chr11:43355506	chr11:43333956	T	C	0.9992	0.9986	0.9990	1.0000	1.0000	intron	-	-	ENSG00000166181	API5	Treatment with oestrogel 0.06% gel	EFO_0007056	Neale B	UKBB	European	2017	-0.002248	0.0004471	4.955e-07	-	337159	1	risk diff	Neale-B_UKBB_EUR_2017
API5	rs529918847	chr11:43334333	chr11:43312783	T	C	1.0000	1.0000	1.0000	0.9990	1.0000	intron	-	-	ENSG00000166181	API5	Treatment with gastrocote liquid	EFO_0007056	Neale B	UKBB	European	2017	-0.001972	0.0003927	5.105e-07	-	337159	1	risk diff	Neale-B_UKBB_EUR_2017
API5	rs191800088	chr11:43335255	chr11:43313705	T	C	1.0000	0.9986	1.0000	0.9990	1.0000	intron	-	-	ENSG00000166181	API5	Cause of death: congestive heart failure	EFO_0000373	Neale B	UKBB	European	2017	-0.03431	0.006833	5.241e-07	-	7637	1	risk diff	Neale-B_UKBB_EUR_2017
API5	rs576998817	chr11:43336306	chr11:43314756	A	G	-	-	-	-	-	intron	-	-	ENSG00000166181	API5	Manic episode	EFO_0007706;EFO_0000289;EFO_0007705;EFO_0007704	Neale B	UKBB	European	2017	0.002968	0.0005938	5.774e-07	+	337199	1	risk diff	Neale-B_UKBB_EUR_2017
API5	rs141904259	chr11:43341821	chr11:43320271	C	G	0.9818	0.9712	0.9643	0.9463	0.9499	intron	-	-	ENSG00000166181	API5	Cause of death: cholangitis	EFO_1001486;EFO_0004267;EFO_0004268	Neale B	UKBB	European	2017	-0.006542	0.001314	6.564e-07	-	7637	1	risk diff	Neale-B_UKBB_EUR_2017
API5	rs61639957	chr11:43341806	chr11:43320256	A	G	0.0635	0.0331	0.0357	0.0537	0.0511	intron	-	-	ENSG00000166181	API5	Cause of death: cholangitis	EFO_1001486;EFO_0004267;EFO_0004268	Neale B	UKBB	European	2017	0.006534	0.001313	6.663e-07	+	7637	1	risk diff	Neale-B_UKBB_EUR_2017
API5	rs556147703	chr11:43344577	chr11:43323027	A	G	-	-	-	-	-	intron	-	-	ENSG00000166181	API5	Treatment with budesonide product	EFO_0007056	Neale B	UKBB	European	2017	-0.002732	0.0005511	7.109e-07	-	337159	1	risk diff	Neale-B_UKBB_EUR_2017
API5	rs7111171	chr11:43338658	chr11:43317108	C	G	0.9024	0.9669	0.9643	0.9463	0.9489	intron	-	-	ENSG00000166181	API5	Cause of death: cholangitis	EFO_1001486;EFO_0004267;EFO_0004268	Neale B	UKBB	European	2017	-0.006503	0.001311	7.124e-07	-	7637	1	risk diff	Neale-B_UKBB_EUR_2017
API5	rs7123399	chr11:43339722	chr11:43318172	A	G	0.0991	0.0331	0.0357	0.0537	0.0521	intron	-	-	ENSG00000166181	API5	Cause of death: cholangitis	EFO_1001486;EFO_0004267;EFO_0004268	Neale B	UKBB	European	2017	0.006503	0.001311	7.124e-07	+	7637	1	risk diff	Neale-B_UKBB_EUR_2017
API5	rs5743217	chr11:43341117	chr11:43319567	C	G	0.0976	0.0331	0.0357	0.0537	0.0511	intron	-	-	ENSG00000166181	API5	Cause of death: cholangitis	EFO_1001486;EFO_0004267;EFO_0004268	Neale B	UKBB	European	2017	0.006503	0.001311	7.127e-07	+	7637	1	risk diff	Neale-B_UKBB_EUR_2017
API5	rs7944705	chr11:43337876	chr11:43316326	A	T	0.0976	0.0331	0.0357	0.0537	0.0562	intron	-	-	ENSG00000166181	API5	Cause of death: cholangitis	EFO_1001486;EFO_0004267;EFO_0004268	Neale B	UKBB	European	2017	0.006503	0.001311	7.131e-07	+	7637	1	risk diff	Neale-B_UKBB_EUR_2017
API5	rs74503922	chr11:43361808	chr11:43340258	A	G	0.9871	0.9741	0.9643	0.9463	0.9622	intron	-	-	ENSG00000166181	API5	Cause of death: cholangitis	EFO_1001486;EFO_0004267;EFO_0004268	Neale B	UKBB	European	2017	-0.0065	0.00131	7.208e-07	-	7637	1	risk diff	Neale-B_UKBB_EUR_2017
API5	rs5743257	chr11:43365275	chr11:43343725	T	C	0.9024	0.9669	0.9643	0.9463	0.9438	3_prime_UTR	-	-	ENSG00000166181	API5	Cause of death: cholangitis	EFO_1001486;EFO_0004267;EFO_0004268	Neale B	UKBB	European	2017	-0.006493	0.001309	7.258e-07	-	7637	1	risk diff	Neale-B_UKBB_EUR_2017
API5	rs576998817	chr11:43336306	chr11:43314756	A	G	-	-	-	-	-	intron	-	-	ENSG00000166181	API5	Other disorders of cartilage	EFO_1001148	Neale B	UKBB	European	2017	0.004951	0.001002	7.857e-07	+	337199	1	risk diff	Neale-B_UKBB_EUR_2017
API5	rs576998817	chr11:43336306	chr11:43314756	A	G	-	-	-	-	-	intron	-	-	ENSG00000166181	API5	Gestational hypertension with significant proteinuria	EFO_0000668	Neale B	UKBB	European	2017	0.004238	0.0008591	8.099e-07	+	337199	1	risk diff	Neale-B_UKBB_EUR_2017
API5	rs184690797	chr11:43352542	chr11:43330992	A	G	0.0000	0.0000	0.0000	0.0050	0.0000	intron	-	-	ENSG00000166181	API5	Treatment with dovonex 50micrograms or g ointment	EFO_0007056	Neale B	UKBB	European	2017	0.003044	0.0006175	8.27e-07	+	337159	1	risk diff	Neale-B_UKBB_EUR_2017
API5	rs11607472	chr11:43344751	chr11:43323201	A	G	0.0061	0.0778	0.0020	0.1074	0.0348	intron	-	-	ENSG00000166181	API5	Otalgia and effusion of ear	-	Neale B	UKBB	European	2017	0.0004622	9.389e-05	8.535e-07	+	337199	1	risk diff	Neale-B_UKBB_EUR_2017
API5	rs556147703	chr11:43344577	chr11:43323027	A	G	-	-	-	-	-	intron	-	-	ENSG00000166181	API5	Doctor diagnosed lung cancer	EFO_0001071	Neale B	UKBB	European	2017	-0.01123	0.002289	9.425e-07	-	83529	1	risk diff	Neale-B_UKBB_EUR_2017
API5	rs549805815	chr11:43364870	chr11:43343320	T	C	0.0000	0.0014	0.0000	0.0020	0.0000	3_prime_UTR	-	-	ENSG00000166181	API5	Cause of death: other ill-defined and unspecified causes of mortality	-	Neale B	UKBB	European	2017	0.06855	0.01398	9.581e-07	+	7637	1	risk diff	Neale-B_UKBB_EUR_2017
API5	rs184690797	chr11:43352542	chr11:43330992	A	G	0.0000	0.0000	0.0000	0.0050	0.0000	intron	-	-	ENSG00000166181	API5	Cause of death: parkinsons disease	EFO_0002508	Neale B	UKBB	European	2017	0.06894	0.01408	9.942e-07	+	7637	1	risk diff	Neale-B_UKBB_EUR_2017
API5	rs556147703	chr11:43344577	chr11:43323027	A	G	-	-	-	-	-	intron	-	-	ENSG00000166181	API5	Treatment with strontium product	EFO_0007056	Neale B	UKBB	European	2017	-0.002748	0.000562	1.008e-06	-	337159	1	risk diff	Neale-B_UKBB_EUR_2017
API5	rs544534085	chr11:43366010	chr11:43344460	A	C	-	-	-	-	-	3_prime_UTR	-	-	ENSG00000166181	API5	Self-reported gastrointestinal bleeding	-	Neale B	UKBB	European	2017	0.003342	0.0006834	1.01e-06	+	337159	1	risk diff	Neale-B_UKBB_EUR_2017
API5	rs556147703	chr11:43344577	chr11:43323027	A	G	-	-	-	-	-	intron	-	-	ENSG00000166181	API5	Superficial injury of thorax	EFO_0000546	Neale B	UKBB	European	2017	-0.002648	0.0005426	1.061e-06	-	337199	1	risk diff	Neale-B_UKBB_EUR_2017
API5	rs5743239	chr11:43349279	chr11:43327729	T	C	0.0000	0.0043	0.0000	0.0030	0.0000	intron	-	-	ENSG00000166181	API5	Self-reported femoral hernia	EFO_1001791	Neale B	UKBB	European	2017	0.002648	0.0005453	1.196e-06	+	337159	1	risk diff	Neale-B_UKBB_EUR_2017
API5	rs551330954	chr11:43355286	chr11:43333736	A	G	1.0000	1.0000	1.0000	1.0000	1.0000	intron	-	-	ENSG00000166181	API5	Other complications of labour and delivery	EFO_0002950	Neale B	UKBB	European	2017	-0.002278	0.0004691	1.202e-06	-	337199	1	risk diff	Neale-B_UKBB_EUR_2017
API5	rs549805815	chr11:43364870	chr11:43343320	T	C	0.0000	0.0014	0.0000	0.0020	0.0000	3_prime_UTR	-	-	ENSG00000166181	API5	Treatment with vitamin a+d capsule	EFO_0007056	Neale B	UKBB	European	2017	0.002052	0.0004229	1.224e-06	+	337159	1	risk diff	Neale-B_UKBB_EUR_2017
API5	rs5743239	chr11:43349279	chr11:43327729	T	C	0.0000	0.0043	0.0000	0.0030	0.0000	intron	-	-	ENSG00000166181	API5	Other coagulation defects	-	Neale B	UKBB	European	2017	0.002386	0.0004932	1.319e-06	+	337199	1	risk diff	Neale-B_UKBB_EUR_2017
API5	rs529918847	chr11:43334333	chr11:43312783	T	C	1.0000	1.0000	1.0000	0.9990	1.0000	intron	-	-	ENSG00000166181	API5	Cause of death: congestive heart failure	EFO_0000373	Neale B	UKBB	European	2017	-0.03185	0.006591	1.374e-06	-	7637	1	risk diff	Neale-B_UKBB_EUR_2017
API5	rs192995311	chr11:43362619	chr11:43341069	A	G	1.0000	1.0000	0.9990	0.9950	1.0000	intron	-	-	ENSG00000166181	API5	Cause of death: parkinsons disease	EFO_0002508	Neale B	UKBB	European	2017	-0.06679	0.01384	1.42e-06	-	7637	1	risk diff	Neale-B_UKBB_EUR_2017
API5	rs149094089	chr11:43355506	chr11:43333956	T	C	0.9992	0.9986	0.9990	1.0000	1.0000	intron	-	-	ENSG00000166181	API5	Cause of death: chronic or unspecified with haemorrhage	-	Neale B	UKBB	European	2017	-0.03449	0.007155	1.463e-06	-	7637	1	risk diff	Neale-B_UKBB_EUR_2017
API5	rs192995311	chr11:43362619	chr11:43341069	A	G	1.0000	1.0000	0.9990	0.9950	1.0000	intron	-	-	ENSG00000166181	API5	Unspecified nephritic syndrome	-	Neale B	UKBB	European	2017	-0.00269	0.000562	1.694e-06	-	337199	1	risk diff	Neale-B_UKBB_EUR_2017
API5	rs5743212	chr11:43333587	chr11:43312037	A	T	0.0000	0.0014	0.0000	0.0030	0.0031	5_prime_UTR	-	-	ENSG00000166181	API5	Treatment with tetralysal 300 capsule	EFO_0007056	Neale B	UKBB	European	2017	0.002176	0.0004558	1.798e-06	+	337159	1	risk diff	Neale-B_UKBB_EUR_2017
API5	rs192995311	chr11:43362619	chr11:43341069	A	G	1.0000	1.0000	0.9990	0.9950	1.0000	intron	-	-	ENSG00000166181	API5	Treatment with movelat cream	EFO_0007056	Neale B	UKBB	European	2017	-0.002681	0.000562	1.834e-06	-	337159	1	risk diff	Neale-B_UKBB_EUR_2017
API5	rs757347852	chr11:43344281	chr11:43322731	A	G	-	-	-	-	-	intron	-	-	ENSG00000166181	API5	Inflammatory disorders of breast	EFO_1001034	Neale B	UKBB	European	2017	0.004915	0.001031	1.872e-06	+	337199	1	risk diff	Neale-B_UKBB_EUR_2017
API5	rs572640351	chr11:43333987	chr11:43312437	C	G	1.0000	0.9986	1.0000	0.9990	1.0000	intron	-	-	ENSG00000166181	API5	Other inflammation of eyelid	EFO_0009536	Neale B	UKBB	European	2017	-0.002235	0.0004702	2e-06	-	337199	1	risk diff	Neale-B_UKBB_EUR_2017
API5	rs184690797	chr11:43352542	chr11:43330992	A	G	0.0000	0.0000	0.0000	0.0050	0.0000	intron	-	-	ENSG00000166181	API5	Cause of death: cardiomyopathy, unspecified	-	Neale B	UKBB	European	2017	0.06197	0.01304	2.039e-06	+	7637	1	risk diff	Neale-B_UKBB_EUR_2017
API5	rs118133154	chr11:43337486	chr11:43315936	T	C	0.0000	0.0043	0.0000	0.0080	0.0010	intron	-	-	ENSG00000166181	API5	Low grade serous ovarian cancer	EFO_1001516	Phelan M	28346442	European	2017	-2.142	0.4516	2.116e-06	-	41953	63	log OR	Phelan-M_LGSOC_EUR_2017
API5	rs183998488	chr11:43339211	chr11:43317661	A	G	1.0000	0.9986	1.0000	0.9990	1.0000	intron	-	-	ENSG00000166181	API5	Self-reported urticaria	EFO_0005531	Neale B	UKBB	European	2017	-0.003419	0.0007214	2.147e-06	-	337159	1	risk diff	Neale-B_UKBB_EUR_2017
API5	rs71488360	chr11:43359308	chr11:43337758	A	C	0.0000	0.0000	0.0000	0.0010	0.0000	intron	-	-	ENSG00000166181	API5	Reaction to severe stress, and adjustment disorders	EFO_0001358	Neale B	UKBB	European	2017	0.002078	0.0004395	2.273e-06	+	337199	1	risk diff	Neale-B_UKBB_EUR_2017
API5	rs184690797	chr11:43352542	chr11:43330992	A	G	0.0000	0.0000	0.0000	0.0050	0.0000	intron	-	-	ENSG00000166181	API5	Injury of muscle and tendon at shoulder and upper arm level	EFO_1001178	Neale B	UKBB	European	2017	0.003028	0.0006407	2.298e-06	+	337199	1	risk diff	Neale-B_UKBB_EUR_2017
API5	rs534076943	chr11:43365154	chr11:43343604	A	G	0.0000	0.0014	0.0000	0.0000	0.0010	3_prime_UTR	-	-	ENSG00000166181	API5	Cause of death: alcoholic hepatic failure	-	Neale B	UKBB	European	2017	0.03503	0.007428	2.442e-06	+	7637	1	risk diff	Neale-B_UKBB_EUR_2017
API5	rs529918847	chr11:43334333	chr11:43312783	T	C	1.0000	1.0000	1.0000	0.9990	1.0000	intron	-	-	ENSG00000166181	API5	Self-reported hypopituitarism	EFO_0001380	Neale B	UKBB	European	2017	-0.002432	0.0005173	2.588e-06	-	337159	1	risk diff	Neale-B_UKBB_EUR_2017
API5	rs116294645	chr11:43361211	chr11:43339661	C	G	1.0000	0.9971	1.0000	0.9871	0.9990	intron	-	-	ENSG00000166181	API5	Treatment with eltroxin 25micrograms tablet	EFO_0007056	Neale B	UKBB	European	2017	-0.001454	0.0003096	2.632e-06	-	337159	1	risk diff	Neale-B_UKBB_EUR_2017
API5	rs551330954	chr11:43355286	chr11:43333736	A	G	1.0000	1.0000	1.0000	1.0000	1.0000	intron	-	-	ENSG00000166181	API5	Treatment with plavix 75mg tablet	EFO_0007056	Neale B	UKBB	European	2017	-0.002077	0.0004425	2.698e-06	-	337159	1	risk diff	Neale-B_UKBB_EUR_2017
API5	rs191800088	chr11:43335255	chr11:43313705	T	C	1.0000	0.9986	1.0000	0.9990	1.0000	intron	-	-	ENSG00000166181	API5	Self-reported urticaria	EFO_0005531	Neale B	UKBB	European	2017	-0.003353	0.0007154	2.785e-06	-	337159	1	risk diff	Neale-B_UKBB_EUR_2017
API5	rs149094089	chr11:43355506	chr11:43333956	T	C	0.9992	0.9986	0.9990	1.0000	1.0000	intron	-	-	ENSG00000166181	API5	Mental disorder, not otherwise specified	EFO_0000677	Neale B	UKBB	European	2017	-0.002322	0.0004966	2.914e-06	-	337199	1	risk diff	Neale-B_UKBB_EUR_2017
API5	rs189716211	chr11:43333808	chr11:43312258	T	C	0.0000	0.0014	0.0000	0.0030	0.0000	intron	-	-	ENSG00000166181	API5	Treatment with insulin product	EFO_0007056	Neale B	UKBB	European	2017	0.009688	0.002072	2.923e-06	+	337159	1	risk diff	Neale-B_UKBB_EUR_2017
API5	rs118133154	chr11:43337486	chr11:43315936	T	C	0.0000	0.0043	0.0000	0.0080	0.0010	intron	-	-	ENSG00000166181	API5	Cause of death: rheumatoid arthritis, unspecified	-	Neale B	UKBB	European	2017	0.01725	0.003694	3.058e-06	+	7637	1	risk diff	Neale-B_UKBB_EUR_2017
API5	rs116294645	chr11:43361211	chr11:43339661	C	G	1.0000	0.9971	1.0000	0.9871	0.9990	intron	-	-	ENSG00000166181	API5	Self-reported hepatitis	-	Neale B	UKBB	European	2017	-0.003126	0.000671	3.172e-06	-	337159	1	risk diff	Neale-B_UKBB_EUR_2017
API5	rs547693929	chr11:43340965	chr11:43319415	A	G	1.0000	1.0000	1.0000	0.9970	1.0000	intron	-	-	ENSG00000166181	API5	Other obstructed labour	-	Neale B	UKBB	European	2017	-0.001498	0.0003218	3.256e-06	-	337199	1	risk diff	Neale-B_UKBB_EUR_2017
API5	rs558551006	chr11:43365812	chr11:43344262	C	G	1.0000	1.0000	1.0000	0.9980	0.9990	3_prime_UTR	-	-	ENSG00000166181	API5	Self-reported multiple sclerosis	EFO_0003885	Neale B	UKBB	European	2017	-0.007359	0.001582	3.294e-06	-	337159	1	risk diff	Neale-B_UKBB_EUR_2017
API5	rs5743239	chr11:43349279	chr11:43327729	T	C	0.0000	0.0043	0.0000	0.0030	0.0000	intron	-	-	ENSG00000166181	API5	Cause of death: interstitial pulmonary disease, unspecified	-	Neale B	UKBB	European	2017	0.05595	0.01205	3.515e-06	+	7637	1	risk diff	Neale-B_UKBB_EUR_2017
API5	rs549805815	chr11:43364870	chr11:43343320	T	C	0.0000	0.0014	0.0000	0.0020	0.0000	3_prime_UTR	-	-	ENSG00000166181	API5	Schizoaffective disorders	EFO_0005411	Neale B	UKBB	European	2017	0.002051	0.0004423	3.546e-06	+	337199	1	risk diff	Neale-B_UKBB_EUR_2017
API5	rs5743212	chr11:43333587	chr11:43312037	A	T	0.0000	0.0014	0.0000	0.0030	0.0031	5_prime_UTR	-	-	ENSG00000166181	API5	Cause of death: without complications	-	Neale B	UKBB	European	2017	0.01748	0.003792	4.118e-06	+	7637	1	risk diff	Neale-B_UKBB_EUR_2017
API5	rs147245154	chr11:43354559	chr11:43333009	T	C	1.0000	0.9971	1.0000	0.9930	1.0000	intron	-	-	ENSG00000166181	API5	Treatment with vascalpha 5mg m or r tablet	EFO_0007056	Neale B	UKBB	European	2017	-0.001409	0.0003062	4.209e-06	-	337159	1	risk diff	Neale-B_UKBB_EUR_2017
API5	rs547693929	chr11:43340965	chr11:43319415	A	G	1.0000	1.0000	1.0000	0.9970	1.0000	intron	-	-	ENSG00000166181	API5	Cause of death: cerebral infarction, unspecified	-	Neale B	UKBB	European	2017	-0.04479	0.009729	4.215e-06	-	7637	1	risk diff	Neale-B_UKBB_EUR_2017
API5	rs2036065	chr11:43355820	chr11:43334270	T	C	0.0008	0.0331	0.0010	0.0169	0.0072	intron	-	-	ENSG00000166181	API5	Toe surgery or amputation	EFO_0009632	Neale B	UKBB	European	2017	0.01279	0.002782	4.326e-06	+	24008	1	risk diff	Neale-B_UKBB_EUR_2017
API5	rs192995311	chr11:43362619	chr11:43341069	A	G	1.0000	1.0000	0.9990	0.9950	1.0000	intron	-	-	ENSG00000166181	API5	Treatment with dovonex 50micrograms or g ointment	EFO_0007056	Neale B	UKBB	European	2017	-0.002668	0.0005809	4.398e-06	-	337159	1	risk diff	Neale-B_UKBB_EUR_2017
API5	rs534076943	chr11:43365154	chr11:43343604	A	G	0.0000	0.0014	0.0000	0.0000	0.0010	3_prime_UTR	-	-	ENSG00000166181	API5	Treatment with b12 - cyanocobalamin prep	EFO_0007056	Neale B	UKBB	European	2017	0.001298	0.0002829	4.456e-06	+	337159	1	risk diff	Neale-B_UKBB_EUR_2017
API5	rs748211089	chr11:43339892	chr11:43318342	T	G	-	-	-	-	-	intron	-	-	ENSG00000166181	API5	Open wound of abdomen, lower back and pelvis	EFO_0009502	Neale B	UKBB	European	2017	-0.002129	0.0004653	4.733e-06	-	337199	1	risk diff	Neale-B_UKBB_EUR_2017
API5	rs757347852	chr11:43344281	chr11:43322731	A	G	-	-	-	-	-	intron	-	-	ENSG00000166181	API5	Peritonitis	EFO_0008588	Neale B	UKBB	European	2017	0.003825	0.0008372	4.906e-06	+	337199	1	risk diff	Neale-B_UKBB_EUR_2017
API5	rs572640351	chr11:43333987	chr11:43312437	C	G	1.0000	0.9986	1.0000	0.9990	1.0000	intron	-	-	ENSG00000166181	API5	Family history of malignant neoplasm	EFO_0009640	Neale B	UKBB	European	2017	-0.00368	0.0008055	4.919e-06	-	337199	1	risk diff	Neale-B_UKBB_EUR_2017
API5	rs142382570	chr11:43361273	chr11:43339723	C	G	1.0000	1.0000	1.0000	0.9980	1.0000	intron	-	-	ENSG00000166181	API5	Cause of death: acute vascular disorders of intestine	-	Neale B	UKBB	European	2017	-0.02848	0.006257	5.408e-06	-	7637	1	risk diff	Neale-B_UKBB_EUR_2017
API5	rs5743218	chr11:43341188	chr11:43319638	C	G	1.0000	0.9957	1.0000	0.9970	1.0000	intron	-	-	ENSG00000166181	API5	Other coagulation defects	-	Neale B	UKBB	European	2017	-0.002129	0.0004683	5.451e-06	-	337199	1	risk diff	Neale-B_UKBB_EUR_2017
API5	rs572640351	chr11:43333987	chr11:43312437	C	G	1.0000	0.9986	1.0000	0.9990	1.0000	intron	-	-	ENSG00000166181	API5	Treatment with brinzolamide	EFO_0007056	Neale B	UKBB	European	2017	-0.002257	0.000497	5.588e-06	-	337159	1	risk diff	Neale-B_UKBB_EUR_2017
API5	rs5743218	chr11:43341188	chr11:43319638	C	G	1.0000	0.9957	1.0000	0.9970	1.0000	intron	-	-	ENSG00000166181	API5	Self-reported femoral hernia	EFO_1001791	Neale B	UKBB	European	2017	-0.002351	0.0005177	5.604e-06	-	337159	1	risk diff	Neale-B_UKBB_EUR_2017
API5	rs72898985	chr11:43364843	chr11:43343293	T	C	0.0008	0.0000	0.0000	0.0020	0.0000	3_prime_UTR	-	-	ENSG00000166181	API5	Self-reported tennis elbow or lateral epicondylitis	EFO_1001896	Neale B	UKBB	European	2017	0.003349	0.0007375	5.607e-06	+	337159	1	risk diff	Neale-B_UKBB_EUR_2017
API5	rs5743212	chr11:43333587	chr11:43312037	A	T	0.0000	0.0014	0.0000	0.0030	0.0031	5_prime_UTR	-	-	ENSG00000166181	API5	Treatment with arcoxia 90mg tablet	EFO_0007056	Neale B	UKBB	European	2017	0.001773	0.0003913	5.857e-06	+	337159	1	risk diff	Neale-B_UKBB_EUR_2017
API5	rs540558149	chr11:43339646	chr11:43318096	A	G	0.0000	0.0029	0.0000	0.0020	0.0010	intron	-	-	ENSG00000166181	API5	Treatment with zydol 50mg capsule	EFO_0007056	Neale B	UKBB	European	2017	0.001895	0.0004189	6.097e-06	+	337159	1	risk diff	Neale-B_UKBB_EUR_2017
API5	rs5743226	chr11:43346026	chr11:43324476	A	G	0.0000	0.0043	0.0000	0.0109	0.0225	intron	-	-	ENSG00000166181	API5	Open wound of forearm	EFO_0005756	Neale B	UKBB	European	2017	0.0009979	0.0002209	6.292e-06	+	337199	1	risk diff	Neale-B_UKBB_EUR_2017
API5	rs184690797	chr11:43352542	chr11:43330992	A	G	0.0000	0.0000	0.0000	0.0050	0.0000	intron	-	-	ENSG00000166181	API5	Knee surgery or amputation below the knee	-	Neale B	UKBB	European	2017	0.03112	0.006892	6.337e-06	+	24008	1	risk diff	Neale-B_UKBB_EUR_2017
API5	rs182476550	chr11:43340886	chr11:43319336	A	C	-	-	-	-	-	intron	-	-	ENSG00000166181	API5	Treatment with climagest 1mg tablet	EFO_0007056	Neale B	UKBB	European	2017	0.004152	0.0009206	6.484e-06	+	337159	1	risk diff	Neale-B_UKBB_EUR_2017
API5	rs757347852	chr11:43344281	chr11:43322731	A	G	-	-	-	-	-	intron	-	-	ENSG00000166181	API5	Self-reported bph or benign prostatic hypertrophy	EFO_0000284	Neale B	UKBB	European	2017	0.007022	0.001558	6.617e-06	+	337159	1	risk diff	Neale-B_UKBB_EUR_2017
API5	rs551330954	chr11:43355286	chr11:43333736	A	G	1.0000	1.0000	1.0000	1.0000	1.0000	intron	-	-	ENSG00000166181	API5	Cause of death: car occupant injured in unspecified traffic accident	-	Neale B	UKBB	European	2017	-0.02237	0.004976	7.016e-06	-	7637	1	risk diff	Neale-B_UKBB_EUR_2017
API5	rs5743242	chr11:43350763	chr11:43329213	A	G	0.2345	0.4251	0.8194	0.4404	0.6892	intron	-	-	ENSG00000166181	API5	Monocyte percentage of white cells	EFO_0004586	Astle W	27863252	European	2016	-0.01612	0.00359	7.123e-06	-	173480	2	IVNT	Astle-W_Blood-Cell-Traits_EUR_2016
API5	rs7934240	chr11:43356013	chr11:43334463	A	G	0.7201	0.5749	0.1796	0.5596	0.3108	intron	-	-	ENSG00000166181	API5	Monocyte percentage of white cells	EFO_0004586	Astle W	27863252	European	2016	0.0161	0.00359	7.257e-06	+	173480	2	IVNT	Astle-W_Blood-Cell-Traits_EUR_2016
API5	rs72898985	chr11:43364843	chr11:43343293	T	C	0.0008	0.0000	0.0000	0.0020	0.0000	3_prime_UTR	-	-	ENSG00000166181	API5	Treatment with cinnarizine	EFO_0007056	Neale B	UKBB	European	2017	0.003326	0.0007416	7.291e-06	+	337159	1	risk diff	Neale-B_UKBB_EUR_2017
API5	rs544534085	chr11:43366010	chr11:43344460	A	C	-	-	-	-	-	3_prime_UTR	-	-	ENSG00000166181	API5	Self-reported brain cancer or primary malignant brain tumour	EFO_0003833	Neale B	UKBB	European	2017	0.003394	0.000758	7.569e-06	+	337159	1	risk diff	Neale-B_UKBB_EUR_2017
API5	rs117975980	chr11:43348715	chr11:43327165	A	G	0.0000	0.0000	0.0089	0.0000	0.0000	intron	-	-	ENSG00000166181	API5	Red blood cell count	EFO_0004586	Astle W	27863252	European	2016	-0.9171	0.2052	7.872e-06	-	173480	2	IVNT	Astle-W_Blood-Cell-Traits_EUR_2016
API5	rs577979611	chr11:43347613	chr11:43326063	A	G	1.0000	0.9986	1.0000	0.9990	1.0000	intron	-	-	ENSG00000166181	API5	Cause of death: other ill-defined and unspecified causes of mortality	-	Neale B	UKBB	European	2017	-0.05747	0.0129	8.476e-06	-	7637	1	risk diff	Neale-B_UKBB_EUR_2017
API5	rs143785259	chr11:43336295	chr11:43314745	A	G	0.0000	0.0043	0.0000	0.0030	0.0000	intron	-	-	ENSG00000166181	API5	Urethritis and urethral syndrome	-	Neale B	UKBB	European	2017	0.00101	0.0002273	8.733e-06	+	337199	1	risk diff	Neale-B_UKBB_EUR_2017
API5	rs529918847	chr11:43334333	chr11:43312783	T	C	1.0000	1.0000	1.0000	0.9990	1.0000	intron	-	-	ENSG00000166181	API5	Self-reported urticaria	EFO_0005531	Neale B	UKBB	European	2017	-0.003059	0.0006883	8.801e-06	-	337159	1	risk diff	Neale-B_UKBB_EUR_2017
API5	rs149094089	chr11:43355506	chr11:43333956	T	C	0.9992	0.9986	0.9990	1.0000	1.0000	intron	-	-	ENSG00000166181	API5	Exposure to tobacco smoke at home	EFO_0009115	Neale B	UKBB	European	2017	-0.05247	0.01184	9.358e-06	-	305723	1	-	Neale-B_UKBB_EUR_2017
API5	rs141798153	chr11:43349011	chr11:43327461	A	G	1.0000	0.9986	1.0000	0.9980	1.0000	intron	-	-	ENSG00000166181	API5	Cause of death: cerebrovascular disease, unspecified	-	Neale B	UKBB	European	2017	-0.03384	0.007636	9.445e-06	-	7637	1	risk diff	Neale-B_UKBB_EUR_2017
API5	rs117963346	chr11:43354489	chr11:43332939	A	G	1.0000	0.9957	1.0000	0.9940	1.0000	intron	-	-	ENSG00000166181	API5	Enthesopathies of lower limb, excluding foot	EFO_0009666	Neale B	UKBB	European	2017	-0.001912	0.0004326	9.874e-06	-	337199	1	risk diff	Neale-B_UKBB_EUR_2017
API5	rs577979611	chr11:43347613	chr11:43326063	A	G	1.0000	0.9986	1.0000	0.9990	1.0000	intron	-	-	ENSG00000166181	API5	Illnesses of siblings: severe depression	EFO_0003761	Neale B	UKBB	European	2017	-0.03368	0.00762	9.891e-06	-	260744	1	risk diff	Neale-B_UKBB_EUR_2017

## Sheet: HSPB7_CMDKP 
Common variant gene-level associations for HSPB7 in Common Metabolic Diseases Knowledge Portal (CMDKP) (https://hugeamp.org/)
Phenotype	P-Value	Variants	Z-Stat	Sample Size	Significant (≤ 5e-8)
Left ventricular ejection fraction	2.81e-19	6	8.90	36042	yes
Left ventricular end-systolic volume (BSA-indexed)	7.03e-17	6	8.26	36042	yes
Left ventricular end-systolic volume	2.15e-16	6	8.13	36042	yes
Red blood cell count	2.85e-13	7	7.21	982216	yes
Hematocrit	1.73e-12	7	6.96	665388	yes
Hemoglobin concentration	1.86e-12	7	6.95	682157	yes
Serum creatinine	4.63e-11	7	6.48	139926	yes
Estimated bone mineral density	1.48e-9	7	5.93	551864	yes
Left ventricular end-diastolic volume	2.20e-9	6	5.87	36042	yes
eGFR-creat (serum creatinine)	5.88e-9	7	5.70	661842	yes
Diastolic blood pressure	1.61e-8	7	5.53	522044	yes
Systolic blood pressure	1.80e-8	7	5.51	520377	yes
Left ventricular end-diastolic volume (BSA-indexed)	3.28e-8	6	5.40	36042	yes
Total hip area	2.61e-7	6	5.02	289	no
Nonischemic cardiomyopathy	2.87e-6	5	4.54	723	no
Heart failure	4.59e-6	6	4.44	187605	no
Intertrochanteric-shaft area	0.0000146	6	4.18	28936	no
Aspartate aminotransferase	0.0000847	4	3.76	134154	no
Blood urea nitrogen	0.0001044	7	3.71	333603	no
LDL cholesterol	0.0001157	7	3.68	379489	no
Urinary albumin-to-creatinine ratio in non-diabetics	0.0009471	3	3.11	4009	no
BMI	0.0011107	7	3.06	1556543	no
Monocyte count	0.0014936	7	2.97	606595	no
Creatine kinase	0.0024379	4	2.82	10608	no
Calcium	0.0025343	5	2.80	443781	no
Trochanter area	0.0032174	6	2.72	28944	no
Insulin sensitivity adj BMI	0.0041386	6	2.64	2666	no
Height	0.0074651	7	2.43	223313	no
P-wave duration	0.0080838	1	2.41	44456	no
Osteoporosis	0.0081696	6	2.40	19537	no

## Sheet: HSPB7_Ensembl
Phenotype, disease and trait annotations associated with HSPB7 variants in Ensembl (http://www.ensembl.org/)
Variant ID	Chr: bp	Alleles	Phenotype Sources	Phenotype Studies	p-value	Phenotypes
rs74057559	1:16036224	C/A/T	NHGRI-EBI GWAS catalog	PMID:30583798	3.00e-6	Erectile dysfunction
rs530970423	1:16015651	T/C	ClinVar [CHU Sainte-Justine R...]	-	-	Oromandibular-limb hypogenesis spectrum
rs1048238	1:16015154	C/G/T	NHGRI-EBI GWAS catalog	PMID:28739976	7.00e-12, 8.00e-7	Systolic blood pressure
rs10927886	1:16012818	C/G	NHGRI-EBI GWAS catalog	PMID:31235810	6.00e-6	Arterial stiffness index

## Sheet: HSPB7_Phenoscanner
Diseases and traits associated with HSPB7 variants in Phenoscanner (http://www.phenoscanner.medschl.cam.ac.uk/) P-value<1e-5
gene	rsid	hg19_coordinates	hg38_coordinates	a1	a2	afr	amr	eas	eur	sas	consequence	protein_position	amino_acids	ensembl	hgnc	trait	efo	study	pmid	ancestry	year	beta	se	p	direction	n	n_studies	unit	dataset
HSPB7	rs1739843	chr1:16343254	chr1:16016759	T	C	0.2776	0.5418	0.2361	0.4056	0.3569	intron	-	-	ENSG00000173641	HSPB7	Idiopathic dilated cardiomyopathy	-	Stark	20975947	European	2010	NA	NA	5.28e-13	NA	2538	-	-	GRASP
HSPB7	rs182107635	chr1:16341658	chr1:16015163	A	C	-	-	-	-	-	3_prime_UTR	-	-	ENSG00000173641	HSPB7	Cause of death: pneumonitis due to food and vomit	-	Neale B	UKBB	European	2017	0.04369	0.006847	1.864e-10	+	7637	1	risk diff	Neale-B_UKBB_EUR_2017
HSPB7	rs529933872	chr1:16343951	chr1:16017456	A	G	0.0000	0.0014	0.0000	0.0020	0.0031	intron	-	-	ENSG00000173641	HSPB7	Cause of death: caecum	-	Neale B	UKBB	European	2017	0.07737	0.01235	3.88e-10	+	7637	1	risk diff	Neale-B_UKBB_EUR_2017
HSPB7	rs192050636	chr1:16344865	chr1:16018370	T	C	0.0038	0.0014	0.0000	0.0030	0.0010	5_prime_UTR	-	-	ENSG00000173641	HSPB7	Cause of death: calculus of gallbladder without cholecystitis	-	Neale B	UKBB	European	2017	0.04691	0.007533	4.977e-10	+	7637	1	risk diff	Neale-B_UKBB_EUR_2017
HSPB7	rs192050636	chr1:16344865	chr1:16018370	T	C	0.0038	0.0014	0.0000	0.0030	0.0010	5_prime_UTR	-	-	ENSG00000173641	HSPB7	Cause of death: secondary malignant neoplasm of retroperitoneum and peritoneum	-	Neale B	UKBB	European	2017	0.0464	0.007529	7.521e-10	+	7637	1	risk diff	Neale-B_UKBB_EUR_2017
HSPB7	rs945417	chr1:16344625	chr1:16018130	C	G	0.2595	0.5490	0.2381	0.4314	0.3722	5_prime_UTR	-	-	ENSG00000173641	HSPB7	Sporadic dilated cardiomyopathy	HP_0001644;NCIT_C84673	Villard E	21459883	European	2011	NA	NA	1.4e-09	NA	2287	-	-	GRASP
HSPB7	rs182107635	chr1:16341658	chr1:16015163	A	C	-	-	-	-	-	3_prime_UTR	-	-	ENSG00000173641	HSPB7	Cause of death: urinary organ, unspecified	-	Neale B	UKBB	European	2017	0.04382	0.007268	1.725e-09	+	7637	1	risk diff	Neale-B_UKBB_EUR_2017
HSPB7	rs529933872	chr1:16343951	chr1:16017456	A	G	0.0000	0.0014	0.0000	0.0020	0.0031	intron	-	-	ENSG00000173641	HSPB7	Cause of death: other and unspecified intestinal obstruction	-	Neale B	UKBB	European	2017	0.03344	0.00562	2.812e-09	+	7637	1	risk diff	Neale-B_UKBB_EUR_2017
HSPB7	rs1048261	chr1:16340951	chr1:16014456	A	T	0.2315	0.3977	0.0238	0.3221	0.3160	3_prime_UTR	-	-	ENSG00000173641	HSPB7	Sporadic dilated cardiomyopathy	HP_0001644;NCIT_C84673	Villard E	21459883	European	2011	NA	NA	7.9e-09	NA	2287	-	-	GRASP
HSPB7	rs529933872	chr1:16343951	chr1:16017456	A	G	0.0000	0.0014	0.0000	0.0020	0.0031	intron	-	-	ENSG00000173641	HSPB7	Cause of death: urinary tract infection, site not specified	EFO_0003103	Neale B	UKBB	European	2017	0.05289	0.009488	2.566e-08	+	7637	1	risk diff	Neale-B_UKBB_EUR_2017
HSPB7	rs182107635	chr1:16341658	chr1:16015163	A	C	-	-	-	-	-	3_prime_UTR	-	-	ENSG00000173641	HSPB7	Cause of death: tongue, unspecified	-	Neale B	UKBB	European	2017	0.04321	0.008035	7.789e-08	+	7637	1	risk diff	Neale-B_UKBB_EUR_2017
HSPB7	rs112782458	chr1:16340746	chr1:16014251	A	C	-	-	-	-	-	3_prime_UTR	-	-	ENSG00000173641	HSPB7	Cause of death: malignant neoplasm of thyroid gland	-	Neale B	UKBB	European	2017	0.01431	0.002789	2.931e-07	+	7637	1	risk diff	Neale-B_UKBB_EUR_2017
HSPB7	rs192050636	chr1:16344865	chr1:16018370	T	C	0.0038	0.0014	0.0000	0.0030	0.0010	5_prime_UTR	-	-	ENSG00000173641	HSPB7	Home area population density: England or Wales - village, sparse	-	Neale B	UKBB	European	2017	0.001237	0.000248	6.111e-07	+	333997	1	risk diff	Neale-B_UKBB_EUR_2017
HSPB7	rs12758813	chr1:16343079	chr1:16016584	A	G	0.3638	0.3112	0.6736	0.4185	0.4141	intron	-	-	ENSG00000173641	HSPB7	Red blood cell count	EFO_0004586	Astle W	27863252	European	2016	0.01805	0.003629	6.623e-07	+	173480	2	IVNT	Astle-W_Blood-Cell-Traits_EUR_2016
HSPB7	rs570886659	chr1:16346009	chr1:16019514	G	GC	0.6657	0.6888	0.3304	0.5805	0.5808	-	-	-	-	-	Red blood cell count	EFO_0004586	Astle W	27863252	European	2016	-0.01805	0.003632	6.704e-07	-	173480	2	IVNT	Astle-W_Blood-Cell-Traits_EUR_2016
HSPB7	rs1048302	chr1:16340879	chr1:16014384	T	G	0.2648	0.4020	0.0238	0.3221	0.3160	3_prime_UTR	-	-	ENSG00000173641	HSPB7	Sitting height	EFO_0004339	Neale B	UKBB	European	2017	-0.00994	0.002001	6.83e-07	-	336172	1	IVNT	Neale-B_UKBB_EUR_2017
HSPB7	rs3883891	chr1:16344083	chr1:16017588	T	C	0.6649	0.6916	0.3264	0.5815	0.5859	intron	-	-	ENSG00000173641	HSPB7	Red blood cell count	EFO_0004586	Astle W	27863252	European	2016	-0.01793	0.003626	7.649e-07	-	173480	2	IVNT	Astle-W_Blood-Cell-Traits_EUR_2016
HSPB7	rs1048261	chr1:16340951	chr1:16014456	A	T	0.2315	0.3977	0.0238	0.3221	0.3160	3_prime_UTR	-	-	ENSG00000173641	HSPB7	Sitting height	EFO_0004339	Neale B	UKBB	European	2017	-0.00989	0.002002	7.774e-07	-	336172	1	IVNT	Neale-B_UKBB_EUR_2017
HSPB7	rs1739845	chr1:16343815	chr1:16017320	A	C	0.0522	0.0591	0.0833	0.0726	0.1616	intron	-	-	ENSG00000173641	HSPB7	Treatment with antihistamine 60mg tablet	EFO_0007056	Neale B	UKBB	European	2017	0.0006589	0.0001344	9.5e-07	+	337159	1	risk diff	Neale-B_UKBB_EUR_2017
HSPB7	rs945418	chr1:16344730	chr1:16018235	T	C	0.2443	0.3991	0.0238	0.3221	0.3170	5_prime_UTR	-	-	ENSG00000173641	HSPB7	Sitting height	EFO_0004339	Neale B	UKBB	European	2017	-0.009794	0.002001	9.919e-07	-	336172	1	IVNT	Neale-B_UKBB_EUR_2017
HSPB7	rs529933872	chr1:16343951	chr1:16017456	A	G	0.0000	0.0014	0.0000	0.0020	0.0031	intron	-	-	ENSG00000173641	HSPB7	Home area population density: Scotland - remote rural	-	Neale B	UKBB	European	2017	0.0007596	0.0001571	1.33e-06	+	333997	1	risk diff	Neale-B_UKBB_EUR_2017
HSPB7	rs182107635	chr1:16341658	chr1:16015163	A	C	-	-	-	-	-	3_prime_UTR	-	-	ENSG00000173641	HSPB7	Bacterial pneumonia	EFO_0003106	Neale B	UKBB	European	2017	0.003057	0.0006418	1.903e-06	+	337199	1	risk diff	Neale-B_UKBB_EUR_2017
HSPB7	rs3738640	chr1:16344466	chr1:16017971	T	C	0.0129	0.1398	0.2123	0.0845	0.0409	5_prime_UTR	-	-	ENSG00000173641	HSPB7	Heel bone mineral density	EFO_0009270	Neale B	UKBB	European	2017	0.02654	0.005594	2.094e-06	+	194398	1	IVNT	Neale-B_UKBB_EUR_2017
HSPB7	rs872222	chr1:16344664	chr1:16018169	A	G	0.3502	0.3084	0.6736	0.4185	0.4162	5_prime_UTR	-	-	ENSG00000173641	HSPB7	Red blood cell count	EFO_0004586	Astle W	27863252	European	2016	0.0172	0.003632	2.189e-06	+	173480	2	IVNT	Astle-W_Blood-Cell-Traits_EUR_2016
HSPB7	rs3754329	chr1:16345255	chr1:16018760	A	C	0.0129	0.1383	0.2123	0.0845	0.0399	5_prime_UTR	-	-	ENSG00000173641	HSPB7	Heel bone mineral density	EFO_0009270	Neale B	UKBB	European	2017	0.02643	0.005595	2.312e-06	+	194398	1	IVNT	Neale-B_UKBB_EUR_2017
HSPB7	rs3754331	chr1:16345148	chr1:16018653	T	C	0.0129	0.1383	0.2034	0.0845	0.0399	5_prime_UTR	-	-	ENSG00000173641	HSPB7	Heel bone mineral density	EFO_0009270	Neale B	UKBB	European	2017	0.02643	0.005595	2.315e-06	+	194398	1	IVNT	Neale-B_UKBB_EUR_2017
HSPB7	rs56783248	chr1:16344684	chr1:16018189	A	G	0.0129	0.1398	0.2123	0.0845	0.0399	5_prime_UTR	-	-	ENSG00000173641	HSPB7	Heel bone mineral density	EFO_0009270	Neale B	UKBB	European	2017	0.02642	0.005594	2.332e-06	+	194398	1	IVNT	Neale-B_UKBB_EUR_2017
HSPB7	rs3738643	chr1:16343324	chr1:16016829	C	G	0.0129	0.1398	0.2123	0.0835	0.0409	intron	-	-	ENSG00000173641	HSPB7	Heel bone mineral density	EFO_0009270	Neale B	UKBB	European	2017	0.02635	0.005592	2.458e-06	+	194398	1	IVNT	Neale-B_UKBB_EUR_2017
HSPB7	rs41269163	chr1:16345866	chr1:16019371	T	C	0.9992	0.9899	1.0000	0.9871	0.9990	synonymous	33	S	ENSG00000173641	HSPB7	Sarcoidosis	-	Neale B	UKBB	European	2017	-0.001891	0.0004019	2.52e-06	-	337199	1	risk diff	Neale-B_UKBB_EUR_2017
HSPB7	rs61783988	chr1:16342597	chr1:16016102	A	G	0.9871	0.8602	0.7877	0.9165	0.9591	intron	-	-	ENSG00000173641	HSPB7	Heel bone mineral density	EFO_0009270	Neale B	UKBB	European	2017	-0.02624	0.005591	2.692e-06	-	194398	1	IVNT	Neale-B_UKBB_EUR_2017
HSPB7	rs529933872	chr1:16343951	chr1:16017456	A	G	0.0000	0.0014	0.0000	0.0020	0.0031	intron	-	-	ENSG00000173641	HSPB7	Cause of death: home	-	Neale B	UKBB	European	2017	0.03307	0.007049	2.75e-06	+	7637	1	risk diff	Neale-B_UKBB_EUR_2017
HSPB7	rs1763600	chr1:16341228	chr1:16014733	T	C	0.0900	0.0663	0.0823	0.0716	0.1626	3_prime_UTR	-	-	ENSG00000173641	HSPB7	Treatment with antihistamine 60mg tablet	EFO_0007056	Neale B	UKBB	European	2017	0.000627	0.0001351	3.445e-06	+	337159	1	risk diff	Neale-B_UKBB_EUR_2017
HSPB7	rs570886659	chr1:16346009	chr1:16019514	G	GC	0.6657	0.6888	0.3304	0.5805	0.5808	-	-	-	-	-	Hematocrit	EFO_0004586	Astle W	27863252	European	2016	-0.01672	0.003607	3.575e-06	-	173480	2	IVNT	Astle-W_Blood-Cell-Traits_EUR_2016
HSPB7	rs1739839	chr1:16341525	chr1:16015030	A	G	0.0741	0.0620	0.0794	0.0716	0.1616	3_prime_UTR	-	-	ENSG00000173641	HSPB7	Treatment with antihistamine 60mg tablet	EFO_0007056	Neale B	UKBB	European	2017	0.0006259	0.0001351	3.578e-06	+	337159	1	risk diff	Neale-B_UKBB_EUR_2017
HSPB7	rs3883891	chr1:16344083	chr1:16017588	T	C	0.6649	0.6916	0.3264	0.5815	0.5859	intron	-	-	ENSG00000173641	HSPB7	Hematocrit	EFO_0004586	Astle W	27863252	European	2016	-0.01663	0.003602	3.89e-06	-	173480	2	IVNT	Astle-W_Blood-Cell-Traits_EUR_2016
HSPB7	rs146713542	chr1:16342779	chr1:16016284	A	G	0.0000	0.0000	0.0000	0.0020	0.0000	intron	-	-	ENSG00000173641	HSPB7	Cause of death: chronic myeloid leukaemia	EFO_0000339	Neale B	UKBB	European	2017	0.02348	0.005094	4.092e-06	+	7637	1	risk diff	Neale-B_UKBB_EUR_2017
HSPB7	rs872221	chr1:16344683	chr1:16018188	T	C	0.0446	0.0548	0.0833	0.0716	0.1595	5_prime_UTR	-	-	ENSG00000173641	HSPB7	Treatment with antihistamine 60mg tablet	EFO_0007056	Neale B	UKBB	European	2017	0.0006221	0.0001352	4.206e-06	+	337159	1	risk diff	Neale-B_UKBB_EUR_2017
HSPB7	rs12758813	chr1:16343079	chr1:16016584	A	G	0.3638	0.3112	0.6736	0.4185	0.4141	intron	-	-	ENSG00000173641	HSPB7	Hematocrit	EFO_0004586	Astle W	27863252	European	2016	0.01656	0.003605	4.365e-06	+	173480	2	IVNT	Astle-W_Blood-Cell-Traits_EUR_2016
HSPB7	rs182107635	chr1:16341658	chr1:16015163	A	C	-	-	-	-	-	3_prime_UTR	-	-	ENSG00000173641	HSPB7	Cause of death: secondary malignant neoplasm of retroperitoneum and peritoneum	-	Neale B	UKBB	European	2017	0.03334	0.007271	4.616e-06	+	7637	1	risk diff	Neale-B_UKBB_EUR_2017
HSPB7	rs870038	chr1:16345368	chr1:16018873	T	C	0.0590	0.0605	0.0833	0.0716	0.1605	intron	-	-	ENSG00000173641	HSPB7	Treatment with antihistamine 60mg tablet	EFO_0007056	Neale B	UKBB	European	2017	0.0006155	0.000135	5.165e-06	+	337159	1	risk diff	Neale-B_UKBB_EUR_2017
HSPB7	rs1572381	chr1:16344494	chr1:16017999	A	G	0.7088	0.4553	0.7639	0.5924	0.6421	5_prime_UTR	-	-	ENSG00000173641	HSPB7	Sitting height	EFO_0004339	Neale B	UKBB	European	2017	0.008679	0.00191	5.552e-06	+	336172	1	IVNT	Neale-B_UKBB_EUR_2017
HSPB7	rs945416	chr1:16344402	chr1:16017907	A	G	0.7103	0.4553	0.7639	0.5934	0.6421	synonymous	19	S	ENSG00000173641	HSPB7	Sitting height	EFO_0004339	Neale B	UKBB	European	2017	0.008676	0.001911	5.6e-06	+	336172	1	IVNT	Neale-B_UKBB_EUR_2017
HSPB7	rs732286	chr1:16344360	chr1:16017865	A	G	0.2897	0.5447	0.2361	0.4066	0.3579	synonymous	33	A	ENSG00000173641	HSPB7	Sitting height	EFO_0004339	Neale B	UKBB	European	2017	-0.008673	0.001911	5.632e-06	-	336172	1	IVNT	Neale-B_UKBB_EUR_2017
HSPB7	rs1763597	chr1:16343297	chr1:16016802	T	C	0.7224	0.4582	0.7639	0.5944	0.6431	intron	-	-	ENSG00000173641	HSPB7	Sitting height	EFO_0004339	Neale B	UKBB	European	2017	0.008643	0.001912	6.142e-06	+	336172	1	IVNT	Neale-B_UKBB_EUR_2017
HSPB7	rs1739842	chr1:16342848	chr1:16016353	T	G	0.2784	0.5418	0.2361	0.4056	0.3558	intron	-	-	ENSG00000173641	HSPB7	Sitting height	EFO_0004339	Neale B	UKBB	European	2017	-0.00863	0.001911	6.285e-06	-	336172	1	IVNT	Neale-B_UKBB_EUR_2017
HSPB7	rs1739844	chr1:16343322	chr1:16016827	T	C	0.2776	0.5418	0.2361	0.4056	0.3569	intron	-	-	ENSG00000173641	HSPB7	Sitting height	EFO_0004339	Neale B	UKBB	European	2017	-0.008625	0.001911	6.392e-06	-	336172	1	IVNT	Neale-B_UKBB_EUR_2017
HSPB7	rs1763599	chr1:16342602	chr1:16016107	T	C	0.7224	0.4582	0.7639	0.5944	0.6442	intron	-	-	ENSG00000173641	HSPB7	Sitting height	EFO_0004339	Neale B	UKBB	European	2017	0.008623	0.001911	6.394e-06	+	336172	1	IVNT	Neale-B_UKBB_EUR_2017
HSPB7	rs1048245	chr1:16341354	chr1:16014859	T	G	0.2731	0.5389	0.2361	0.4056	0.3558	3_prime_UTR	-	-	ENSG00000173641	HSPB7	Sitting height	EFO_0004339	Neale B	UKBB	European	2017	-0.008621	0.00191	6.397e-06	-	336172	1	IVNT	Neale-B_UKBB_EUR_2017
HSPB7	rs761760	chr1:16342419	chr1:16015924	A	G	0.2784	0.5418	0.2361	0.4056	0.3569	intron	-	-	ENSG00000173641	HSPB7	Sitting height	EFO_0004339	Neale B	UKBB	European	2017	-0.008621	0.001911	6.421e-06	-	336172	1	IVNT	Neale-B_UKBB_EUR_2017
HSPB7	rs1739843	chr1:16343254	chr1:16016759	T	C	0.2776	0.5418	0.2361	0.4056	0.3569	intron	-	-	ENSG00000173641	HSPB7	Sitting height	EFO_0004339	Neale B	UKBB	European	2017	-0.008623	0.001911	6.425e-06	-	336172	1	IVNT	Neale-B_UKBB_EUR_2017
HSPB7	rs1739840	chr1:16342237	chr1:16015742	A	G	0.2784	0.5418	0.2361	0.4056	0.3579	synonymous	192	T	ENSG00000173641	HSPB7	Sitting height	EFO_0004339	Neale B	UKBB	European	2017	-0.00862	0.001911	6.431e-06	-	336172	1	IVNT	Neale-B_UKBB_EUR_2017
HSPB7	rs761759	chr1:16342350	chr1:16015855	A	T	0.2784	0.5418	0.2361	0.4056	0.3569	intron	-	-	ENSG00000173641	HSPB7	Sitting height	EFO_0004339	Neale B	UKBB	European	2017	-0.00862	0.001911	6.44e-06	-	336172	1	IVNT	Neale-B_UKBB_EUR_2017
HSPB7	rs1739841	chr1:16342727	chr1:16016232	A	G	0.2784	0.5418	0.2361	0.4056	0.3558	intron	-	-	ENSG00000173641	HSPB7	Sitting height	EFO_0004339	Neale B	UKBB	European	2017	-0.008616	0.001911	6.495e-06	-	336172	1	IVNT	Neale-B_UKBB_EUR_2017
HSPB7	rs1048237	chr1:16341733	chr1:16015238	T	C	0.2784	0.5418	0.2361	0.4056	0.3569	3_prime_UTR	-	-	ENSG00000173641	HSPB7	Sitting height	EFO_0004339	Neale B	UKBB	European	2017	-0.008603	0.00191	6.71e-06	-	336172	1	IVNT	Neale-B_UKBB_EUR_2017
HSPB7	rs1544131	chr1:16345735	chr1:16019240	T	C	0.2905	0.0879	0.0923	0.0716	0.1595	missense	77	Q/R	ENSG00000173641	HSPB7	Treatment with antihistamine 60mg tablet	EFO_0007056	Neale B	UKBB	European	2017	0.000605	0.0001346	6.913e-06	+	337159	1	risk diff	Neale-B_UKBB_EUR_2017
HSPB7	rs1048334	chr1:16340761	chr1:16014266	T	C	0.2776	0.5432	0.2351	0.4056	0.3569	3_prime_UTR	-	-	ENSG00000173641	HSPB7	Sitting height	EFO_0004339	Neale B	UKBB	European	2017	-0.008573	0.00191	7.209e-06	-	336172	1	IVNT	Neale-B_UKBB_EUR_2017
HSPB7	rs192050636	chr1:16344865	chr1:16018370	T	C	0.0038	0.0014	0.0000	0.0030	0.0010	5_prime_UTR	-	-	ENSG00000173641	HSPB7	Myositis	EFO_0000783	Neale B	UKBB	European	2017	0.002325	0.000522	8.418e-06	+	337199	1	risk diff	Neale-B_UKBB_EUR_2017
HSPB7	rs1763596	chr1:16343835	chr1:16017340	T	C	0.7171	0.4568	0.7639	0.5915	0.6421	intron	-	-	ENSG00000173641	HSPB7	Sitting height	EFO_0004339	Neale B	UKBB	European	2017	0.008462	0.00191	9.392e-06	+	336172	1	IVNT	Neale-B_UKBB_EUR_2017

[truncated: 3 more sheets: LMO2_CMDKP, LMO2_Ensembl, LMO2_Phenoscanner]
