# Supplementary material for: A Combined Human in Silico and CRISPR/Cas9-Mediated in Vivo Zebrafish Based Approach to Provide Phenotypic Data for Supporting Early Target Validation
Source: Front Pharmacol. 2022 Apr 25;13:827686. doi: 10.3389/fphar.2022.827686 (PMC9082939; doi:10.3389/fphar.2022.827686)
Supplement: Supplementary file 1 [file DataSheet1.zip › Data S4_Homologies V2.xlsx]

## Sheet: Description 
Supplementary Data 4
Candidate gene homology information

## Sheet: Summary
Amino acid sequence identity - Human vs Animal models
	API5				LMO2				HSPB7				GATA5
Species	Homology type	Orthologue	% AA ID human vs model	% AA ID model vs human	Homology type	Orthologue	% AA ID human vs model	% AA ID model vs human	Homology type	Orthologue	% AA ID human vs model	% AA ID model vs human	Homology type	Orthologue	% AA ID human vs model	% AA ID model vs human
Chimpanzee	ortholog 1:1	API5 (ENSPTRG00000003516)	100	100	ortholog 1:1	LMO2 (ENSPTRG00000003491)	94.2731	93.8596	ortholog 1:1	HSPB7 (ENSPTRG00000000214)	61.6327	58.5271	ortholog 1:1	GATA5 (ENSPTRG00000013711)	97.2292	97.2292
Macaque	ortholog 1:1	API5 (ENSMMUG00000008827)	100	100	ortholog 1:1	LMO2 (ENSMMUG00000007633)	96.4758	98.6487	ortholog 1:1	HSPB7 (ENSMMUG00000001910)	57.1429	80	ortholog 1:1	GATA5 (ENSMMUG00000017584)	92.9471	92.9471
Rabbit	ortholog 1:1	API5 (ENSOCUG00000034334)	99.0458	95.4044	ortholog 1:1	LMO2 (ENSOCUG00000001532)	68.2819	98.1013	ortholog 1:1	HSPB7 (ENSOCUG00000010852)	55.5102	80	ND
Guinea pig	ortholog 1:many	ENSCPOG00000011993	94.4657	98.2143	ortholog 1:1	LMO2 (ENSCPOG00000026645)	97.3568	95.2586	ortholog 1:1	HSPB7 (ENSCPOG00000034311)	53.8776	80	ortholog 1:1	GATA5 (ENSCPOG00000030979)	52.6448	71.5753
Dog	ortholog 1:1	API5 (ENSCAFG00000006761)	94.2748	96.8627	ortholog 1:1	LMO2 (ENSCAFG00000007127)	67.8414	100	ortholog 1:1	HSPB7 (ENSCAFG00000016116)	58.3673	52	ortholog 1:1	GATA5 (ENSCAFG00000012709)	77.0781	72.1698
Rat	ortholog 1:1	Api5 (ENSRNOG00000009689)	94.084	97.8175	ortholog 1:1	Lmo2 (ENSRNOG00000009401)	94.2731	97.2727	ortholog 1:1	Hspb7 (ENSRNOG00000029079)	55.102	79.8817	ortholog 1:1	Gata5 (ENSRNOG00000058983)	75.063	73.7624
Pig	ortholog 1:1	API5 (ENSSSCG00000013285)	94.084	93.7262	ortholog 1:1	LMO2 (ENSSSCG00000013307)	96.0352	97.7579	ND				ortholog 1:1	GATA5 (ENSSSCG00000007538)	78.3375	79.1349
Mouse	ortholog 1:1	Api5 (ENSMUSG00000027193)	93.7023	97.4206	ortholog 1:1	Lmo2 (ENSMUSG00000032698)	93.8326	93.4211	ortholog 1:1	Hspb7 (ENSMUSG00000006221)	55.5102	80.4734	ortholog 1:1	Gata5 (ENSMUSG00000015627)	74.3073	73.0198
Zebrafish	ortholog 1:1	api5 (ENSDARG00000033597)	83.2061	82.4197	ortholog 1:1	lmo2 (ENSDARG00000095019)	62.1145	88.6792	ortholog 1:1	hspb7 (ENSDARG00000104441)	40.8163	62.1118	ortholog 1:1	gata5 (ENSDARG00000017821)	52.3929	54.3081
Frog	ortholog 1:1	api5 (ENSXETG00000022227)	78.2443	75.6458	ortholog 1:1	lmo2 (ENSXETG00000003986)	66.5198	95.5696	ortholog 1:1	uqcrh (ENSXETG00000004366)	28.9796	44.0994	ortholog 1:1	gata5 (ENSXETG00000005127)	55.9194	57.0694
Fly	ortholog 1:1	cass (FBgn0286781)	46.9466	45.8955	ND				N/A	CG14207 (FBgn0031037)	13.4694	17.1875	ortholog 1:1	pnr (FBgn0003117)	31.738	23.3333

## Sheet: ENSG00000166181 API5-homologies
Species	Homology type	Orthologue	dN/dS	Query %id	Target %id
Chimpanzee	ortholog 1:1	API5 (ENSPTRG00000003516)	N/A	100	100
Macaque	ortholog 1:1	API5 (ENSMMUG00000008827)	N/A	100	100
Rabbit	ortholog 1:1	API5 (ENSOCUG00000034334)	N/A	99.0458	95.4044
Guinea pig	ortholog 1:many	ENSCPOG00000011993	N/A	94.4657	98.2143
Dog	ortholog 1:1	API5 (ENSCAFG00000006761)	N/A	94.2748	96.8627
Rat	ortholog 1:1	Api5 (ENSRNOG00000009689)	N/A	94.084	97.8175
Pig	ortholog 1:1	API5 (ENSSSCG00000013285)	N/A	94.084	93.7262
Mouse	ortholog 1:1	Api5 (ENSMUSG00000027193)	N/A	93.7023	97.4206
Zebrafish	ortholog 1:1	api5 (ENSDARG00000033597)	N/A	83.2061	82.4197
Frog	ortholog 1:1	api5 (ENSXETG00000022227)	N/A	78.2443	75.6458
Guinea pig	ortholog 1:many	ENSCPOG00000032878	N/A	69.8473	86.7299
Fly	ortholog 1:1	cass (FBgn0286781)	N/A	46.9466	45.8955

## Sheet: ENSG00000135363 LMO2-homologies
Species	Homology type	Orthologue	dN/dS	Query %id	Target %id
Guinea pig	ortholog 1:1	LMO2 (ENSCPOG00000026645)	N/A	97.3568	95.2586
Macaque	ortholog 1:1	LMO2 (ENSMMUG00000007633)	N/A	96.4758	98.6487
Pig	ortholog 1:1	LMO2 (ENSSSCG00000013307)	N/A	96.0352	97.7579
Chimpanzee	ortholog 1:1	LMO2 (ENSPTRG00000003491)	N/A	94.2731	93.8596
Rat	ortholog 1:1	Lmo2 (ENSRNOG00000009401)	N/A	94.2731	97.2727
Mouse	ortholog 1:1	Lmo2 (ENSMUSG00000032698)	N/A	93.8326	93.4211
Rabbit	ortholog 1:1	LMO2 (ENSOCUG00000001532)	N/A	68.2819	98.1013
Dog	ortholog 1:1	LMO2 (ENSCAFG00000007127)	N/A	67.8414	100
Frog	ortholog 1:1	lmo2 (ENSXETG00000003986)	N/A	66.5198	95.5696
Zebrafish	ortholog 1:1	lmo2 (ENSDARG00000095019)	N/A	62.1145	88.6792
Human	N/A	LMO1 (ENSG00000166407)	N/A	36.1233	52.5641
Human	N/A	LMO3 (ENSG00000048540)	N/A	29.0749	39.521
Human	N/A	ZFHX3 (ENSG00000140836)	N/A	24.6696	1.51229
Human	N/A	ZFHX4 (ENSG00000091656)	N/A	24.6696	1.54867
Human	N/A	LHX9 (ENSG00000143355)	N/A	23.7885	13.602
Human	N/A	LHX2 (ENSG00000106689)	N/A	23.348	12.8641
Human	N/A	LMO4 (ENSG00000143013)	N/A	22.467	30.9091
Human	N/A	ZFHX2 (ENSG00000136367)	N/A	21.5859	1.90513
Human	N/A	LHX8 (ENSG00000162624)	N/A	20.7048	13.2022
Human	N/A	LMX1B (ENSG00000136944)	N/A	20.7048	11.5764
Human	N/A	LMX1A (ENSG00000162761)	N/A	20.2643	12.0419
Human	N/A	LHX6 (ENSG00000106852)	N/A	20.2643	11.7347
Human	N/A	LHX3 (ENSG00000107187)	N/A	19.8238	11.194
Human	N/A	LHX4 (ENSG00000121454)	N/A	18.5022	10.7692
Human	N/A	LHX1 (ENSG00000273706)	N/A	17.1806	9.60591
Human	N/A	LHX5 (ENSG00000089116)	N/A	16.7401	9.45274
Human	N/A	FHL1 (ENSG00000022267)	N/A	14.978	10.5263
Human	N/A	CRIP3 (ENSG00000146215)	N/A	12.3348	12.9032
Human	N/A	CRIP2 (ENSG00000182809)	N/A	12.3348	9.92908
Human	N/A	AL928654.3 (ENSG00000257341)	N/A	6.1674	18.1818
Human	N/A	CRIP1 (ENSG00000213145)	N/A	6.1674	18.1818

## Sheet: ENSG00000173641 HSPB7homologies
Species	Homology type	Orthologue	dN/dS	Query %id	Target %id
Chimpanzee	ortholog 1:1	HSPB7 (ENSPTRG00000000214)	N/A	61.6327	58.5271
Dog	ortholog 1:1	HSPB7 (ENSCAFG00000016116)	N/A	58.3673	52
Macaque	ortholog 1:1	HSPB7 (ENSMMUG00000001910)	N/A	57.1429	80
Rabbit	ortholog 1:1	HSPB7 (ENSOCUG00000010852)	N/A	55.5102	80
Mouse	ortholog 1:1	Hspb7 (ENSMUSG00000006221)	N/A	55.5102	80.4734
Rat	ortholog 1:1	Hspb7 (ENSRNOG00000029079)	N/A	55.102	79.8817
Guinea pig	ortholog 1:1	HSPB7 (ENSCPOG00000034311)	N/A	53.8776	80
Zebrafish	ortholog 1:1	hspb7 (ENSDARG00000104441)	N/A	40.8163	62.1118
Frog	ortholog 1:1	uqcrh (ENSXETG00000004366)	N/A	28.9796	44.0994
Human	N/A	CRYAB (ENSG00000109846)	N/A	15.9184	22.2857
Human	N/A	HSPB1 (ENSG00000106211)	N/A	15.9184	18.1395
Human	N/A	HSPB8 (ENSG00000152137)	N/A	15.5102	19.3878
Human	N/A	HSPB6 (ENSG00000004776)	N/A	14.2857	21.875
Fly	N/A	CG14207 (FBgn0031037)	N/A	13.4694	17.1875
Human	N/A	HSPB2-C11orf52 (ENSG00000254445)	N/A	13.4694	18.1319
Human	N/A	HSPB2 (ENSG00000170276)	N/A	13.4694	18.1319
Worm	N/A	F08H9.4 (WBGene00008592)	N/A	12.6531	21.0884
Worm	N/A	hsp-16.2 (WBGene00002016)	N/A	12.6531	21.3793
Worm	N/A	hsp-25 (WBGene00002023)	N/A	12.6531	14.1553
Human	N/A	CRYAA (ENSG00000160202)	N/A	12.6531	17.9191
Human	N/A	CRYAA2 (ENSG00000276076)	N/A	12.6531	17.9191
Worm	N/A	hsp-16.11 (WBGene00002017)	N/A	12.2449	20.6897
Worm	N/A	hsp-16.1 (WBGene00002015)	N/A	12.2449	20.6897
Worm	N/A	hsp-12.1 (WBGene00011906)	N/A	11.8367	25.8929
Worm	N/A	hsp-12.2 (WBGene00002011)	N/A	11.4286	25.4545
Worm	N/A	hsp-16.49 (WBGene00002020)	N/A	10.6122	18.1818
Worm	N/A	hsp-16.48 (WBGene00002019)	N/A	10.6122	18.1818
Worm	N/A	F08H9.3 (WBGene00008591)	N/A	10.2041	17.0068
Worm	N/A	hsp-16.41 (WBGene00002018)	N/A	9.79592	16.7832
Human	N/A	HSPB3 (ENSG00000169271)	N/A	9.79592	16
Human	N/A	HSPB9 (ENSG00000260325)	N/A	9.38776	14.4654

## Sheet: ENSG00000130700 GATA5homologies
Species	Homology type	Orthologue	dN/dS	Query %id	Target %id
Chimpanzee	ortholog 1:1	GATA5 (ENSPTRG00000013711)	N/A	97.2292	97.2292
Macaque	ortholog 1:1	GATA5 (ENSMMUG00000017584)	N/A	92.9471	92.9471
Pig	ortholog 1:1	GATA5 (ENSSSCG00000007538)	N/A	78.3375	79.1349
Dog	ortholog 1:1	GATA5 (ENSCAFG00000012709)	N/A	77.0781	72.1698
Rat	ortholog 1:1	Gata5 (ENSRNOG00000058983)	N/A	75.063	73.7624
Mouse	ortholog 1:1	Gata5 (ENSMUSG00000015627)	N/A	74.3073	73.0198
Frog	ortholog 1:1	gata5 (ENSXETG00000005127)	N/A	55.9194	57.0694
Guinea pig	ortholog 1:1	GATA5 (ENSCPOG00000030979)	N/A	52.6448	71.5753
Zebrafish	ortholog 1:1	gata5 (ENSDARG00000017821)	N/A	52.3929	54.3081
Human	N/A	GATA4 (ENSG00000136574)	N/A	48.3627	43.3409
Human	N/A	GATA6 (ENSG00000141448)	N/A	45.8438	30.5882
Human	N/A	GATA2 (ENSG00000179348)	N/A	37.0277	30.625
Human	N/A	GATA3 (ENSG00000107485)	N/A	33.7531	30.1802
Fly	ortholog 1:1	pnr (FBgn0003117)	N/A	31.738	23.3333
Human	N/A	GATA1 (ENSG00000102145)	N/A	30.4786	29.2978
Human	N/A	TRPS1 (ENSG00000104447)	N/A	25.9446	7.95981
Worm	N/A	elt-2 (WBGene00001250)	N/A	17.6322	16.1663
Human	N/A	ZGLP1 (ENSG00000220201)	N/A	9.06801	13.2841
Worm	N/A	elt-4 (WBGene00001252)	N/A	8.81612	48.6111
